# Supplementary material for: Comparative analysis of the kinomes of Plasmodium falciparum, Plasmodium vivax and their host Homo sapiens
Source: BMC Genomics. 2022 Mar 26;23:237. doi: 10.1186/s12864-022-08457-0 (PMC8960227; doi:10.1186/s12864-022-08457-0)
Supplement: Supplementary file 1 — Additional file 1: Supplementary data 1. HMM of the protein kinase family/group assignment for each of the typical protein kinases investigated here. The protein kinase family/group HMM profiles were acquired from the Kinomer database [29], and the NEK HMM profile was generated in this study (See Supplementary data 1). [file 12864_2022_8457_MOESM1_ESM.txt]

# hmmscan :: search sequence(s) against a profile database
# HMMER 3.3 (Nov 2019); http://hmmer.org/
# Copyright (C) 2019 Howard Hughes Medical Institute.
# Freely distributed under the BSD open source license.
# - - - - - - - - - - - - - - - - - - - - - - - - - - - - - - - - - - - -
# query sequence file:             PfPVFullSeq.fasta
# target HMM database:             allPK2.hmm
# - - - - - - - - - - - - - - - - - - - - - - - - - - - - - - - - - - - -

Query:       PVP01_1269600_null/1614  [L=614]
Scores for complete sequence (score includes all domains):
   --- full sequence ---   --- best 1 domain ---    -#dom-
    E-value  score  bias    E-value  score  bias    exp  N  Model                Description
    ------- ------ -----    ------- ------ -----   ---- --  --------             -----------
      9e-18   53.8   4.0    2.6e-15   45.6   1.3    2.2  2  AGC_group2_multiple   
    8.8e-15   44.3   7.3    3.6e-13   39.0   3.0    2.1  2  AGC_group4_multiple   
    5.8e-14   41.4   0.2    1.8e-07   19.9   0.0    2.1  2  CAMK_group7_multiple  
    2.9e-12   35.9   3.9    3.9e-10   28.8   2.2    2.3  2  AGC_group3_multiple   
    2.6e-09   26.3   3.1    7.3e-07   18.1   0.1    2.1  2  AGC_group5_multiple   
    3.3e-09   25.8   1.0    6.8e-07   18.2   0.1    2.5  2  CAMK_group4_multiple  
    3.4e-08   22.6   1.4      3e-06   16.1   0.2    2.6  2  CAMK_group3_multiple  
    3.4e-07   19.1  12.0    0.00012   10.7   8.6    3.0  2  AGC_group1_multiple   
     0.0001   10.9   7.5    0.00066    8.2   0.2    2.8  3  CAMK_group5_multiple  
    0.00018   10.2   0.0     0.0019    6.8   0.0    2.0  2  TKL_group3_multiple   
    0.00056    8.3  10.4     0.0012    7.2   0.6    3.2  3  CMGC_group2_multiple  
     0.0012    7.3   5.7      0.001    7.5   0.2    2.6  3  CAMK_group1_multiple  
  ------ inclusion threshold ------
      0.014    3.9   7.8     0.0015    7.1   0.0    2.5  3  CMGC_group3_multiple  
       0.41   -1.1  23.7    0.00019    9.9   2.4    2.9  4  CAMK_group6_multiple  
       0.51   -1.3   9.8      0.012    4.1   0.0    2.6  3  STE_group3_multiple   
       0.51   -1.4  18.1     0.0039    5.6   0.2    3.3  4  CAMK_group2_multiple  


Domain annotation for each model (and alignments):
>> AGC_group2_multiple  
   #    score  bias  c-Evalue  i-Evalue hmmfrom  hmm to    alifrom  ali to    envfrom  env to     acc
 ---   ------ ----- --------- --------- ------- -------    ------- -------    ------- -------    ----
   1 !    8.9   0.1   0.00013   0.00033     121     131 ..     158     167 ..     145     169 .. 0.87
   2 !   45.6   1.3     1e-15   2.6e-15     184     250 .]     547     614 .]     544     614 .] 0.89

  Alignments for each domain:
  == domain 1  score: 8.9 bits;  conditional E-value: 0.00013
      AGC_group2_multiple 121 DLKPdNiLYLD 131
                              DLKPdNiL L+
  PVP01_1269600_null/1614 158 DLKPDNIL-LT 167
                              ********.96 PP

  == domain 2  score: 45.6 bits;  conditional E-value: 1e-15
      AGC_group2_multiple 184 llYEMLtGypPFyadnpeWEtyqkIlsgklqfP..pslSedAkdLirkLLde...kRLGngGaadvkrHPFF 250
                              +lY++L+G++PFy+d  + E+yq+ +s kl fP  +++++d+k L+rkLL +   kR     ++ +krH++F
  PVP01_1269600_null/1614 547 VLYTFLFGRTPFYGDHIF-EIYQNMKSNKLVFPkyRKIDKDLKRLLRKLLKHnpdKRMQ---FKKIKRHKWF 614
                              8*****************.**************7778*************663336888...9999999998 PP

>> AGC_group4_multiple  
   #    score  bias  c-Evalue  i-Evalue hmmfrom  hmm to    alifrom  ali to    envfrom  env to     acc
 ---   ------ ----- --------- --------- ------- -------    ------- -------    ------- -------    ----
   1 !    7.6   0.1   0.00045    0.0011     124     134 ..     158     167 ..     145     168 .. 0.86
   2 !   39.0   3.0   1.4e-13   3.6e-13     194     265 .]     547     614 .]     544     614 .] 0.95

  Alignments for each domain:
  == domain 1  score: 7.6 bits;  conditional E-value: 0.00045
      AGC_group4_multiple 124 DLKPENILYLD 134
                              DLKP+NIL L+
  PVP01_1269600_null/1614 158 DLKPDNIL-LT 167
                              ********.85 PP

  == domain 2  score: 39.0 bits;  conditional E-value: 1.4e-13
      AGC_group4_multiple 194 llYEMLaGqsPFraddekLCEiferIlkdevsyP.WdtlSpeAkdLlekLLhkDPhkRLGkegadeiKqHpFF 265
                              +lY++L G++PF++d     Ei+++ ++ ++ +P  +++ ++ k Ll+kLL+ +P kR   +   +iK+H +F
  PVP01_1269600_null/1614 547 VLYTFLFGRTPFYGDHIF--EIYQNMKSNKLVFPkYRKIDKDLKRLLRKLLKHNPDKRMQFK---KIKRHKWF 614
                              8*****************..**************667*********************9966...*******9 PP

>> CAMK_group7_multiple  
   #    score  bias  c-Evalue  i-Evalue hmmfrom  hmm to    alifrom  ali to    envfrom  env to     acc
 ---   ------ ----- --------- --------- ------- -------    ------- -------    ------- -------    ----
   1 !   19.9   0.0   7.2e-08   1.8e-07      98     138 ..     129     169 ..     126     172 .. 0.91
   2 !   19.6   0.0   8.8e-08   2.2e-07     190     264 .]     544     614 .]     542     614 .] 0.95

  Alignments for each domain:
  == domain 1  score: 19.9 bits;  conditional E-value: 7.2e-08
     CAMK_group7_multiple  98 lVsEpdskllikQIlsaVkymHensIVHRDLKPENvLlssn 138
                              l sE+  kll+  I   + y+ ++s+  +DLKP N+Ll+  
  PVP01_1269600_null/1614 129 LYSENFLKLLFLNIYNTLTYLLRKSVTYLDLKPDNILLTCR 169
                              6699999*******************************965 PP

  == domain 2  score: 19.6 bits;  conditional E-value: 8.8e-08
     CAMK_group7_multiple 190 iGVILYiLLtGTlPFrsedrDvdeLfkkIleGtfdylPpyfdsvSeaakdLikslLvvdPkKRytieiileHeWl 264
                               G +LY  L G  PF + d+   e + +         P y   +    k+L+++lL  +P KR   + i  H W+
  PVP01_1269600_null/1614 544 FGSVLYTFLFGRTPFYG-DH-IFEIYQNMKSNKL-VFPKY-RKIDKDLKRLLRKLLKHNPDKRMQFKKIKRHKWF 614
                              6779*************.**.********99998.88999.*********************************8 PP

>> AGC_group3_multiple  
   #    score  bias  c-Evalue  i-Evalue hmmfrom  hmm to    alifrom  ali to    envfrom  env to     acc
 ---   ------ ----- --------- --------- ------- -------    ------- -------    ------- -------    ----
   1 !    6.5   0.0   0.00087    0.0022     125     134 ..     158     166 ..     145     169 .. 0.85
   2 !   28.8   2.2   1.6e-10   3.9e-10     193     258 .]     547     614 .]     544     614 .] 0.91

  Alignments for each domain:
  == domain 1  score: 6.5 bits;  conditional E-value: 0.00087
      AGC_group3_multiple 125 DLKPENILYL 134
                              DLKP+NIL L
  PVP01_1269600_null/1614 158 DLKPDNIL-L 166
                              ********.8 PP

  == domain 2  score: 28.8 bits;  conditional E-value: 1.6e-10
      AGC_group3_multiple 193 lLYEMLtGktPFqAygetsseilekIlkgklslPsnl....SAkdLLrkLL.qdPaqRLGslediknHpFF 258
                              +LY+ L G+tPF  yg+   ei+++  + kl +P +      +k LLrkLL ++P++R  + ++ik+H++F
  PVP01_1269600_null/1614 547 VLYTFLFGRTPF--YGDHIFEIYQNMKSNKLVFPKYRkidkDLKRLLRKLLkHNPDKRM-QFKKIKRHKWF 614
                              8***********..********************864223369********77******.**********9 PP

>> AGC_group5_multiple  
   #    score  bias  c-Evalue  i-Evalue hmmfrom  hmm to    alifrom  ali to    envfrom  env to     acc
 ---   ------ ----- --------- --------- ------- -------    ------- -------    ------- -------    ----
   1 !    8.5   0.6   0.00024   0.00061     116     134 ..     148     166 ..     142     166 .. 0.76
   2 !   18.1   0.1   2.9e-07   7.3e-07     196     250 ..     545     598 ..     544     614 .] 0.86

  Alignments for each domain:
  == domain 1  score: 8.5 bits;  conditional E-value: 0.00024
      AGC_group5_multiple 116 fLHskgiVYRDLKPdNILL 134
                              +L +k + Y DLKPdNILL
  PVP01_1269600_null/1614 148 YLLRKSVTYLDLKPDNILL 166
                              5556666677********9 PP

  == domain 2  score: 18.1 bits;  conditional E-value: 2.9e-07
      AGC_group5_multiple 196 GVLlYEMLaGqsPF.gedeeElfarIlnhkeaLsyPrflsvSeeAkdlikkLLtkd 250
                              G  lY+ L G++PF g+   E++++ ++ k+  ++P+  ++ ++ k l++kLL+ +
  PVP01_1269600_null/1614 545 GSVLYTFLFGRTPFyGDHIFEIYQNMKSNKL--VFPKYRKIDKDLKRLLRKLLKHN 598
                              5579***************************..********************976 PP

>> CAMK_group4_multiple  
   #    score  bias  c-Evalue  i-Evalue hmmfrom  hmm to    alifrom  ali to    envfrom  env to     acc
 ---   ------ ----- --------- --------- ------- -------    ------- -------    ------- -------    ----
   1 !    5.8   0.1    0.0015    0.0038     122     133 ..     157     166 ..     146     167 .. 0.81
   2 !   18.2   0.1   2.7e-07   6.8e-07     190     257 .]     547     614 .]     545     614 .] 0.93

  Alignments for each domain:
  == domain 1  score: 5.8 bits;  conditional E-value: 0.0015
     CAMK_group4_multiple 122 RDLKpENLLYvl 133
                              +DLKp+N+L  l
  PVP01_1269600_null/1614 157 LDLKPDNIL--L 166
                              9********..5 PP

  == domain 2  score: 18.2 bits;  conditional E-value: 2.7e-07
     CAMK_group4_multiple 190 ilYimLsGtlPFtvdddr..ellekilrgrfdffptfkeiSteAkdlirklLevd.rkRpsleqiLaHPWl 257
                              +lY+ L G+ PF  ++d   e+++++++ +   fp +  i  + k l+rklL+ +  kR  + +i +H W+
  PVP01_1269600_null/1614 547 VLYTFLFGRTPF--YGDHifEIYQNMKSNKL-VFPKYRKIDKDLKRLLRKLLKHNpDKRMQFKKIKRHKWF 614
                              79**********..999877***********.*********************985699999999999996 PP

>> CAMK_group3_multiple  
   #    score  bias  c-Evalue  i-Evalue hmmfrom  hmm to    alifrom  ali to    envfrom  env to     acc
 ---   ------ ----- --------- --------- ------- -------    ------- -------    ------- -------    ----
   1 !    4.6   0.1    0.0037    0.0092     122     135 ..     153     166 ..     146     168 .. 0.85
   2 !   16.1   0.2   1.2e-06     3e-06     191     252 .]     547     614 .]     544     614 .] 0.89

  Alignments for each domain:
  == domain 1  score: 4.6 bits;  conditional E-value: 0.0037
     CAMK_group3_multiple 122 rIVHrDLKPENiLL 135
                              ++  +DLKP NiLL
  PVP01_1269600_null/1614 153 SVTYLDLKPDNILL 166
                              67779********9 PP

  == domain 2  score: 16.1 bits;  conditional E-value: 1.2e-06
     CAMK_group3_multiple 191 ILYiLLvGamPFddeDqkeLlrkIkrG..aFPe....SpeAKdLIrrLLqvdPsrRlTaeqvLkHpWl 252
                              +LY+ L G+ PF ++ + e +++ k+   +FP+      + K L+r+LL  +P +R+    + +H W+
  PVP01_1269600_null/1614 547 VLYTFLFGRTPFYGDHIFEIYQNMKSNklVFPKyrkiDKDLKRLLRKLLKHNPDKRMQFKKIKRHKWF 614
                              8************************96559**933333578*********************999998 PP

>> AGC_group1_multiple  
   #    score  bias  c-Evalue  i-Evalue hmmfrom  hmm to    alifrom  ali to    envfrom  env to     acc
 ---   ------ ----- --------- --------- ------- -------    ------- -------    ------- -------    ----
   1 !    7.5   0.1   0.00043    0.0011     118     127 ..     158     166 ..     145     168 .. 0.79
   2 !   10.7   8.6   4.6e-05   0.00012     202     267 .]     547     614 .]     544     614 .] 0.79

  Alignments for each domain:
  == domain 1  score: 7.5 bits;  conditional E-value: 0.00043
      AGC_group1_multiple 118 DLKPdNiLYL 127
                              DLKPdNiL L
  PVP01_1269600_null/1614 158 DLKPDNIL-L 166
                              ********.8 PP

  == domain 2  score: 10.7 bits;  conditional E-value: 4.6e-05
      AGC_group1_multiple 202 lLYEMLtGqsPFqgddddpesAet..akIldslrfP...wlSpeAkdLirkLLtkdPekRLn.geiKehpFF 267
                              +LY++L G++PF+  +d+    e+  ++ +++l fP   ++ ++ k L+rkLL+ +P kR + + iK+h++F
  PVP01_1269600_null/1614 547 VLYTFLFGRTPFY--GDHIF--EIyqNMKSNKLVFPkyrKIDKDLKRLLRKLLKHNPDKRMQfKKIKRHKWF 614
                              79***********..55555..552244456677773335889******************999*******9 PP

>> CAMK_group5_multiple  
   #    score  bias  c-Evalue  i-Evalue hmmfrom  hmm to    alifrom  ali to    envfrom  env to     acc
 ---   ------ ----- --------- --------- ------- -------    ------- -------    ------- -------    ----
   1 !    6.0   0.2    0.0012    0.0031     103     128 ..     141     166 ..     127     169 .. 0.81
   2 ?   -1.1   0.1      0.17      0.43      92     102 ..     337     347 ..     336     348 .. 0.93
   3 !    8.2   0.2   0.00027   0.00066     241     267 .]     588     614 .]     578     614 .] 0.92

  Alignments for each domain:
  == domain 1  score: 6.0 bits;  conditional E-value: 0.0012
     CAMK_group5_multiple 103 qilsAvrYLHslnIlHRDLKPENLLl 128
                              +i + + YL  ++++ +DLKP N+Ll
  PVP01_1269600_null/1614 141 NIYNTLTYLLRKSVTYLDLKPDNILL 166
                              6777777888899999*********9 PP

  == domain 2  score: -1.1 bits;  conditional E-value: 0.17
     CAMK_group5_multiple  92 fTEreakavlk 102
                              f+E+eaka++k
  PVP01_1269600_null/1614 337 FKEKEAKAKMK 347
                              89********8 PP

  == domain 3  score: 8.2 bits;  conditional E-value: 0.00027
     CAMK_group5_multiple 241 KdfIrrlLkvdPeaRlTasqiLsHPWl 267
                              K ++r+lLk +P +R+    i +H+W+
  PVP01_1269600_null/1614 588 KRLLRKLLKHNPDKRMQFKKIKRHKWF 614
                              889***********************7 PP

>> TKL_group3_multiple  
   #    score  bias  c-Evalue  i-Evalue hmmfrom  hmm to    alifrom  ali to    envfrom  env to     acc
 ---   ------ ----- --------- --------- ------- -------    ------- -------    ------- -------    ----
   1 !    6.8   0.0   0.00075    0.0019     116     127 ..     155     166 ..     150     169 .. 0.86
   2 ?    1.1   0.0      0.04       0.1     213     266 ..     563     609 ..     547     611 .. 0.84

  Alignments for each domain:
  == domain 1  score: 6.8 bits;  conditional E-value: 0.00075
      TKL_group3_multiple 116 IHRDLKSaNILl 127
                               + DLK+ NILl
  PVP01_1269600_null/1614 155 TYLDLKPDNILL 166
                              589********* PP

  == domain 2  score: 1.1 bits;  conditional E-value: 0.04
      TKL_group3_multiple 213 edqlieevkevaeefrPdpiwsscPkplverLmkGASdCWkadPeaRPtfpeil 266
                              + ++   +   +++    p ++++ k l  rL++     +k +P +R  f++i+
  PVP01_1269600_null/1614 563 IFEIYQNM---KSNKLVFPKYRKIDKDLK-RLLR---KLLKHNPDKRMQFKKIK 609
                              55555666...7776778999********.****...***************97 PP

>> CMGC_group2_multiple  
   #    score  bias  c-Evalue  i-Evalue hmmfrom  hmm to    alifrom  ali to    envfrom  env to     acc
 ---   ------ ----- --------- --------- ------- -------    ------- -------    ------- -------    ----
   1 ?    1.2   1.5     0.032     0.081      40      64 ..      61      86 ..      60      88 .. 0.88
   2 !    4.0   0.0    0.0046     0.011     114     123 ..     158     166 ..     158     170 .. 0.94
   3 !    7.2   0.6   0.00047    0.0012     253     270 ..     587     604 ..     574     607 .. 0.88

  Alignments for each domain:
  == domain 1  score: 1.2 bits;  conditional E-value: 0.032
     CMGC_group2_multiple 40 RElelLreldhpNiVrLkdvf.ehrn 64
                             +E+ +L+ ld++N++++ +v+ ++++
  PVP01_1269600_null/1614 61 NEIFFLNYLDNQNVIQIEEVLfDQKK 86
                             58999***************978876 PP

  == domain 2  score: 4.0 bits;  conditional E-value: 0.0046
     CMGC_group2_multiple 114 DLKPeNiLLv 123
                              DLKP Ni L+
  PVP01_1269600_null/1614 158 DLKPDNI-LL 166
                              9******.99 PP

  == domain 3  score: 7.2 bits;  conditional E-value: 0.00047
     CMGC_group2_multiple 253 alDLLkrmLeydPakRIs 270
                              +  LL+++L+ +P+kR+ 
  PVP01_1269600_null/1614 587 LKRLLRKLLKHNPDKRMQ 604
                              789*************96 PP

>> CAMK_group1_multiple  
   #    score  bias  c-Evalue  i-Evalue hmmfrom  hmm to    alifrom  ali to    envfrom  env to     acc
 ---   ------ ----- --------- --------- ------- -------    ------- -------    ------- -------    ----
   1 ?   -3.3   0.2      0.79         2      33      52 ..      62      81 ..      61      81 .. 0.77
   2 ?    2.3   0.1     0.016      0.04     100     114 ..     152     166 ..     146     167 .. 0.83
   3 !    7.5   0.2   0.00041     0.001     194     225 .]     582     614 .]     547     614 .] 0.79

  Alignments for each domain:
  == domain 1  score: -3.3 bits;  conditional E-value: 0.79
     CAMK_group1_multiple 33 EiaiLkrlrHpnIvkLyevf 52
                             Ei  L+ l  +n+++++ev+
  PVP01_1269600_null/1614 62 EIFFLNYLDNQNVIQIEEVL 81
                             55556677889*******95 PP

  == domain 2  score: 2.3 bits;  conditional E-value: 0.016
     CAMK_group1_multiple 100 lgIVHRDLKPENLLl 114
                              + ++  DLKP N+Ll
  PVP01_1269600_null/1614 152 KSVTYLDLKPDNILL 166
                              566778********9 PP

  == domain 3  score: 7.5 bits;  conditional E-value: 0.00041
     CAMK_group1_multiple 194 hiSpeAkDLIrrlLr.dPkkRlTaeeiLqHPWl 225
                              +i    k L+r+lL+ +P kR+  + i  H W+
  PVP01_1269600_null/1614 582 KIDKDLKRLLRKLLKhNPDKRMQFKKIKRHKWF 614
                              4888999*******99****************7 PP

>> CMGC_group3_multiple  
   #    score  bias  c-Evalue  i-Evalue hmmfrom  hmm to    alifrom  ali to    envfrom  env to     acc
 ---   ------ ----- --------- --------- ------- -------    ------- -------    ------- -------    ----
   1 ?   -3.2   0.5      0.78         2      38      74 ..      60      90 ..      60      95 .. 0.83
   2 ?    7.1   0.0   0.00062    0.0015     117     134 ..     158     169 ..     154     171 .. 0.91
   3 ?    0.8   0.6     0.049      0.12     238     262 ..     579     603 ..     567     603 .. 0.87

  Alignments for each domain:
  == domain 1  score: -3.2 bits;  conditional E-value: 0.78
     CMGC_group3_multiple 38 lRElklLKkLkHaNkddvVnLldvfhtkrkCGLyLVF 74
                             l+E+ +L  L+  N   v+   +v+++ +k   ++ F
  PVP01_1269600_null/1614 60 LNEIFFLNYLDNQN---VIQIEEVLFDQKK---NILF 90
                             678899999999**...***********99...6655 PP

  == domain 2  score: 7.1 bits;  conditional E-value: 0.00062
     CMGC_group3_multiple 117 DLKPeNiLvnLYNHKCer 134
                              DLKP+NiL +      +r
  PVP01_1269600_null/1614 158 DLKPDNILLT------CR 169
                              9*********......55 PP

  == domain 3  score: 0.8 bits;  conditional E-value: 0.049
     CMGC_group3_multiple 238 klfrldsdaidLlkkmLelDPakRi 262
                              k+ ++d d   Ll+k+L+  P+kR+
  PVP01_1269600_null/1614 579 KYRKIDKDLKRLLRKLLKHNPDKRM 603
                              67788999999*************6 PP

>> CAMK_group6_multiple  
   #    score  bias  c-Evalue  i-Evalue hmmfrom  hmm to    alifrom  ali to    envfrom  env to     acc
 ---   ------ ----- --------- --------- ------- -------    ------- -------    ------- -------    ----
   1 ?   -3.7   0.4         1       2.6      40      62 ..      58      80 ..      57      86 .. 0.88
   2 ?    6.5   0.3   0.00084    0.0021      90     126 ..     130     166 ..     129     169 .. 0.91
   3 ?   -4.8   1.7       2.2       5.5     131     141 ..     490     500 ..     489     500 .. 0.55
   4 ?    9.9   2.4   7.7e-05   0.00019     226     251 ..     588     613 ..     586     614 .] 0.95

  Alignments for each domain:
  == domain 1  score: -3.7 bits;  conditional E-value: 1
     CAMK_group6_multiple 40 kiknEVnILksLkHpnIikLyqv 62
                             ki nE+  L+ L+  n+i+ ++v
  PVP01_1269600_null/1614 58 KILNEIFFLNYLDNQNVIQIEEV 80
                             6889***************9998 PP

  == domain 2  score: 6.5 bits;  conditional E-value: 0.00084
     CAMK_group6_multiple  90 ltErdarlmvrqilsAvkYLHsknIVHrDLKpENiLv 126
                              ++E+  +l + +i   + YL  k    +DLKp NiL+
  PVP01_1269600_null/1614 130 YSENFLKLLFLNIYNTLTYLLRKSVTYLDLKPDNILL 166
                              788888999999999999999999999*********9 PP

  == domain 3  score: -4.8 bits;  conditional E-value: 2.2
     CAMK_group6_multiple 131 nqinLiKiaDF 141
                              +  n+ K++DF
  PVP01_1269600_null/1614 490 HHHNIMKLIDF 500
                              44466666666 PP

  == domain 4  score: 9.9 bits;  conditional E-value: 7.7e-05
     CAMK_group6_multiple 226 kdLikrLLvvdpskRlSakqvLeHpW 251
                              k L+++LL+  p+kR+  k+++ H+W
  PVP01_1269600_null/1614 588 KRLLRKLLKHNPDKRMQFKKIKRHKW 613
                              679*********************** PP

>> STE_group3_multiple  
   #    score  bias  c-Evalue  i-Evalue hmmfrom  hmm to    alifrom  ali to    envfrom  env to     acc
 ---   ------ ----- --------- --------- ------- -------    ------- -------    ------- -------    ----
   1 ?    0.2   0.6     0.076      0.19      41      59 ..      58      76 ..      51      76 .. 0.94
   2 ?    4.1   0.0    0.0049     0.012     119     129 ..     158     167 ..     146     168 .. 0.92
   3 ?   -2.6   1.2      0.51       1.3     211     229 ..     586     604 ..     585     612 .. 0.84

  Alignments for each domain:
  == domain 1  score: 0.2 bits;  conditional E-value: 0.076
      STE_group3_multiple 41 eLlsEieilreckHpNIVe 59
                             ++l+Ei +l ++++ N+++
  PVP01_1269600_null/1614 58 KILNEIFFLNYLDNQNVIQ 76
                             8****************96 PP

  == domain 2  score: 4.1 bits;  conditional E-value: 0.0049
      STE_group3_multiple 119 DIKpsNvLlnT 129
                              D Kp+N+Ll T
  PVP01_1269600_null/1614 158 DLKPDNILL-T 167
                              99*******.8 PP

  == domain 3  score: -2.6 bits;  conditional E-value: 0.51
      STE_group3_multiple 211 eFrdFidkCLeKnPekRPt 229
                              ++++++ k L  nP+kR+ 
  PVP01_1269600_null/1614 586 DLKRLLRKLLKHNPDKRMQ 604
                              6789999**********96 PP

>> CAMK_group2_multiple  
   #    score  bias  c-Evalue  i-Evalue hmmfrom  hmm to    alifrom  ali to    envfrom  env to     acc
 ---   ------ ----- --------- --------- ------- -------    ------- -------    ------- -------    ----
   1 ?   -3.0   0.2      0.65       1.6      40      62 ..      59      80 ..      58      81 .. 0.85
   2 ?    4.9   0.8    0.0026    0.0066     117     126 ..     157     166 ..     157     167 .. 0.94
   3 ?   -1.0   1.4      0.16       0.4      52      62 ..     490     500 ..     490     500 .. 0.92
   4 ?    5.6   0.2    0.0015    0.0039     180     194 ..     547     561 ..     545     570 .. 0.89

  Alignments for each domain:
  == domain 1  score: -3.0 bits;  conditional E-value: 0.65
     CAMK_group2_multiple 40 veCrEieILrkLqHpnIiqLhDa 62
                             ++ +Ei  L  L++ n+iq+ ++
  PVP01_1269600_null/1614 59 IL-NEIFFLNYLDNQNVIQIEEV 80
                             67.888889999********997 PP

  == domain 2  score: 4.9 bits;  conditional E-value: 0.0026
     CAMK_group2_multiple 117 RDLKPENiLl 126
                              +DLKP+NiLl
  PVP01_1269600_null/1614 157 LDLKPDNILL 166
                              8********8 PP

  == domain 3  score: -1.0 bits;  conditional E-value: 0.16
     CAMK_group2_multiple  52 qHpnIiqLhDa 62 
                              +H+nI++L+D+
  PVP01_1269600_null/1614 490 HHHNIMKLIDF 500
                              7********97 PP

  == domain 4  score: 5.6 bits;  conditional E-value: 0.0015
     CAMK_group2_multiple 180 ilYilLsGypPFlge 194
                              +lY+ L+G+ PF+g+
  PVP01_1269600_null/1614 547 VLYTFLFGRTPFYGD 561
                              8*************7 PP


Internal pipeline statistics summary:
-------------------------------------
Query sequence(s):                         1  (614 residues searched)
Target model(s):                          40  (11584 nodes)
Passed MSV filter:                        24  (0.6); expected 0.8 (0.02)
Passed bias filter:                       24  (0.6); expected 0.8 (0.02)
Passed Vit filter:                        21  (0.525); expected 0.0 (0.001)
Passed Fwd filter:                        16  (0.4); expected 0.0 (1e-05)
Initial search space (Z):                 40  [actual number of targets]
Domain search space  (domZ):              16  [number of targets reported over threshold]
# CPU time: 0.01u 0.00s 00:00:00.01 Elapsed: 00:00:00.02
# Mc/sec: 302.95
//
Query:       PF3D7_1474700_null/1619  [L=619]
Scores for complete sequence (score includes all domains):
   --- full sequence ---   --- best 1 domain ---    -#dom-
    E-value  score  bias    E-value  score  bias    exp  N  Model                Description
    ------- ------ -----    ------- ------ -----   ---- --  --------             -----------
      3e-12   35.5   7.2    7.5e-11   30.9   0.7    2.2  2  AGC_group2_multiple   
    3.9e-12   35.5   4.8    1.8e-09   26.7   0.3    2.5  2  AGC_group3_multiple   
    1.1e-08   24.2   2.3    1.1e-08   24.2   2.3    2.7  3  AGC_group4_multiple   
    1.5e-07   20.4   3.1    1.1e-05   14.3   0.0    2.4  2  CAMK_group3_multiple  
    2.5e-07   19.6   1.1    6.9e-05   11.5   0.0    2.1  2  CAMK_group4_multiple  
    1.5e-06   16.8   0.3    1.5e-06   16.8   0.3    2.2  2  CAMK_group1_multiple  
    1.7e-06   16.8   5.9      4e-05   12.2   0.2    2.3  2  AGC_group1_multiple   
    4.7e-06   15.5  13.6    8.5e-06   14.6   0.1    2.4  3  AGC_group5_multiple   
    5.1e-05   11.8   1.9     0.0025    6.2   0.8    2.1  2  CAMK_group7_multiple  
      7e-05   12.0   1.1    0.00012   11.2   1.1    1.3  1  TKL_group2_multiple   
    0.00019   10.1   2.2    0.00045    8.9   1.1    1.8  2  TKL_group3_multiple   
     0.0005    8.7   0.4    0.00098    7.7   0.4    1.4  1  CMGC_group3_multiple  
      0.001    7.6   4.2     0.0051    5.3   0.1    2.1  2  CAMK_group5_multiple  
     0.0034    5.8   9.7    0.00055    8.4   2.0    2.2  2  CAMK_group6_multiple  
     0.0066    4.8   3.3      0.017    3.4   0.7    2.0  2  CK1_group2_multiple   
  ------ inclusion threshold ------
      0.049    2.0   8.1      0.012    4.0   0.8    2.5  2  CAMK_group2_multiple  


Domain annotation for each model (and alignments):
>> AGC_group2_multiple  
   #    score  bias  c-Evalue  i-Evalue hmmfrom  hmm to    alifrom  ali to    envfrom  env to     acc
 ---   ------ ----- --------- --------- ------- -------    ------- -------    ------- -------    ----
   1 !    8.0   0.9   0.00024    0.0006     121     131 ..     165     174 ..     158     176 .. 0.85
   2 !   30.9   0.7     3e-11   7.5e-11     184     250 .]     553     619 .]     550     619 .] 0.87

  Alignments for each domain:
  == domain 1  score: 8.0 bits;  conditional E-value: 0.00024
      AGC_group2_multiple 121 DLKPdNiLYLD 131
                              DLKPdNiL L 
  PF3D7_1474700_null/1619 165 DLKPDNIL-LN 174
                              ********.96 PP

  == domain 2  score: 30.9 bits;  conditional E-value: 3e-11
      AGC_group2_multiple 184 llYEMLtGypPFyadnpeWEtyqkIlsgklqfP..pslSedAkdLirkLL...dekRLGngGaadvkrHPFF 250
                              +lY++ +G pP+y+++ + E++q+ + +kl fP  +++++d+k+L+rkLL   + +R     ++ +krH++F
  PF3D7_1474700_null/1619 553 VLYTFVYGKPPYYGKDIF-EIFQN-MQKKLTFPkyRKIDKDLKNLLRKLLkknQDERMQ---FKKIKRHKWF 619
                              89****************.*****.9*******7778*************444445777...8888888888 PP

>> AGC_group3_multiple  
   #    score  bias  c-Evalue  i-Evalue hmmfrom  hmm to    alifrom  ali to    envfrom  env to     acc
 ---   ------ ----- --------- --------- ------- -------    ------- -------    ------- -------    ----
   1 !   10.1   0.5   7.3e-05   0.00018     123     137 ..     163     176 ..     158     176 .. 0.83
   2 !   26.7   0.3     7e-10   1.8e-09     193     258 .]     553     619 .]     550     619 .] 0.90

  Alignments for each domain:
  == domain 1  score: 10.1 bits;  conditional E-value: 7.3e-05
      AGC_group3_multiple 123 hRDLKPENILYLDeq 137
                              + DLKP+NIL L+++
  PF3D7_1474700_null/1619 163 YHDLKPDNIL-LNKR 176
                              66********.*986 PP

  == domain 2  score: 26.7 bits;  conditional E-value: 7e-10
      AGC_group3_multiple 193 lLYEMLtGktPFqAygetsseilekIlkgklslPsnl....SAkdLLrkLLq.dPaqRLGslediknHpFF 258
                              +LY+ + Gk+P+  yg++  ei ++ ++ kl++P +      +k+LLrkLL+ ++++R  + ++ik+H++F
  PF3D7_1474700_null/1619 553 VLYTFVYGKPPY--YGKDIFEIFQN-MQKKLTFPKYRkidkDLKNLLRKLLKkNQDERM-QFKKIKRHKWF 619
                              8***********..***********.********964223369********559*****.**********9 PP

>> AGC_group4_multiple  
   #    score  bias  c-Evalue  i-Evalue hmmfrom  hmm to    alifrom  ali to    envfrom  env to     acc
 ---   ------ ----- --------- --------- ------- -------    ------- -------    ------- -------    ----
   1 !    9.4   1.3   0.00012   0.00031     118     135 ..     159     175 ..     158     176 .. 0.84
   2 ?   -6.7   4.3       9.2        23      28      39 ..     194     205 ..     194     207 .. 0.84
   3 !   24.2   2.3   4.2e-09   1.1e-08     194     265 .]     553     619 .]     550     619 .] 0.93

  Alignments for each domain:
  == domain 1  score: 9.4 bits;  conditional E-value: 0.00012
      AGC_group4_multiple 118 lgIVYRDLKPENILYLDe 135
                              +++ Y DLKP+NIL L++
  PF3D7_1474700_null/1619 159 KNVAYHDLKPDNIL-LNK 175
                              567788********.985 PP

  == domain 2  score: -6.7 bits;  conditional E-value: 9.2
      AGC_group4_multiple  28 vKvLkKkrivKk 39 
                              +K +kKk+++K+
  PF3D7_1474700_null/1619 194 IKNIKKKNLKKN 205
                              6889*****887 PP

  == domain 3  score: 24.2 bits;  conditional E-value: 4.2e-09
      AGC_group4_multiple 194 llYEMLaGqsPFraddekLCEiferIlkdevsyP.WdtlSpeAkdLlekLLhkDPhkRLGkegadeiKqHpFF 265
                              +lY++++G +P +++d    Eif++   +++ +P  +++ ++ k Ll+kLL+k+  +R   +   +iK+H +F
  PF3D7_1474700_null/1619 553 VLYTFVYGKPPYYGKDIF--EIFQN-MQKKLTFPkYRKIDKDLKNLLRKLLKKNQDERMQFK---KIKRHKWF 619
                              8*****************..*****.5789****667*********************9966...*******9 PP

>> CAMK_group3_multiple  
   #    score  bias  c-Evalue  i-Evalue hmmfrom  hmm to    alifrom  ali to    envfrom  env to     acc
 ---   ------ ----- --------- --------- ------- -------    ------- -------    ------- -------    ----
   1 !    5.4   1.3    0.0021    0.0052     121     137 ..     159     175 ..     158     178 .. 0.86
   2 !   14.3   0.0   4.3e-06   1.1e-05     191     252 .]     553     619 .]     550     619 .] 0.87

  Alignments for each domain:
  == domain 1  score: 5.4 bits;  conditional E-value: 0.0021
     CAMK_group3_multiple 121 nrIVHrDLKPENiLLdd 137
                              ++++  DLKP NiLL  
  PF3D7_1474700_null/1619 159 KNVAYHDLKPDNILLNK 175
                              789999*********76 PP

  == domain 2  score: 14.3 bits;  conditional E-value: 4.3e-06
     CAMK_group3_multiple 191 ILYiLLvGamPFddeDqkeLlr.kIkrGaFPe....SpeAKdLIrrLLqvdPsrRlTaeqvLkHpWl 252
                              +LY+ + G +P  + D+ e ++ ++k   FP+      + K+L+r+LL +++ +R+    + +H W+
  PF3D7_1474700_null/1619 553 VLYTFVYGKPPYYGKDIFEIFQnMQKKLTFPKyrkiDKDLKNLLRKLLKKNQDERMQFKKIKRHKWF 619
                              89***************999973699*****933333578************************998 PP

>> CAMK_group4_multiple  
   #    score  bias  c-Evalue  i-Evalue hmmfrom  hmm to    alifrom  ali to    envfrom  env to     acc
 ---   ------ ----- --------- --------- ------- -------    ------- -------    ------- -------    ----
   1 !    6.7   0.3   0.00077    0.0019     123     139 ..     165     177 ..     161     178 .. 0.91
   2 !   11.5   0.0   2.8e-05   6.9e-05     190     257 .]     553     619 .]     551     619 .] 0.83

  Alignments for each domain:
  == domain 1  score: 6.7 bits;  conditional E-value: 0.00077
     CAMK_group4_multiple 123 DLKpENLLYvlDsAedn 139
                              DLKp+N+L  l+  ++n
  PF3D7_1474700_null/1619 165 DLKPDNIL--LN--KRN 177
                              9*******..*9..765 PP

  == domain 2  score: 11.5 bits;  conditional E-value: 2.8e-05
     CAMK_group4_multiple 190 ilYimLsGtlPFtvdddrellekilr..grfdffptfkeiSteAkdlirklLevdr.kRpsleqiLaHPWl 257
                              +lY+ + G +P+  ++  +++e+ ++  ++   fp +  i  + k+l+rklL++++ +R  + +i +H W+
  PF3D7_1474700_null/1619 553 VLYTFVYGKPPY--YGK-DIFEIFQNmqKKL-TFPKYRKIDKDLKNLLRKLLKKNQdERMQFKKIKRHKWF 619
                              79**********..998.5555555433556.7*********************98459999999999996 PP

>> CAMK_group1_multiple  
   #    score  bias  c-Evalue  i-Evalue hmmfrom  hmm to    alifrom  ali to    envfrom  env to     acc
 ---   ------ ----- --------- --------- ------- -------    ------- -------    ------- -------    ----
   1 ?    2.0   1.8     0.019     0.048     100     118 ..     159     177 ..     158     178 .. 0.81
   2 !   16.8   0.3   6.2e-07   1.5e-06     164     225 .]     553     619 .]     551     619 .] 0.86

  Alignments for each domain:
  == domain 1  score: 2.0 bits;  conditional E-value: 0.019
     CAMK_group1_multiple 100 lgIVHRDLKPENLLlersn 118
                              ++++  DLKP N+Ll+  n
  PF3D7_1474700_null/1619 159 KNVAYHDLKPDNILLNKRN 177
                              677777*********9766 PP

  == domain 2  score: 16.8 bits;  conditional E-value: 6.2e-07
     CAMK_group1_multiple 164 ILYiLLsGylPFdd...qeLfekIlkkYefPWsh..iSpeAkDLIrrlLr.dPkkRlTaeeiLqHPWl 225
                              +LY+ + G +P+++    e+f++ +kk +fP ++  i    k+L+r+lL+ +  +R+  + i  H W+
  PF3D7_1474700_null/1619 553 VLYTFVYGKPPYYGkdiFEIFQNMQKKLTFP-KYrkIDKDLKNLLRKLLKkNQDERMQFKKIKRHKWF 619
                              58888889999999334466789********.8666*************6489**************7 PP

>> AGC_group1_multiple  
   #    score  bias  c-Evalue  i-Evalue hmmfrom  hmm to    alifrom  ali to    envfrom  env to     acc
 ---   ------ ----- --------- --------- ------- -------    ------- -------    ------- -------    ----
   1 !    6.6   1.4    0.0008     0.002     116     127 ..     163     173 ..     152     178 .. 0.82
   2 !   12.2   0.2   1.6e-05     4e-05     230     267 .]     578     619 .]     550     619 .] 0.68

  Alignments for each domain:
  == domain 1  score: 6.6 bits;  conditional E-value: 0.0008
      AGC_group1_multiple 116 YRDLKPdNiLYL 127
                              Y DLKPdNiL L
  PF3D7_1474700_null/1619 163 YHDLKPDNIL-L 173
                              66********.8 PP

  == domain 2  score: 12.2 bits;  conditional E-value: 1.6e-05
      AGC_group1_multiple 230 dslrfP...wlSpeAkdLirkLLtkdPekRLn.geiKehpFF 267
                              ++l+fP   ++ ++ k+L+rkLL+k+  +R + + iK+h++F
  PF3D7_1474700_null/1619 578 KKLTFPkyrKIDKDLKNLLRKLLKKNQDERMQfKKIKRHKWF 619
                              455555222466899****************999*******9 PP

>> AGC_group5_multiple  
   #    score  bias  c-Evalue  i-Evalue hmmfrom  hmm to    alifrom  ali to    envfrom  env to     acc
 ---   ------ ----- --------- --------- ------- -------    ------- -------    ------- -------    ----
   1 !   10.2   1.6   7.2e-05   0.00018     112     134 ..     151     173 ..     149     175 .. 0.83
   2 ?   -4.6   0.9       2.1       5.3      31      46 ..     194     209 ..     194     210 .. 0.88
   3 !   14.6   0.1   3.4e-06   8.5e-06     197     264 ..     552     618 ..     550     619 .] 0.84

  Alignments for each domain:
  == domain 1  score: 10.2 bits;  conditional E-value: 7.2e-05
      AGC_group5_multiple 112 laLdfLHskgiVYRDLKPdNILL 134
                              ++L +L +k++ Y DLKPdNILL
  PF3D7_1474700_null/1619 151 KTLISLLKKNVAYHDLKPDNILL 173
                              566677789999**********9 PP

  == domain 2  score: -4.6 bits;  conditional E-value: 2.1
      AGC_group5_multiple  31 mKvLkKkvvlkrddve 46 
                              +K +kKk ++k  ++e
  PF3D7_1474700_null/1619 194 IKNIKKKNLKKNSEIE 209
                              799*******988877 PP

  == domain 3  score: 14.6 bits;  conditional E-value: 3.4e-06
      AGC_group5_multiple 197 VLlYEMLaGqsPF.gedeeElfarIlnhkeaLsyPrflsvSeeAkdlikkLLtkde.kRLGqGeikkHPF 264
                                lY+  +G +P  g+d  E+f++ + +k+  ++P+  ++ ++ k l++kLL+k+  +R     ik+H +
  PF3D7_1474700_null/1619 552 SVLYTFVYGKPPYyGKDIFEIFQN-MQKKL--TFPKYRKIDKDLKNLLRKLLKKNQdERMQFKKIKRHKW 618
                              5699999*****99*********9.88888..**********************8536665555666655 PP

>> CAMK_group7_multiple  
   #    score  bias  c-Evalue  i-Evalue hmmfrom  hmm to    alifrom  ali to    envfrom  env to     acc
 ---   ------ ----- --------- --------- ------- -------    ------- -------    ------- -------    ----
   1 !    6.2   0.8     0.001    0.0025     107     136 ..     145     174 ..     143     178 .. 0.83
   2 !    4.5   0.0    0.0032     0.008     190     264 .]     550     619 .]     548     619 .] 0.86

  Alignments for each domain:
  == domain 1  score: 6.2 bits;  conditional E-value: 0.001
     CAMK_group7_multiple 107 likQIlsaVkymHensIVHRDLKPENvLls 136
                              l+ QI + +  +  +++   DLKP N+Ll 
  PF3D7_1474700_null/1619 145 LFLQIYKTLISLLKKNVAYHDLKPDNILLN 174
                              77788888888888999999********96 PP

  == domain 2  score: 4.5 bits;  conditional E-value: 0.0032
     CAMK_group7_multiple 190 iGVILYiLLtGTlPFrsedrDvdeLfkkIle.GtfdylPpyfdsvSeaakdLikslLvvdPkKRytieiileHeWl 264
                               G +LY  + G +P+ +  +D  e f + +   tf   P y   +    k L+++lL ++  +R   + i  H W+
  PF3D7_1474700_null/1619 550 FGSVLYTFVYGKPPYYG--KDIFEIFQNMQKkLTF---PKY-RKIDKDLKNLLRKLLKKNQDERMQFKKIKRHKWF 619
                              56678999999999999..4559999999862466...888.9999999**************************8 PP

>> TKL_group2_multiple  
   #    score  bias  c-Evalue  i-Evalue hmmfrom  hmm to    alifrom  ali to    envfrom  env to     acc
 ---   ------ ----- --------- --------- ------- -------    ------- -------    ------- -------    ----
   1 !   11.2   1.1   4.9e-05   0.00012     118     134 ..     158     174 ..     158     176 .. 0.93

  Alignments for each domain:
  == domain 1  score: 11.2 bits;  conditional E-value: 4.9e-05
      TKL_group2_multiple 118 kpaIiHRDLKSrNiLld 134
                              k++++ +DLK++NiLl 
  PF3D7_1474700_null/1619 158 KKNVAYHDLKPDNILLN 174
                              89*************96 PP

>> TKL_group3_multiple  
   #    score  bias  c-Evalue  i-Evalue hmmfrom  hmm to    alifrom  ali to    envfrom  env to     acc
 ---   ------ ----- --------- --------- ------- -------    ------- -------    ------- -------    ----
   1 !    8.9   1.1   0.00018   0.00045     113     127 ..     159     173 ..     157     176 .. 0.90
   2 ?   -0.7   0.0      0.14      0.35     207     266 ..     563     614 ..     562     615 .. 0.95

  Alignments for each domain:
  == domain 1  score: 8.9 bits;  conditional E-value: 0.00018
      TKL_group3_multiple 113 ppIIHRDLKSaNILl 127
                              +++++ DLK+ NILl
  PF3D7_1474700_null/1619 159 KNVAYHDLKPDNILL 173
                              89************* PP

  == domain 2  score: -0.7 bits;  conditional E-value: 0.14
      TKL_group3_multiple 207 PyedlcedqlieevkevaeefrPdpiwsscPkplverLmkGASdCWkadPeaRPtfpeil 266
                              Py+++++ ++   +    ++  + p ++++ k l   L++     +k +  +R  f++i+
  PF3D7_1474700_null/1619 563 PYYGKDIFEIFQNM---QKK-LTFPKYRKIDKDLK-NLLR---KLLKKNQDERMQFKKIK 614
                              9*************...999.**************.****...99999999999999996 PP

>> CMGC_group3_multiple  
   #    score  bias  c-Evalue  i-Evalue hmmfrom  hmm to    alifrom  ali to    envfrom  env to     acc
 ---   ------ ----- --------- --------- ------- -------    ------- -------    ------- -------    ----
   1 !    7.7   0.4   0.00039   0.00098     117     133 ..     165     175 ..     163     184 .. 0.89

  Alignments for each domain:
  == domain 1  score: 7.7 bits;  conditional E-value: 0.00039
     CMGC_group3_multiple 117 DLKPeNiLvnLYNHKCe 133
                              DLKP+NiL n      +
  PF3D7_1474700_null/1619 165 DLKPDNILLN------K 175
                              9*********......4 PP

>> CAMK_group5_multiple  
   #    score  bias  c-Evalue  i-Evalue hmmfrom  hmm to    alifrom  ali to    envfrom  env to     acc
 ---   ------ ----- --------- --------- ------- -------    ------- -------    ------- -------    ----
   1 !    3.2   1.2    0.0088     0.022     115     134 ..     160     177 ..     158     183 .. 0.79
   2 !    5.3   0.1     0.002    0.0051     241     267 .]     593     619 .]     580     619 .] 0.91

  Alignments for each domain:
  == domain 1  score: 3.2 bits;  conditional E-value: 0.0088
     CAMK_group5_multiple 115 nIlHRDLKPENLLlCehdgd 134
                              n++  DLKP N+Ll   +++
  PF3D7_1474700_null/1619 160 NVAYHDLKPDNILL--NKRN 177
                              56666*********..7766 PP

  == domain 2  score: 5.3 bits;  conditional E-value: 0.002
     CAMK_group5_multiple 241 KdfIrrlLkvdPeaRlTasqiLsHPWl 267
                              K ++r+lLk++  +R+    i +H+W+
  PF3D7_1474700_null/1619 593 KNLLRKLLKKNQDERMQFKKIKRHKWF 619
                              89************************7 PP

>> CAMK_group6_multiple  
   #    score  bias  c-Evalue  i-Evalue hmmfrom  hmm to    alifrom  ali to    envfrom  env to     acc
 ---   ------ ----- --------- --------- ------- -------    ------- -------    ------- -------    ----
   1 ?    1.6   1.0     0.025     0.062     118     126 ..     165     173 ..     158     178 .. 0.81
   2 !    8.4   2.0   0.00022   0.00055     226     251 ..     593     618 ..     591     619 .] 0.96

  Alignments for each domain:
  == domain 1  score: 1.6 bits;  conditional E-value: 0.025
     CAMK_group6_multiple 118 DLKpENiLv 126
                              DLKp NiL+
  PF3D7_1474700_null/1619 165 DLKPDNILL 173
                              ********* PP

  == domain 2  score: 8.4 bits;  conditional E-value: 0.00022
     CAMK_group6_multiple 226 kdLikrLLvvdpskRlSakqvLeHpW 251
                              k L+++LL++  + R+  k+++ H+W
  PF3D7_1474700_null/1619 593 KNLLRKLLKKNQDERMQFKKIKRHKW 618
                              88************************ PP

>> CK1_group2_multiple  
   #    score  bias  c-Evalue  i-Evalue hmmfrom  hmm to    alifrom  ali to    envfrom  env to     acc
 ---   ------ ----- --------- --------- ------- -------    ------- -------    ------- -------    ----
   1 ?    1.5   0.1     0.026     0.066      11      31 ..      11      31 ..       3      31 .. 0.86
   2 !    3.4   0.7    0.0069     0.017     114     128 ..     159     173 ..     158     181 .. 0.89

  Alignments for each domain:
  == domain 1  score: 1.5 bits;  conditional E-value: 0.026
      CK1_group2_multiple 11 sFGelrLgknlytnEyVAvKL 31
                              FG+++  kn+++n     KL
  PF3D7_1474700_null/1619 11 QFGNIYYCKNVFNNKKYCMKL 31
                             6*************8777776 PP

  == domain 2  score: 3.4 bits;  conditional E-value: 0.0069
      CK1_group2_multiple 114 KnliyRDvKPeNFLi 128
                              Kn  y D KP+N L+
  PF3D7_1474700_null/1619 159 KNVAYHDLKPDNILL 173
                              9***********996 PP

>> CAMK_group2_multiple  
   #    score  bias  c-Evalue  i-Evalue hmmfrom  hmm to    alifrom  ali to    envfrom  env to     acc
 ---   ------ ----- --------- --------- ------- -------    ------- -------    ------- -------    ----
   1 ?    4.0   0.8    0.0048     0.012     118     126 ..     165     173 ..     158     175 .. 0.83
   2 ?    1.3   1.3     0.032      0.08     180     195 ..     553     568 ..     551     604 .. 0.80

  Alignments for each domain:
  == domain 1  score: 4.0 bits;  conditional E-value: 0.0048
     CAMK_group2_multiple 118 DLKPENiLl 126
                              DLKP+NiLl
  PF3D7_1474700_null/1619 165 DLKPDNILL 173
                              ********9 PP

  == domain 2  score: 1.3 bits;  conditional E-value: 0.032
     CAMK_group2_multiple 180 ilYilLsGypPFlged 195
                              +lY+ ++G pP +g d
  PF3D7_1474700_null/1619 553 VLYTFVYGKPPYYGKD 568
                              79**********9988 PP


Internal pipeline statistics summary:
-------------------------------------
Query sequence(s):                         1  (619 residues searched)
Target model(s):                          40  (11584 nodes)
Passed MSV filter:                        27  (0.675); expected 0.8 (0.02)
Passed bias filter:                       27  (0.675); expected 0.8 (0.02)
Passed Vit filter:                        22  (0.55); expected 0.0 (0.001)
Passed Fwd filter:                        18  (0.45); expected 0.0 (1e-05)
Initial search space (Z):                 40  [actual number of targets]
Domain search space  (domZ):              16  [number of targets reported over threshold]
# CPU time: 0.02u 0.00s 00:00:00.02 Elapsed: 00:00:00.02
# Mc/sec: 343.78
//
Query:       PVP01_0914700_MAPK2/1341  [L=341]
Scores for complete sequence (score includes all domains):
   --- full sequence ---   --- best 1 domain ---    -#dom-
    E-value  score  bias    E-value  score  bias    exp  N  Model                Description
    ------- ------ -----    ------- ------ -----   ---- --  --------             -----------
    3.7e-75  243.8  15.1    2.1e-38  122.2   5.3    4.1  3  CMGC_group2_multiple  
    4.3e-75  243.7   8.0    9.1e-39  123.5   0.0    4.0  2  CMGC_group1_multiple  
    2.7e-74  241.1  12.4    1.3e-38  123.1   0.1    3.1  2  CMGC_group3_multiple  
    5.4e-39  124.3   3.8    1.7e-31   99.5   4.8    3.3  3  CAMK_group4_multiple  
    2.2e-34  108.9   4.0    3.6e-26   81.8   5.4    3.9  3  CAMK_group6_multiple  
    6.3e-33  104.2   3.4    2.3e-24   75.8   1.8    4.1  3  CAMK_group5_multiple  
    3.5e-31   98.2   1.6    5.4e-27   84.3   1.8    3.0  2  STE_group1_multiple   
    6.4e-30   94.3   0.6    1.6e-19   59.9   0.3    3.1  3  AGC_group3_multiple   
      7e-30   94.0  12.5    1.4e-22   69.9   8.8    4.4  3  NEK                   
    9.1e-29   90.6   1.2    1.1e-23   73.7   0.1    3.8  3  AGC_group4_multiple   
    1.4e-28   89.8   1.5      1e-14   44.0   0.1    3.0  3  STE_group3_multiple   
    3.7e-28   88.4   2.4    7.6e-16   47.7   0.1    4.1  4  AGC_group1_multiple   
    5.2e-28   87.8   7.7    2.4e-15   45.9   0.0    4.1  4  CAMK_group7_multiple  
    1.5e-26   83.0   0.7    4.4e-24   74.9   1.1    3.0  2  STE_group2_multiple   
    2.1e-26   82.5   6.8    3.1e-23   72.0   6.6    3.7  3  CAMK_group2_multiple  
    1.7e-24   76.2   0.1    5.5e-15   44.8   0.1    3.1  3  STE_group4_multiple   
    5.4e-24   74.8   1.7    7.8e-14   41.2   0.3    4.1  4  AGC_group5_multiple   
    3.4e-23   71.9   9.9      2e-12   36.3   0.2    4.7  4  CAMK_group1_multiple  
    4.7e-22   68.4   6.6    9.8e-15   44.2   7.2    3.4  3  CAMK_group3_multiple  
    1.1e-18   56.8   2.1    2.6e-12   35.7   0.2    3.1  3  AGC_group2_multiple   
    4.2e-18   55.6   0.2    7.1e-15   44.9   0.1    3.0  3  TKL_group4_multiple   
    1.6e-16   49.8   0.0    4.7e-10   28.4   0.0    2.5  2  TK_group4_multiple    
    2.4e-16   49.3   0.0    1.3e-14   43.5   0.0    2.1  2  TK_group5_multiple    
    5.8e-16   48.3   1.0    9.5e-11   31.1   0.7    3.1  3  TKL_group1_multiple   
    1.9e-15   46.6   0.0    7.2e-13   38.1   0.0    2.1  2  TKL_group5_multiple   
    2.4e-15   46.1   4.4      7e-14   41.3   0.8    2.9  3  TKL_group3_multiple   
    3.2e-14   42.9   0.2    2.7e-11   33.2   0.1    3.1  3  TKL_group2_multiple   
      2e-13   39.7   0.1    5.6e-10   28.2   0.0    2.5  2  TK_group3_multiple    
    3.9e-13   39.1   0.0    1.8e-09   27.0   0.0    2.1  2  CK1_group1_multiple   
      5e-12   34.9   0.1    1.3e-11   33.6   0.0    1.5  2  TK_group2_multiple    
    7.6e-11   31.8   0.2      4e-06   16.2   0.0    3.0  3  CMGC_group4_multiple  
      2e-09   26.4   0.3    2.9e-09   25.9   0.3    1.1  1  TK_group6_multiple    
    4.9e-09   25.1   0.4    3.1e-06   15.8   0.0    2.1  2  CK1_group2_multiple   
    5.5e-06   15.1   0.5    0.00012   10.6   0.2    2.1  2  RGC_group1_multiple   
     0.0002    9.9   0.0    0.00061    8.2   0.0    1.7  2  TK_group1_multiple    


Domain annotation for each model (and alignments):
>> CMGC_group2_multiple  
   #    score  bias  c-Evalue  i-Evalue hmmfrom  hmm to    alifrom  ali to    envfrom  env to     acc
 ---   ------ ----- --------- --------- ------- -------    ------- -------    ------- -------    ----
   1 !  122.2   5.3   1.8e-38   2.1e-38       1     150 [.       1     149 [.       1     151 [. 0.94
   2 !   67.4   0.7   6.6e-22   7.5e-22     157     200 ..     188     243 ..     187     244 .. 0.88
   3 !   57.7   0.0   5.6e-19   6.4e-19     199     280 .]     259     341 .]     259     341 .] 0.89

  Alignments for each domain:
  == domain 1  score: 122.2 bits;  conditional E-value: 1.8e-38
      CMGC_group2_multiple   1 YEiLekIGeGayGvVvKArDkktgeiVAlK....vkedegvaq...RElelLreldhpNiVrLkdvf.e....hrnkiyLVFEll 73 
                               YEi   IG+G+yG V+ A+D+ t+++VA+K    ++ed   ++   RE+++L++l+  +i+rL+d +      +++++y+V E  
  PVP01_0914700_MAPK2/1341   1 YEIKHLIGRGSYGYVYLAYDRSTKKNVAIKkvnrMFEDLIDCKrilREITILNRLKSNYIIRLRDLIiPedllQFDELYIVLEIA 85 
                               899999*************************************9999******************9643345589********** PP

      CMGC_group2_multiple  74 dqdLydlLkk.kfqLpleVksflyQlLrgLkfLHsnnIiHRDLKPeNiLLvSDYlYNkKRDdpsgkgttlKlcDFGlA 150
                               d+dL++l+k+  +    +Vk +ly lL g k++H  +IiHRDLKP N  L+          + +  +  +K+cDFGlA
  PVP01_0914700_MAPK2/1341  86 DSDLKKLFKTpIYLTEEHVKTILYNLLLGEKYIHESGIIHRDLKPANC-LL----------N-Q-DC-SVKICDFGLA 149
                               **********44666999******************************.**..........*.9.9*.*********9 PP

  == domain 2  score: 67.4 bits;  conditional E-value: 6.6e-22
      CMGC_group2_multiple 157 VvTRWYRAPEvL.LGapYstsiDmWSvGCIlaELl...........tGrPLFPGks 200
                               VvTRWYRAPE++ L+  Y++siD+WS GCI+aELl           +++PLFPG+s
  PVP01_0914700_MAPK2/1341 188 VVTRWYRAPELIlLQENYTNSIDIWSTGCIFAELLnmleshvnnptNRFPLFPGSS 243
                               9*********8527********************9888888888867888888887 PP

  == domain 3  score: 57.7 bits;  conditional E-value: 5.6e-19
      CMGC_group2_multiple 199 kseiDQLnkIlrvLGtPseellpkfp.......rfwkfpekgsRylrkyvfnvddlpdl.slalDLLkrmLeydPakRIsaeeAL 275
                               ks+ DQLn I+ v+GtPsee+l+ ++           fp++ +  ++k +f     p + ++++DLL+ mL ++ + RI+ + AL
  PVP01_0914700_MAPK2/1341 259 KSNRDQLNIIFNVIGTPSEEDLKSIKkddviryIK-LFPPREGIDFKK-KF-----PSIsEEGIDLLQSMLRFNAKNRITIDSAL 336
                               799*********************99665554334.799999989***.**.....77769************************ PP

      CMGC_group2_multiple 276 qHpYF 280
                                HpY+
  PVP01_0914700_MAPK2/1341 337 SHPYL 341
                               ****7 PP

>> CMGC_group1_multiple  
   #    score  bias  c-Evalue  i-Evalue hmmfrom  hmm to    alifrom  ali to    envfrom  env to     acc
 ---   ------ ----- --------- --------- ------- -------    ------- -------    ------- -------    ----
   1 !  111.2  10.8   4.1e-35   4.7e-35       1     137 [.       1     151 [.       1     153 [. 0.90
   2 !  123.5   0.0   7.9e-39   9.1e-39     142     274 .]     185     341 .]     182     341 .] 0.87

  Alignments for each domain:
  == domain 1  score: 111.2 bits;  conditional E-value: 4.1e-35
      CMGC_group1_multiple   1 YekleCplGeGtYGqVykArdkktgriVAiKKikh....kegakrl..EIklLkhLkHeN.igLldvvtpk......slyLVfEl 72 
                               Ye+    +G+G+YG Vy A+d++t+++VAiKK+       +  kr+  EI +L +Lk+   i+L d + p+      +ly+V E 
  PVP01_0914700_MAPK2/1341   1 YEIKH-LIGRGSYGYVYLAYDRSTKKNVAIKKVNRmfedLIDCKRIlrEITILNRLKSNYiIRLRDLIIPEdllqfdELYIVLEI 84 
                               66667.8**************************933312455688677*********765379*******9999999******** PP

      CMGC_group1_multiple  73 metDLydiikq..gllpehiksllYQlLrGLkYlHsagiiHRDLKPeNILFvnedg.LKiaDFGLARg 137
                                + DL+++ k    l++eh+k +lY lL G kY+H  giiHRDLKP+N L +n+d+ +Ki+DFGLAR+
  PVP01_0914700_MAPK2/1341  85 ADSDLKKLFKTpiYLTEEHVKTILYNLLLGEKYIHESGIIHRDLKPANCL-LNQDCsVKICDFGLART 151
                               **********94459***********************************.****************6 PP

  == domain 2  score: 123.5 bits;  conditional E-value: 7.9e-39
      CMGC_group1_multiple 142 tgYHTLVvTRWYRAPElL.LGmeYtqavDiWSvGCIfaEll...........tgkpLFPCGddei.................DQL 197
                               t +   VvTRWYRAPEl+ L ++Yt  +DiWS GCIfaEll            ++pLFP G++                   DQL
  PVP01_0914700_MAPK2/1341 185 TSH---VVTRWYRAPELIlLQENYTNSIDIWSTGCIFAELLnmleshvnnptNRFPLFP-GSSCFplspdhnskkvheksnrDQL 265
                               679...**********852789******************9555555555545******.***99******************** PP

      CMGC_group1_multiple 198 qrImevlGtPaeev......pklsky.rdklpednyvskekpLlfpnlsDeqaDRRYlDLLqkMLtlDPdkRITAeeALqHpYF 274
                               + I+ v+GtP+ee+      +++ +y ++  p +  ++k+k   fp +s e+     +DLLq ML++++++RIT + AL+HpY+
  PVP01_0914700_MAPK2/1341 266 NIIFNVIGTPSEEDlksikkDDVIRYiKLFPPREGIDFKKK---FPSIS-EEG----IDLLQSMLRFNAKNRITIDSALSHPYL 341
                               ********************666667666556444444444...9****.***....**************************6 PP

>> CMGC_group3_multiple  
   #    score  bias  c-Evalue  i-Evalue hmmfrom  hmm to    alifrom  ali to    envfrom  env to     acc
 ---   ------ ----- --------- --------- ------- -------    ------- -------    ------- -------    ----
   1 !  118.2   8.2   3.5e-37     4e-37       1     145 [.       1     149 [.       1     160 [. 0.88
   2 !  123.1   0.1   1.2e-38   1.3e-38     149     272 ..     186     340 ..     185     341 .] 0.92

  Alignments for each domain:
  == domain 1  score: 118.2 bits;  conditional E-value: 3.5e-37
      CMGC_group3_multiple   1 YeklgCklGeGTYGvVykardkktgelVAlKkipkt.........alRElklLKkLkHaNkddvVnLldvfhtkrk..C.GLyLV 73 
                               Ye+    +G+G+YG Vy a+d++t++ VA+Kk+ ++          lRE+ +L  Lk      +++L+d++  ++      Ly+V
  PVP01_0914700_MAPK2/1341   1 YEIKH-LIGRGSYGYVYLAYDRSTKKNVAIKKVNRMfedlidckrILREITILNRLKSNY---IIRLRDLIIPEDLlqFdELYIV 81 
                               56666.79*************************9763333333336**********9888...*******97654332244**** PP

      CMGC_group3_multiple  74 FEylehdLyellgk..llplhlVksfmyQlLqgLaylHknkvlHRDLKPeNiLvnLYNHKCergelKlaDFGlA 145
                               +E  + dL++l +    l++++Vk+++y lL g +y+H+ +++HRDLKP+N L n       ++++K++DFGlA
  PVP01_0914700_MAPK2/1341  82 LEIADSDLKKLFKTpiYLTEEHVKTILYNLLLGEKYIHESGIIHRDLKPANCLLN------QDCSVKICDFGLA 149
                               ************76669**************************************......************9 PP

  == domain 2  score: 123.1 bits;  conditional E-value: 1.2e-38
      CMGC_group3_multiple 149 pYVvTRWYRAPEiLL..stYstpIDvWsvGCIlAEll...........tGrPLFPGkse..................DQLalIfk 202
                               ++VvTRWYRAPE++L  + Y+ +ID+Ws GCI+AEll            ++PLFPG+s                   DQL  If+
  PVP01_0914700_MAPK2/1341 186 SHVVTRWYRAPELILlqENYTNSIDIWSTGCIFAELLnmleshvnnptNRFPLFPGSSCfplspdhnskkvheksnrDQLNIIFN 270
                               59*************8889*****************9555555555545************************************ PP

      CMGC_group3_multiple 203 vlGktPtpelwpgvkpe....fknnLvsfPqvtvpndLkklfr.ldsdaidLlkkmLelDPakRitaeqALrHPF 272
                               v G tP++e+++ +k++    +++    fP   +  d+kk+f+ +++++idLl++mL +  ++Rit++ AL HP+
  PVP01_0914700_MAPK2/1341 271 VIG-TPSEEDLKSIKKDdvirYIK---LFPP-REGIDFKKKFPsISEEGIDLLQSMLRFNAKNRITIDSALSHPY 340
                               ***.************77777***...9975.49999*****758*****************************9 PP

>> CAMK_group4_multiple  
   #    score  bias  c-Evalue  i-Evalue hmmfrom  hmm to    alifrom  ali to    envfrom  env to     acc
 ---   ------ ----- --------- --------- ------- -------    ------- -------    ------- -------    ----
   1 !   99.5   4.8   1.5e-31   1.7e-31       2     154 ..       1     152 [.       1     155 [. 0.92
   2 !    5.6   0.0    0.0038    0.0043     165     190 ..     190     217 ..     179     218 .. 0.79
   3 !   14.4   0.0   8.2e-06   9.4e-06     219     255 ..     302     339 ..     299     341 .] 0.90

  Alignments for each domain:
  == domain 1  score: 99.5 bits;  conditional E-value: 1.5e-31
      CAMK_group4_multiple   2 YligeeLGsGaFgkVrlgverktgreVAiKiIdkkrlpkL.....vrrEiaILrrLhHGapnivkLhdvfEtpr.....glyLVm 76 
                               Y+i   +G+G++g+V+l++ r+t+++VAiK +++    +L     + rEi IL+rL +    i++L d ++ ++      ly+V+
  PVP01_0914700_MAPK2/1341   1 YEIKHLIGRGSYGYVYLAYDRSTKKNVAIKKVNRMF-EDLidckrILREITILNRLKS--NYIIRLRDLIIPEDllqfdELYIVL 82 
                               9999******************************74.44447788*************..***********9954444489**** PP

      CAMK_group4_multiple  77 ElvsEDLfdrIvSergFrLtEkearkyfrQileAvrYlHskgvVHRDLKpENLLYvlDsAednniKliDFGlskrDDl 154
                               E++  D + ++  + +  LtE+ +++    +l + +Y+H +g+ HRDLKp N L  l+   d  +K++DFGl+++  +
  PVP01_0914700_MAPK2/1341  83 EIADSD-LKKLF-KTPIYLTEEHVKTILYNLLLGEKYIHESGIIHRDLKPANCL--LN--QDCSVKICDFGLART--I 152
                               ***885.79999.9999*************************************..**..**************7..6 PP

  == domain 2  score: 5.6 bits;  conditional E-value: 0.0038
      CAMK_group4_multiple 165 TPeYaAPEvl.rgkpY.GatDvWSlGVi 190
                               T+ Y APE++  ++ Y +++D+WS G i
  PVP01_0914700_MAPK2/1341 190 TRWYRAPELIlLQENYtNSIDIWSTGCI 217
                               88899***8635777779******9966 PP

  == domain 3  score: 14.4 bits;  conditional E-value: 8.2e-06
      CAMK_group4_multiple 219 dffptfkeiSteAkdlirklLevd.rkRpsleqiLaHP 255
                               df   f++iS+e +dl+ ++L  + ++R +++ +L+HP
  PVP01_0914700_MAPK2/1341 302 DFKKKFPSISEEGIDLLQSMLRFNaKNRITIDSALSHP 339
                               567789****************88477**********9 PP

>> CAMK_group6_multiple  
   #    score  bias  c-Evalue  i-Evalue hmmfrom  hmm to    alifrom  ali to    envfrom  env to     acc
 ---   ------ ----- --------- --------- ------- -------    ------- -------    ------- -------    ----
   1 !   81.8   5.4   3.1e-26   3.6e-26       5     149 ..       7     152 ..       3     155 .. 0.87
   2 !    6.1   0.0    0.0024    0.0028     164     187 ..     193     217 ..     190     218 .. 0.83
   3 !   14.4   0.0   7.2e-06   8.2e-06     221     250 ..     310     339 ..     307     341 .] 0.95

  Alignments for each domain:
  == domain 1  score: 81.8 bits;  conditional E-value: 3.1e-26
      CAMK_group6_multiple   5 LGkGnFGvVkegtersTgrevAiKiIKs..ksakdeekiknEVnILksLkHpnIikLyqvfEtpk......klYLVMElvkgeLf 81 
                               +G G+ G V+++ +rsT+  vAiK++     +  d + i +E+ IL++Lk   Ii L +    p+      +lY V E ++ +L+
  PVP01_0914700_MAPK2/1341   7 IGRGSYGYVYLAYDRSTKKNVAIKKVNRmfEDLIDCKRILREITILNRLKSNYIIRLRDLI-IPEdllqfdELYIVLEIADSDLK 90 
                               8*************************75236888999********************9976.44323333389************ PP

      CAMK_group6_multiple  82 daIldseKltErdarlmvrqilsAvkYLHsknIVHrDLKpENiLvLidgnqinLiKiaDFGLAvKriv 149
                                       ltE  ++ +++++l + kY H   I+HrDLKp N L+    nq   +Ki+DFGLA  r +
  PVP01_0914700_MAPK2/1341  91 KLFKTPIYLTEEHVKTILYNLLLGEKYIHESGIIHRDLKPANCLL----NQDCSVKICDFGLA--RTI 152
                               *55555789************************************....55578*********..765 PP

  == domain 2  score: 6.1 bits;  conditional E-value: 0.0024
      CAMK_group6_multiple 164 YlAPEVi..ekgYvslqlDiWSvGVi 187
                               Y APE i     Y   ++DiWS G i
  PVP01_0914700_MAPK2/1341 193 YRAPELIllQENY-TNSIDIWSTGCI 217
                               789997644788*.********9977 PP

  == domain 3  score: 14.4 bits;  conditional E-value: 7.2e-06
      CAMK_group6_multiple 221 iSdeAkdLikrLLvvdpskRlSakqvLeHp 250
                               iS+e +dL++ +L      R++++  L+Hp
  PVP01_0914700_MAPK2/1341 310 ISEEGIDLLQSMLRFNAKNRITIDSALSHP 339
                               9****************************9 PP

>> CAMK_group5_multiple  
   #    score  bias  c-Evalue  i-Evalue hmmfrom  hmm to    alifrom  ali to    envfrom  env to     acc
 ---   ------ ----- --------- --------- ------- -------    ------- -------    ------- -------    ----
   1 !   75.8   1.8   2.1e-24   2.3e-24       5     147 ..       7     151 ..       3     153 .. 0.90
   2 !    5.8   0.0    0.0032    0.0037     160     196 ..     193     217 ..     192     218 .. 0.80
   3 !   17.8   0.0   7.3e-07   8.3e-07     232     265 ..     306     339 ..     302     341 .] 0.94

  Alignments for each domain:
  == domain 1  score: 75.8 bits;  conditional E-value: 2.1e-24
      CAMK_group5_multiple   5 iGrGnFgvVkecehraTgqklAlKII.klpkkL..heeverEvsilkglrvHpniiqLyevfehtk.....krLyLVMElasGGE 81 
                               iGrG+ g V ++ +r+T++ +A+K   +  ++L     + rE+ il++l+    ii L + +  ++     ++Ly+V+E a++  
  PVP01_0914700_MAPK2/1341   7 IGRGSYGYVYLAYDRSTKKNVAIKKVnRMFEDLidCKRILREITILNRLK-SNYIIRLRDLII-PEdllqfDELYIVLEIADSD- 88 
                               9***********************88888888744488************.999****98888.883333369**********8. PP

      CAMK_group5_multiple  82 LFDriiskgs.fTEreakavlkqilsAvrYLHslnIlHRDLKPENLLlCehdgdadiKitDFGfAki 147
                                +  +      +TE  +k +l+++l +  Y H  +I HRDLKP N Ll   + d ++Ki+DFG+A++
  PVP01_0914700_MAPK2/1341  89 -LKKLFKTPIyLTEEHVKTILYNLLLGEKYIHESGIIHRDLKPANCLL---NQDCSVKICDFGLART 151
                               .8888888888*************************************...**************96 PP

  == domain 2  score: 5.8 bits;  conditional E-value: 0.0032
      CAMK_group5_multiple 160 YvAPEv..lgkRRhqkekGiiPtPtpYYgsvDiWslGVI 196
                               Y APE+  l++               Y +s DiWs G I
  PVP01_0914700_MAPK2/1341 193 YRAPELilLQE--------------NYTNSIDIWSTGCI 217
                               55999633688..............9*********9966 PP

  == domain 3  score: 17.8 bits;  conditional E-value: 7.3e-07
      CAMK_group5_multiple 232 ewaeiSedAKdfIrrlLkvdPeaRlTasqiLsHP 265
                                +++iSe+  d++ ++L  +   R+T+ ++LsHP
  PVP01_0914700_MAPK2/1341 306 KFPSISEEGIDLLQSMLRFNAKNRITIDSALSHP 339
                               599******************************9 PP

>> STE_group1_multiple  
   #    score  bias  c-Evalue  i-Evalue hmmfrom  hmm to    alifrom  ali to    envfrom  env to     acc
 ---   ------ ----- --------- --------- ------- -------    ------- -------    ------- -------    ----
   1 !   84.3   1.8   4.7e-27   5.4e-27       3     140 ..       7     147 ..       6     150 .. 0.89
   2 !    8.4   0.0   0.00042   0.00048     163     189 ..     195     219 ..     190     223 .. 0.86

  Alignments for each domain:
  == domain 1  score: 84.3 bits;  conditional E-value: 4.7e-27
       STE_group1_multiple   3 lVLGkGsyGeVykarDkhTGqvVAiKqirGeq.....seqeiikEilivlrqldhPnIVqyyGS.....ylkgtdLWIvMEylGS 77 
                               +  G+GsyG Vy a D+ T+  VAiK+++ +      + ++i+ Ei+i l +l++ +I+++++      +l+ ++L Iv E   S
  PVP01_0914700_MAPK2/1341   7 I--GRGSYGYVYLAYDRSTKKNVAIKKVN-RMfedliDCKRILREITI-LNRLKSNYIIRLRDLiipedLLQFDELYIVLEIADS 87 
                               7..**************************.7533333569********.**************73333367778*******9777 PP

       STE_group1_multiple  78 lsdllkqgpLkdpEdqIatvlreiLqGLeYLHsklrvIHRDIKadNILLneFdGsHVKLcDFG 140
                               + + l ++p+  +E+   t+l   L G  Y H+  ++IHRD K++N LLn  d s VK+cDFG
  PVP01_0914700_MAPK2/1341  88 DLKKLFKTPIYLTEEHVKTILYNLLLGEKYIHES-GIIHRDLKPANCLLNQ-DCS-VKICDFG 147
                               777777****************************.****************.***.******* PP

  == domain 2  score: 8.4 bits;  conditional E-value: 0.00042
       STE_group1_multiple 163 APEVIdPelkrgYdakaDIWSLGITaI 189
                               APE I+  l+  Y    DIWS G+   
  PVP01_0914700_MAPK2/1341 195 APELIL--LQENYTNSIDIWSTGCIFA 219
                               9*****..***************9555 PP

>> AGC_group3_multiple  
   #    score  bias  c-Evalue  i-Evalue hmmfrom  hmm to    alifrom  ali to    envfrom  env to     acc
 ---   ------ ----- --------- --------- ------- -------    ------- -------    ------- -------    ----
   1 !   17.4   0.0     1e-06   1.2e-06       1      37 [.       1      34 [.       1      49 [. 0.94
   2 !   59.9   0.3   1.4e-19   1.6e-19      74     152 ..      77     150 ..      76     151 .. 0.94
   3 !   13.7   0.0   1.3e-05   1.5e-05     159     198 ..     185     222 ..     179     223 .. 0.80

  Alignments for each domain:
  == domain 1  score: 17.4 bits;  conditional E-value: 1e-06
       AGC_group3_multiple  1 FellkvLGkGsFGkVflVrkvtGkdtgkvYAvKvLdK 37
                              +e++  +G+Gs+G+V l+ +   ++t+k  A K++++
  PVP01_0914700_MAPK2/1341  1 YEIKHLIGRGSYGYVYLAYD---RSTKKNVAIKKVNR 34
                              89******************...*****999999886 PP

  == domain 2  score: 59.9 bits;  conditional E-value: 1.4e-19
       AGC_group3_multiple  74 hLYLVleylrGdLfhLqregyRGFsEeearfYlaelVlALdyLHslGIihRDLKPENILYLDeqGHAesvkLTDFGlak 152
                               +LY+Vle    dL++L +  +  ++Ee+++ +l+ l l+  y+H+ GIihRDLKP N L L++      vk++DFGla+
  PVP01_0914700_MAPK2/1341  77 ELYIVLEIADSDLKKLFKTPI-YLTEEHVKTILYNLLLGEKYIHESGIIHRDLKPANCL-LNQDCS---VKICDFGLAR 150
                               689999999999999999865.5************************************.******...********97 PP

  == domain 3  score: 13.7 bits;  conditional E-value: 1.3e-05
       AGC_group3_multiple 159 tTfCGTpeYmAPEvLmsqkGGYYdeAvDWWSLGVlLYEML 198
                               t+ + T+ Y APE++  q  + Y+ + D+WS G+++ E+L
  PVP01_0914700_MAPK2/1341 185 TSHVVTRWYRAPELILLQ--ENYTNSIDIWSTGCIFAELL 222
                               67777999*****76666..555***********997776 PP

>> NEK  
   #    score  bias  c-Evalue  i-Evalue hmmfrom  hmm to    alifrom  ali to    envfrom  env to     acc
 ---   ------ ----- --------- --------- ------- -------    ------- -------    ------- -------    ----
   1 !   69.9   8.8   1.2e-22   1.4e-22       1     164 [.       1     156 [.       1     157 [. 0.93
   2 !    6.3   0.0     0.002    0.0023     177     200 ..     193     217 ..     192     222 .. 0.83
   3 !   13.4   0.0   1.5e-05   1.7e-05     238     270 ..     310     341 .]     300     341 .] 0.89

  Alignments for each domain:
  == domain 1  score: 69.9 bits;  conditional E-value: 1.2e-22
                       NEK   1 YevlkkiGkGsFGeVyLVrrksDgklyvlKeIn.lgemsdkEarrdavnEvkkLLkqLkHPNIvrYyEsFlendtm...tLyIVM 81 
                               Ye+  +iG+Gs+G VyL+ ++s +k++++K++n ++e    + +r + +E+ ++L +Lk  +I+r  + ++ +d     +LyIV+
  PVP01_0914700_MAPK2/1341   1 YEIKHLIGRGSYGYVYLAYDRSTKKNVAIKKVNrMFEDLIDC-KR-ILREI-TILNRLKSNYIIRLRDLIIPEDLLqfdELYIVL 82 
                               888899**************************7699999998.55.99998.79*****************99965899****** PP

                       NEK  82 EYCeGGDLadkIkkqkkkkkrklfkpEeqvlkwFvQLclALkylHsrrILHRDiKpqNIFLtkddnvVKLGDFGiAkvLnkss 164
                               E ++  DL +++   k+     ++ +Ee v  +   L+l+ ky+H+ +I+HRD+Kp+N +L + d  VK++DFG+A++ n+++
  PVP01_0914700_MAPK2/1341  83 EIAD-SDLKKLF---KTP----IYLTEEHVKTILYNLLLGEKYIHESGIIHRDLKPANCLLNQ-DCSVKICDFGLARTINCEN 156
                               *998.4888875...788....999**************************************.**************99976 PP

  == domain 2  score: 6.3 bits;  conditional E-value: 0.002
                       NEK 177 YmSPEvc.qgkPYnfKSDIWSLGCv 200
                               Y +PE++  +++Y ++ DIWS GC+
  PVP01_0914700_MAPK2/1341 193 YRAPELIlLQENYTNSIDIWSTGCI 217
                               66788761569*************8 PP

  == domain 3  score: 13.4 bits;  conditional E-value: 1.5e-05
                       NEK 238 YSSeeLreLissmLqkdPeqRPsaneilkrPyi 270
                               +S ee  +L  smL+ + ++R+++++ l++Py+
  PVP01_0914700_MAPK2/1341 310 IS-EEGIDLLQSMLRFNAKNRITIDSALSHPYL 341
                               56.77789************************7 PP

>> AGC_group4_multiple  
   #    score  bias  c-Evalue  i-Evalue hmmfrom  hmm to    alifrom  ali to    envfrom  env to     acc
 ---   ------ ----- --------- --------- ------- -------    ------- -------    ------- -------    ----
   1 !    6.1   0.0    0.0027     0.003       3      30 ..       7      31 ..       5      64 .. 0.81
   2 !   73.7   0.1     1e-23   1.1e-23      95     199 ..      98     222 ..      96     223 .. 0.93
   3 !    7.0   0.0    0.0015    0.0017     226     255 ..     307     334 ..     304     339 .. 0.87

  Alignments for each domain:
  == domain 1  score: 6.1 bits;  conditional E-value: 0.0027
       AGC_group4_multiple  3 LGkGsFGkVflcrkcvhkaTgklYAvKv 30
                              +G+Gs+G V+l+      +T k  A+K+
  PVP01_0914700_MAPK2/1341  7 IGRGSYGYVYLAYD---RSTKKNVAIKK 31
                              9**********977...77776666666 PP

  == domain 2  score: 73.7 bits;  conditional E-value: 1e-23
       AGC_group4_multiple  95 vFsEpearFYaaeIvlALeyLHslgIVYRDLKPENILYLDedGHlEsikItDFGLaKv........................... 152
                               +++E+ ++ +++ + l+  y H+ gI++RDLKP N L L+ d +   +kI+DFGLa+                            
  PVP01_0914700_MAPK2/1341  98 YLTEEHVKTILYNLLLGEKYIHESGIIHRDLKPANCL-LNQDCS---VKICDFGLARTincendihivqdleekeeneepgphnk 178
                               6799999999999999999******************.******...**********99*********************99986 PP

       AGC_group4_multiple 153 EdknartFLDktfCGTpeYmAPEVLq.rqgYdksvDWWsLGVllYEML 199
                                 k+++t    + + T  Y APE++  ++ Y++s D+Ws G+++ E+L
  PVP01_0914700_MAPK2/1341 179 NLKKQLT----SHVVTRWYRAPELILlQENYTNSIDIWSTGCIFAELL 222
                               5555555....9999*********999****************87776 PP

  == domain 3  score: 7.0 bits;  conditional E-value: 0.0015
       AGC_group4_multiple 226 yPWdtlSpeAkdLlekLLhkDPhkRLGkeg 255
                               +P   +S+e +dLl+ +L+ ++++R + ++
  PVP01_0914700_MAPK2/1341 307 FP--SISEEGIDLLQSMLRFNAKNRITIDS 334
                               66..89*******************88665 PP

>> STE_group3_multiple  
   #    score  bias  c-Evalue  i-Evalue hmmfrom  hmm to    alifrom  ali to    envfrom  env to     acc
 ---   ------ ----- --------- --------- ------- -------    ------- -------    ------- -------    ----
   1 !   44.0   0.1   8.9e-15     1e-14       6      58 ..       7      61 ..       5      64 .. 0.87
   2 !   42.1   0.1   3.3e-14   3.8e-14      91     139 ..      99     147 ..      75     153 .. 0.83
   3 ?    1.1   0.0     0.085     0.097     168     188 ..     210     240 ..     190     242 .. 0.86

  Alignments for each domain:
  == domain 1  score: 44.0 bits;  conditional E-value: 8.9e-15
       STE_group3_multiple  6 iGrGayGvVykArdaktgklvAvKvInlrk..kseereLlsEieilreckHpNIV 58
                              iGrG+yG Vy+A+d++t+k vA+K++n       + + +l+Ei+il ++k+ +I+
  PVP01_0914700_MAPK2/1341  7 IGRGSYGYVYLAYDRSTKKNVAIKKVNRMFedLIDCKRILREITILNRLKSNYII 61
                              9*************************964400356678****************9 PP

  == domain 2  score: 42.1 bits;  conditional E-value: 3.3e-14
       STE_group3_multiple  91 lkEdqIaavcrevLrGLayLHskkvIHRDIKpsNvLlnTeGeVKLaDFG 139
                               l+E+  +++    L G +y H+ ++IHRD Kp N Lln + +VK++DFG
  PVP01_0914700_MAPK2/1341  99 LTEEHVKTILYNLLLGEKYIHESGIIHRDLKPANCLLNQDCSVKICDFG 147
                               56666666666666677899***************************** PP

  == domain 3  score: 1.1 bits;  conditional E-value: 0.085
       STE_group3_multiple 168 DIWSLGITaIEMa..........egePPllP 188
                               DIWS G+ + E+           ++++Pl+P
  PVP01_0914700_MAPK2/1341 210 DIWSTGCIFAELLnmleshvnnpTNRFPLFP 240
                               *******999999999999999999999999 PP

>> AGC_group1_multiple  
   #    score  bias  c-Evalue  i-Evalue hmmfrom  hmm to    alifrom  ali to    envfrom  env to     acc
 ---   ------ ----- --------- --------- ------- -------    ------- -------    ------- -------    ----
   1 !   13.5   0.1   1.4e-05   1.6e-05       1      33 [.       1      31 [.       1      48 [. 0.92
   2 !   47.7   0.1   6.7e-16   7.6e-16      90     141 ..      99     148 ..      98     152 .. 0.95
   3 !   13.0   0.0     2e-05   2.3e-05     177     206 ..     193     221 ..     190     222 .. 0.87
   4 !   11.0   0.0   8.2e-05   9.3e-05     228     257 ..     301     330 ..     299     333 .. 0.94

  Alignments for each domain:
  == domain 1  score: 13.5 bits;  conditional E-value: 1.4e-05
       AGC_group1_multiple  1 FellkvLGkGsFGkVrlvrkkGhdtgklYAMKi 33
                              +e++ ++G+Gs+G V+l+  +   t+k  A+K 
  PVP01_0914700_MAPK2/1341  1 YEIKHLIGRGSYGYVYLAYDR--STKKNVAIKK 31
                              68999****************..**99999986 PP

  == domain 2  score: 47.7 bits;  conditional E-value: 6.7e-16
       AGC_group1_multiple  90 FsEeearfYiAEivlALeyLHslGIIYRDLKPdNiLYLDeeGHpiKitDFGL 141
                               ++Ee+++ ++  + l+  y+H+ GII+RDLKP N L L  +   +Ki+DFGL
  PVP01_0914700_MAPK2/1341  99 LTEEHVKTILYNLLLGEKYIHESGIIHRDLKPANCL-LNQDCS-VKICDFGL 148
                               799999999999************************.******.******** PP

  == domain 3  score: 13.0 bits;  conditional E-value: 2e-05
       AGC_group1_multiple 177 YiAPEVlqYlrqGYdksvDWWSLGVlLYEM 206
                               Y APE++  l+  Y+ s D+WS G++  E+
  PVP01_0914700_MAPK2/1341 193 YRAPELI-LLQENYTNSIDIWSTGCIFAEL 221
                               56***99.8****************96555 PP

  == domain 4  score: 11.0 bits;  conditional E-value: 8.2e-05
       AGC_group1_multiple 228 IldslrfPwlSpeAkdLirkLLtkdPekRL 257
                               I+++  fP++S+e  dL++ +L+ + ++R+
  PVP01_0914700_MAPK2/1341 301 IDFKKKFPSISEEGIDLLQSMLRFNAKNRI 330
                               889999***********************7 PP

>> CAMK_group7_multiple  
   #    score  bias  c-Evalue  i-Evalue hmmfrom  hmm to    alifrom  ali to    envfrom  env to     acc
 ---   ------ ----- --------- --------- ------- -------    ------- -------    ------- -------    ----
   1 !   19.4   1.5   2.2e-07   2.5e-07       1      65 [.       1      63 [.       1      67 [. 0.93
   2 !   45.9   0.0   2.1e-15   2.4e-15     101     156 ..     101     152 ..      98     153 .. 0.91
   3 !    8.9   0.0   0.00033   0.00038     169     193 ..     193     217 ..     192     222 .. 0.89
   4 !   14.5   0.0   6.8e-06   7.7e-06     230     262 ..     307     339 ..     304     341 .] 0.94

  Alignments for each domain:
  == domain 1  score: 19.4 bits;  conditional E-value: 2.2e-07
      CAMK_group7_multiple  1 YiltgkelGsGnFavVKeciHklTgqkyAvKILdKrrlkqLveaeisrEIavlellkHCPnIIkL 65
                              Y++    +G+G ++ V +   ++T+  +A+K  ++   + +    i+rEI +l  lk+   II+L
  PVP01_0914700_MAPK2/1341  1 YEI-KHLIGRGSYGYVYLAYDRSTKKNVAIKKVNRMFEDLIDCKRILREITILNRLKS-NYIIRL 63
                              999.999****************************8777766788*************.889998 PP

  == domain 2  score: 45.9 bits;  conditional E-value: 2.1e-15
      CAMK_group7_multiple 101 EpdskllikQIlsaVkymHensIVHRDLKPENvLlssnedkStdvKiaDFGlSkkv 156
                               E  +k +   +l + ky He  I+HRDLKP N Ll         vKi DFGl++ +
  PVP01_0914700_MAPK2/1341 101 EEHVKTILYNLLLGEKYIHESGIIHRDLKPANCLLNQD----CSVKICDFGLARTI 152
                               777888888999999***********************....9**********987 PP

  == domain 3  score: 8.9 bits;  conditional E-value: 0.00033
      CAMK_group7_multiple 169 YaAPE.ilseklYiGleVDiWaiGVI 193
                               Y APE il  + Y +  +DiW+ G I
  PVP01_0914700_MAPK2/1341 193 YRAPElILLQENY-TNSIDIWSTGCI 217
                               88***55789***.**********88 PP

  == domain 4  score: 14.5 bits;  conditional E-value: 6.8e-06
      CAMK_group7_multiple 230 fdsvSeaakdLikslLvvdPkKRytieiileHe 262
                               f s+Se  +dL++s+L  + k R ti+  l+H+
  PVP01_0914700_MAPK2/1341 307 FPSISEEGIDLLQSMLRFNAKNRITIDSALSHP 339
                               779*****************************9 PP

>> STE_group2_multiple  
   #    score  bias  c-Evalue  i-Evalue hmmfrom  hmm to    alifrom  ali to    envfrom  env to     acc
 ---   ------ ----- --------- --------- ------- -------    ------- -------    ------- -------    ----
   1 !   74.9   1.1   3.9e-24   4.4e-24       4     145 ..       6     151 ..       5     153 .. 0.92
   2 ?    2.1   0.0     0.037     0.043     155     183 ..     187     216 ..     180     223 .. 0.78

  Alignments for each domain:
  == domain 1  score: 74.9 bits;  conditional E-value: 3.9e-24
       STE_group2_multiple   4 eIGkGFdtyGkVYkarhkpTGelaAvKiid..peseeelkeiqkElkiLkefkHPNIVqYyGaflkenkpg..eLWivmEyCaGS 84 
                               +IG+G  +yG VY+a++  T   +A+K++    e+  + k i +E+ iL ++k+ +I++ ++  + e+     eL+iv+E  +  
  PVP01_0914700_MAPK2/1341   6 LIGRG--SYGYVYLAYDRSTKKNVAIKKVNrmFEDLIDCKRILREITILNRLKSNYIIRLRDLIIPEDLLQfdELYIVLEIADSD 88 
                               6****..**********************844688899*************************9999977677**********98 PP

       STE_group2_multiple  85 lD.llklg..LsEeiIayIlrgiLkGLnYLHenlkiiHRDIKgsNILltsdGeVKLaDFGSaqL 145
                               l+ l k++  L+Ee    Il+  L G  Y+He  +iiHRD K++N Ll+ d  VK +DFG a+ 
  PVP01_0914700_MAPK2/1341  89 LKkLFKTPiyLTEEHVKTILYNLLLGEKYIHES-GIIHRDLKPANCLLNQDCSVKICDFGLART 151
                               85377766558**********************.**************************9985 PP

  == domain 2  score: 2.1 bits;  conditional E-value: 0.037
       STE_group2_multiple 155 fvGTpyWMAPEVI.acekYDvksDiWSlGI 183
                                v T+ + APE+I  +e Y    DiWS G+
  PVP01_0914700_MAPK2/1341 187 HVVTRWYRAPELIlLQENYTNSIDIWSTGC 216
                               56688888999984467799999******9 PP

>> CAMK_group2_multiple  
   #    score  bias  c-Evalue  i-Evalue hmmfrom  hmm to    alifrom  ali to    envfrom  env to     acc
 ---   ------ ----- --------- --------- ------- -------    ------- -------    ------- -------    ----
   1 !   72.0   6.6   2.7e-23   3.1e-23       4     138 ..       6     149 ..       4     150 .. 0.86
   2 ?    0.1   0.0      0.16      0.19     158     178 ..     193     215 ..     190     217 .. 0.67
   3 !    4.4   0.0    0.0077    0.0088     224     239 .]     326     341 .]     316     341 .] 0.83

  Alignments for each domain:
  == domain 1  score: 72.0 bits;  conditional E-value: 2.7e-23
      CAMK_group2_multiple   4 eLGrGaFsvVkrcvekktgrevAaKiIpkk...kgkresveCrEieILrkLqHpnIiqLhDafEtrt......lvLVlElhcsgE 79 
                               ++GrG +++V ++ +++t++ vA+K ++++    ++  +++ rEi IL +L+   Ii+L D ++ ++      l++VlE  ++++
  PVP01_0914700_MAPK2/1341   6 LIGRGSYGYVYLAYDRSTKKNVAIKKVNRMfedLIDCKRIL-REITILNRLKSNYIIRLRDLIIPEDllqfdeLYIVLEI-ADSD 88 
                               79**************************9833355569***.*****************999876542222228******.**** PP

      CAMK_group2_multiple  80 LFDrivekg.rlsEsearayfrQvLeAvqYLHkkgIvHRDLKPENiLl..encIKitDFGlA 138
                               L  ++ + + +l+E+ ++++++ +L + +Y H++gI+HRDLKP N Ll  + ++Ki+DFGlA
  PVP01_0914700_MAPK2/1341  89 L-KKLFKTPiYLTEEHVKTILYNLLLGEKYIHESGIIHRDLKPANCLLnqDCSVKICDFGLA 149
                               8.6666666489************************************43447********9 PP

  == domain 2  score: 0.1 bits;  conditional E-value: 0.16
      CAMK_group2_multiple 158 YvAPEvleg..PygkavDiWSlG 178
                               Y APE +     y    DiWS+G
  PVP01_0914700_MAPK2/1341 193 YRAPELILLqeNYTNSIDIWSTG 215
                               67888543313688889*****9 PP

  == domain 3  score: 4.4 bits;  conditional E-value: 0.0077
      CAMK_group2_multiple 224 dkkRpTaeeaLqHPWl 239
                                k+R+T+ +aL+HP l
  PVP01_0914700_MAPK2/1341 326 AKNRITIDSALSHPYL 341
                               479***********76 PP

>> STE_group4_multiple  
   #    score  bias  c-Evalue  i-Evalue hmmfrom  hmm to    alifrom  ali to    envfrom  env to     acc
 ---   ------ ----- --------- --------- ------- -------    ------- -------    ------- -------    ----
   1 !   26.0   0.0   2.3e-09   2.6e-09      11      68 ..       6      62 ..       1      63 [. 0.91
   2 !   44.8   0.1   4.8e-15   5.5e-15     107     159 ..      99     150 ..      98     154 .. 0.96
   3 ?    1.9   0.0     0.043      0.05     184     207 ..     195     216 ..     195     223 .. 0.77

  Alignments for each domain:
  == domain 1  score: 26.0 bits;  conditional E-value: 2.3e-09
       STE_group4_multiple 11 kiGkGAfGsVYkAld.veGelvAiKqVk..lepdskeaEdveaLqeEIqlmkqckHPnIVk 68
                              +iG G++G VY+A+d +  + vAiK V+  +e       d   ++ EI+++  +k+ +I++
  PVP01_0914700_MAPK2/1341  6 LIGRGSYGYVYLAYDrSTKKNVAIKKVNrmFED----LIDCKRILREITILNRLKSNYIIR 62
                              7**************445678******988999....9*********************97 PP

  == domain 2  score: 44.8 bits;  conditional E-value: 4.8e-15
       STE_group4_multiple 107 LkEsviatitkqiLkGLsYLHsngkiHRDIKGANiLLdstGhRvKLADFGvAa 159
                               L+E  + ti+  +L G  Y H+ g+iHRD+K AN LL+ + + vK+ DFG A+
  PVP01_0914700_MAPK2/1341  99 LTEEHVKTILYNLLLGEKYIHESGIIHRDLKPANCLLNQDCS-VKICDFGLAR 150
                               8999999***********************************.*******998 PP

  == domain 3  score: 1.9 bits;  conditional E-value: 0.043
       STE_group4_multiple 184 APEViAvEresGYgrkADiWSlGi 207
                               APE i    ++ Y  + DiWS G+
  PVP01_0914700_MAPK2/1341 195 APELI--LLQENYTNSIDIWSTGC 216
                               67766..5677888888******* PP

>> AGC_group5_multiple  
   #    score  bias  c-Evalue  i-Evalue hmmfrom  hmm to    alifrom  ali to    envfrom  env to     acc
 ---   ------ ----- --------- --------- ------- -------    ------- -------    ------- -------    ----
   1 !   12.8   0.1   2.7e-05   3.1e-05       1      35 [.       1      33 [.       1      61 [. 0.90
   2 !   41.2   0.3   6.9e-14   7.8e-14     111     152 ..     112     149 ..      98     155 .. 0.88
   3 !   12.7   0.0   2.8e-05   3.2e-05     172     198 ..     195     217 ..     193     220 .. 0.91
   4 ?    4.1   0.0     0.011     0.013     231     250 ..     306     325 ..     306     340 .. 0.80

  Alignments for each domain:
  == domain 1  score: 12.8 bits;  conditional E-value: 2.7e-05
       AGC_group5_multiple  1 FellkVLGkGsFGkVllvrvKaTdaGklYAmKvLk 35
                              +e++ ++G+Gs+G V l+  + T   k  A+K+++
  PVP01_0914700_MAPK2/1341  1 YEIKHLIGRGSYGYVYLAYDRSTK--KNVAIKKVN 33
                              89****************999999..999999876 PP

  == domain 2  score: 41.2 bits;  conditional E-value: 6.9e-14
       AGC_group5_multiple 111 ilaLdfLHskgiVYRDLKPdNILLRDeeGHPEsIKiaDFGlc 152
                                l+  ++H+ gi++RDLKP N LL   + +    Ki+DFGl+
  PVP01_0914700_MAPK2/1341 112 LLGEKYIHESGIIHRDLKPANCLL-NQDCS---VKICDFGLA 149
                               566679******************.*****...********9 PP

  == domain 3  score: 12.7 bits;  conditional E-value: 2.8e-05
       AGC_group5_multiple 172 APE.vLkrqeDGkGrYgqsvDWWSlGVL 198
                               APE +L ++      Y+ s D+WS G++
  PVP01_0914700_MAPK2/1341 195 APElILLQE-----NYTNSIDIWSTGCI 217
                               999899999.....************97 PP

  == domain 4  score: 4.1 bits;  conditional E-value: 0.011
       AGC_group5_multiple 231 rflsvSeeAkdlikkLLtkd 250
                               +f+s+See+ dl++++L  +
  PVP01_0914700_MAPK2/1341 306 KFPSISEEGIDLLQSMLRFN 325
                               5899************9755 PP

>> CAMK_group1_multiple  
   #    score  bias  c-Evalue  i-Evalue hmmfrom  hmm to    alifrom  ali to    envfrom  env to     acc
 ---   ------ ----- --------- --------- ------- -------    ------- -------    ------- -------    ----
   1 !   14.3   2.0   7.7e-06   8.8e-06       8      48 ..      14      63 ..      13      67 .. 0.80
   2 !   36.3   0.2   1.7e-12     2e-12      79     129 ..     100     151 ..      99     151 .. 0.86
   3 !    4.9   0.0    0.0055    0.0062     140     162 ..     193     215 ..     193     217 .. 0.83
   4 !   16.9   0.1   1.3e-06   1.4e-06     192     223 ..     307     339 ..     304     339 .. 0.95

  Alignments for each domain:
  == domain 1  score: 14.3 bits;  conditional E-value: 7.7e-06
      CAMK_group1_multiple  8 FVkravhklTgkevAvKiid.........kkdsrEiaiLkrlrHpnIvkL 48
                              +V++a++++T+k+vA+K ++         k+  rEi iL+rl+  +I++L
  PVP01_0914700_MAPK2/1341 14 YVYLAYDRSTKKNVAIKKVNrmfedlidcKRILREITILNRLKSNYIIRL 63
                              9*****************99555555555566688888888888888887 PP

  == domain 2  score: 36.3 bits;  conditional E-value: 1.7e-12
      CAMK_group1_multiple  79 sEreAsrlfrQIleAvaYLHslgIVHRDLKPENLLlers.niKIsDFGlAkg 129
                               +E+ ++ +++ +l +  Y H  gI HRDLKP N Ll++   +KI+DFGlA++
  PVP01_0914700_MAPK2/1341 100 TEEHVKTILYNLLLGEKYIHESGIIHRDLKPANCLLNQDcSVKICDFGLART 151
                               67777777777777779****************99987758*********86 PP

  == domain 3  score: 4.9 bits;  conditional E-value: 0.0055
      CAMK_group1_multiple 140 YvAPEvlqgldpYgkavDmWSlG 162
                               Y APE+++  + Y  + D+WS G
  PVP01_0914700_MAPK2/1341 193 YRAPELILLQENYTNSIDIWSTG 215
                               6799976655***********77 PP

  == domain 4  score: 16.9 bits;  conditional E-value: 1.3e-06
      CAMK_group1_multiple 192 WshiSpeAkDLIrrlLr.dPkkRlTaeeiLqHP 223
                               +  iS+e +DL++ +Lr ++k R+T++ +L+HP
  PVP01_0914700_MAPK2/1341 307 FPSISEEGIDLLQSMLRfNAKNRITIDSALSHP 339
                               559**************9**************9 PP

>> CAMK_group3_multiple  
   #    score  bias  c-Evalue  i-Evalue hmmfrom  hmm to    alifrom  ali to    envfrom  env to     acc
 ---   ------ ----- --------- --------- ------- -------    ------- -------    ------- -------    ----
   1 !   44.2   7.2   8.6e-15   9.8e-15       1     150 [.       1     150 [.       1     156 [. 0.93
   2 ?   -2.7   0.0       1.3       1.5     167     189 ..     195     215 ..     193     217 .. 0.76
   3 !   17.7   0.0   8.6e-07   9.8e-07     223     252 .]     312     341 .]     307     341 .] 0.90

  Alignments for each domain:
  == domain 1  score: 44.2 bits;  conditional E-value: 8.6e-15
      CAMK_group3_multiple   1 YelketLGkGqfsvVkkC.hkaTGrevAiKvmEikk..kklslevdrekirREieIlrqlrHPnIitLhdvi.....EnCeskly 77 
                               Ye k  +G+G+++ V ++  ++T++ vAiK   +++  + l    d + i REi Il+ l+   Ii+L d i     +    +ly
  PVP01_0914700_MAPK2/1341   1 YEIKHLIGRGSYGYVYLAyDRSTKKNVAIKK--VNRmfEDLI---DCKRILREITILNRLKSNYIIRLRDLIipedlLQ-FDELY 79 
                               899999************669**********..**9777888...****************999********4444344.479** PP

      CAMK_group3_multiple  78 LVfElvsgGELFdyivererHLsEkEArhffrQIlsAVhylHqnrIVHrDLKPENiLLddvkniKLaDFGlae 150
                               +V+E ++  +L        + L+E+    ++  +l +  y+H + I HrDLKP N LL     +K+ DFGla+
  PVP01_0914700_MAPK2/1341  80 IVLE-IADSDLKKLFKTPIY-LTEEHVKTILYNLLLGEKYIHESGIIHRDLKPANCLLNQDCSVKICDFGLAR 150
                               ****.******99999999*.*************************************99889********97 PP

  == domain 2  score: -2.7 bits;  conditional E-value: 1.3
      CAMK_group3_multiple 167 SPE.vlngdEtHPyGkkvDvWScG 189
                               +PE +l+ +    y    D+WS G
  PVP01_0914700_MAPK2/1341 195 APElILLQE---NYTNSIDIWSTG 215
                               677567777...888999****88 PP

  == domain 3  score: 17.7 bits;  conditional E-value: 8.6e-07
      CAMK_group3_multiple 223 peAKdLIrrLLqvdPsrRlTaeqvLkHpWl 252
                               +e  dL+ ++L+++++ R+T++ +L+Hp+l
  PVP01_0914700_MAPK2/1341 312 EEGIDLLQSMLRFNAKNRITIDSALSHPYL 341
                               55669***********************86 PP

>> AGC_group2_multiple  
   #    score  bias  c-Evalue  i-Evalue hmmfrom  hmm to    alifrom  ali to    envfrom  env to     acc
 ---   ------ ----- --------- --------- ------- -------    ------- -------    ------- -------    ----
   1 !   14.3   0.3   6.8e-06   7.8e-06       1      33 [.       1      33 [.       1      34 [. 0.94
   2 !   35.7   0.2   2.2e-12   2.6e-12     111     146 ..     117     149 ..     116     154 .. 0.95
   3 !    4.9   0.0    0.0048    0.0055     163     184 ..     195     217 ..     193     222 .. 0.86

  Alignments for each domain:
  == domain 1  score: 14.3 bits;  conditional E-value: 6.8e-06
       AGC_group2_multiple  1 FelLKvIGkGsFGkVllVrhKaTgkiYAMKiLn 33
                              +e++ +IG+Gs+G V+l   + T+k  A+K++n
  PVP01_0914700_MAPK2/1341  1 YEIKHLIGRGSYGYVYLAYDRSTKKNVAIKKVN 33
                              899*********************999999986 PP

  == domain 2  score: 35.7 bits;  conditional E-value: 2.2e-12
       AGC_group2_multiple 111 yLHslgIVYRDLKPdNiLYLDsqGHPEIkLTDFGlc 146
                               y+H+ gI++RDLKP N L L ++    +k++DFGl+
  PVP01_0914700_MAPK2/1341 117 YIHESGIIHRDLKPANCL-LNQDCS--VKICDFGLA 149
                               9*****************.******..********9 PP

  == domain 3  score: 4.9 bits;  conditional E-value: 0.0048
       AGC_group2_multiple 163 APE.VlkrqGYgraVDWWsLGVl 184
                               APE +l ++ Y+ + D+Ws G++
  PVP01_0914700_MAPK2/1341 195 APElILLQENYTNSIDIWSTGCI 217
                               8887888999*********9997 PP

>> TKL_group4_multiple  
   #    score  bias  c-Evalue  i-Evalue hmmfrom  hmm to    alifrom  ali to    envfrom  env to     acc
 ---   ------ ----- --------- --------- ------- -------    ------- -------    ------- -------    ----
   1 !    5.0   0.1    0.0075    0.0086       8      32 ..       7      32 ..       4      35 .. 0.84
   2 !   44.9   0.1   6.2e-15   7.1e-15     104     144 ..     116     150 ..     106     153 .. 0.92
   3 ?    1.9   0.0     0.065     0.074     167     193 ..     195     222 ..     177     223 .. 0.84

  Alignments for each domain:
  == domain 1  score: 5.0 bits;  conditional E-value: 0.0075
       TKL_group4_multiple  8 iGeGaFGeVYrakhrr.qeeVkvlKa 32
                              iG G++G VY+a  r+ +  V+++K+
  PVP01_0914700_MAPK2/1341  7 IGRGSYGYVYLAYDRStKKNVAIKKV 32
                              9***********87662568****98 PP

  == domain 2  score: 44.9 bits;  conditional E-value: 6.2e-15
       TKL_group4_multiple 104 eYLHsesPvkiIHRDLKSsNVLvdeedtnFtvKiaDFGlAr 144
                                Y H     +iIHRDLK  N+L+ ++     vKi+DFGlAr
  PVP01_0914700_MAPK2/1341 116 KYIHES---GIIHRDLKPANCLLNQDCS---VKICDFGLAR 150
                               699***...***************9999...*********9 PP

  == domain 3  score: 1.9 bits;  conditional E-value: 0.065
       TKL_group4_multiple 167 APEvI.rgeplsekvDiFSFGvVLwElL 193
                               APE I   e ++   Di+S G   +ElL
  PVP01_0914700_MAPK2/1341 195 APELIlLQENYTNSIDIWSTGCIFAELL 222
                               6666623689****************98 PP

>> TK_group4_multiple  
   #    score  bias  c-Evalue  i-Evalue hmmfrom  hmm to    alifrom  ali to    envfrom  env to     acc
 ---   ------ ----- --------- --------- ------- -------    ------- -------    ------- -------    ----
   1 !   18.7   0.0   3.7e-07   4.2e-07       3      63 ..       3      64 ..       2      64 .. 0.88
   2 !   28.4   0.0   4.1e-10   4.7e-10     121     150 ..     123     152 ..     111     153 .. 0.91

  Alignments for each domain:
  == domain 1  score: 18.7 bits;  conditional E-value: 3.7e-07
        TK_group4_multiple  3 lleeLGqGsFGeVyeGvpkYgnkkteVAvKvLk...essekereFLeEAsvMkqlkHpnlVrLl 63
                              +++ +G Gs+G Vy + ++  ++k+ VA+K+++   e+   +  +L+E+ ++  lk+ +++rL+
  PVP01_0914700_MAPK2/1341  3 IKHLIGRGSYGYVYLAYDR--STKKNVAIKKVNrmfEDLIDCKRILREITILNRLKSNYIIRLR 64
                              67789***********999..55599******966677778999******************95 PP

  == domain 2  score: 28.4 bits;  conditional E-value: 4.1e-10
        TK_group4_multiple 121 fvHRDLAARNvLVesdlvvKisDFGLsRdl 150
                                +HRDL   N+L+++d  vKi+DFGL+R +
  PVP01_0914700_MAPK2/1341 123 IIHRDLKPANCLLNQDCSVKICDFGLARTI 152
                               59**************************76 PP

>> TK_group5_multiple  
   #    score  bias  c-Evalue  i-Evalue hmmfrom  hmm to    alifrom  ali to    envfrom  env to     acc
 ---   ------ ----- --------- --------- ------- -------    ------- -------    ------- -------    ----
   1 ?    3.5   0.0     0.014     0.016       6      35 ..       6      30 ..       5      31 .. 0.86
   2 !   43.5   0.0   1.2e-14   1.3e-14     177     210 ..     117     150 ..     114     155 .. 0.94

  Alignments for each domain:
  == domain 1  score: 3.5 bits;  conditional E-value: 0.014
        TK_group5_multiple  6 eLGeGaFGkVykGelfGinkgesklkVAVK 35
                              ++G+G  G Vy+++       + k +VA+K
  PVP01_0914700_MAPK2/1341  6 LIGRGSYGYVYLAY-----DRSTKKNVAIK 30
                              59************.....4446999**99 PP

  == domain 2  score: 43.5 bits;  conditional E-value: 1.2e-14
        TK_group5_multiple 177 YLeskrfIHRDLAARNvLVsedlvVKIaDFGLaR 210
                               Y+++   IHRDL  +N+L++ d +VKI+DFGLaR
  PVP01_0914700_MAPK2/1341 117 YIHESGIIHRDLKPANCLLNQDCSVKICDFGLAR 150
                               8888889**************************9 PP

>> TKL_group1_multiple  
   #    score  bias  c-Evalue  i-Evalue hmmfrom  hmm to    alifrom  ali to    envfrom  env to     acc
 ---   ------ ----- --------- --------- ------- -------    ------- -------    ------- -------    ----
   1 !    7.0   0.0    0.0017    0.0019       2      54 ..       6      55 ..       5      56 .. 0.82
   2 !   31.1   0.7   8.3e-11   9.5e-11     104     141 ..     119     152 ..     116     157 .. 0.86
   3 !    7.0   0.0    0.0017    0.0019     151     198 ..     185     221 ..     180     223 .. 0.84

  Alignments for each domain:
  == domain 1  score: 7.0 bits;  conditional E-value: 0.0017
       TKL_group1_multiple  2 liGkGrFGeVykvrwkqngeqfevvAvKdifrqseK.mdqkkswkrEveiyrtL 54
                              liG+G +G Vy +  + +    ++vA K ++r  e  +d  k  +rE  i+++L
  PVP01_0914700_MAPK2/1341  6 LIGRGSYGYVYLAYDRSTK---KNVAIKKVNRMFEDlID-CKRILREITILNRL 55
                              8**************7775...******97776553137.68899999999999 PP

  == domain 2  score: 31.1 bits;  conditional E-value: 8.3e-11
       TKL_group1_multiple 104 HsscKIiHRDLkSkNiLvKnEnGgtcvlADFGLaavri 141
                               H+   IiHRDLk +N+L+      +++++DFGL a+ i
  PVP01_0914700_MAPK2/1341 119 HE-SGIIHRDLKPANCLLNQ--DCSVKICDFGL-ARTI 152
                               65.33*************99..8**********.9865 PP

  == domain 3  score: 7.0 bits;  conditional E-value: 0.0017
       TKL_group1_multiple 151 stqvGtLRknDRkkrYMAvGnPE.vLRdeslnLekHvDvySfGlVLwEv 198
                               ++ v t       ++Y A   PE +L +e +     +D++S G +  E+
  PVP01_0914700_MAPK2/1341 185 TSHVVT-------RWYRA---PElILLQENYT-NS-IDIWSTGCIFAEL 221
                               667779.......*****...**545699999.99.*******998887 PP

>> TKL_group5_multiple  
   #    score  bias  c-Evalue  i-Evalue hmmfrom  hmm to    alifrom  ali to    envfrom  env to     acc
 ---   ------ ----- --------- --------- ------- -------    ------- -------    ------- -------    ----
   1 !   38.1   0.0   6.3e-13   7.2e-13     112     158 ..     117     150 ..     114     153 .. 0.96
   2 !    6.4   0.0    0.0025    0.0028     170     211 ..     185     222 ..     181     223 .. 0.89

  Alignments for each domain:
  == domain 1  score: 38.1 bits;  conditional E-value: 6.3e-13
       TKL_group5_multiple 112 YLHakIvGlkDgiiaHRDlKSkNiLlLEkIkngldktvkIaDFGLAr 158
                               Y H++      gii HRDlK  N Ll    +++    vkI DFGLAr
  PVP01_0914700_MAPK2/1341 117 YIHES------GII-HRDLKPANCLL----NQDC--SVKICDFGLAR 150
                               99***......***.***********....****..**********8 PP

  == domain 2  score: 6.4 bits;  conditional E-value: 0.0025
       TKL_group5_multiple 170 tdrVGtlaYMAPEVlrePGKdqsdfskksDvYsfGiVLWELa 211
                               t++V t+ Y APE +      q  +  ++D++s G ++ EL+
  PVP01_0914700_MAPK2/1341 185 TSHVVTRWYRAPELILL----QENYTNSIDIWSTGCIFAELL 222
                               67999***********9....*************99888876 PP

>> TKL_group3_multiple  
   #    score  bias  c-Evalue  i-Evalue hmmfrom  hmm to    alifrom  ali to    envfrom  env to     acc
 ---   ------ ----- --------- --------- ------- -------    ------- -------    ------- -------    ----
   1 !    4.7   0.1    0.0071    0.0081       7      58 ..       7      64 ..       4      70 .. 0.76
   2 !   41.3   0.8   6.1e-14     7e-14     105     150 ..     113     155 ..     112     159 .. 0.86
   3 ?   -1.2   0.0      0.43      0.49     159     182 ..     192     213 ..     190     218 .. 0.70

  Alignments for each domain:
  == domain 1  score: 4.7 bits;  conditional E-value: 0.0071
       TKL_group3_multiple  7 iGsGgFGkVYkgrwrge...VAVmafkks....pslimfreAEakvlamLrHpnivell 58
                              iG G++G VY ++ r +   VA+ +++ +     +++  ++ E+ +l++L+  +i++l+
  PVP01_0914700_MAPK2/1341  7 IGRGSYGYVYLAYDRSTkknVAIKKVNRMfedlIDCKRILR-EITILNRLKSNYIIRLR 64
                              89999999999997654444888766666322246777889.99999999999999885 PP

  == domain 2  score: 41.3 bits;  conditional E-value: 6.1e-14
       TKL_group3_multiple 105 LGMeRYLHp.pIIHRDLKSaNILlFtLdedviAkIaDfGLAflqrlg 150
                               LG+  Y H  +IIHRDLK+aN Ll    +d+  kI DfGLA + + +
  PVP01_0914700_MAPK2/1341 113 LGEK-YIHEsGIIHRDLKPANCLL---NQDCSVKICDFGLARTINCE 155
                               5888.999549*************...**************776655 PP

  == domain 3  score: -1.2 bits;  conditional E-value: 0.43
       TKL_group3_multiple 159 aYMAPEvlrlni.ytmalkkaDVYS 182
                                Y+APE++ l++ yt      D++S
  PVP01_0914700_MAPK2/1341 192 WYRAPELILLQEnYT---NSIDIWS 213
                               59****986654366...6666666 PP

>> TKL_group2_multiple  
   #    score  bias  c-Evalue  i-Evalue hmmfrom  hmm to    alifrom  ali to    envfrom  env to     acc
 ---   ------ ----- --------- --------- ------- -------    ------- -------    ------- -------    ----
   1 ?    3.9   0.0     0.018      0.02       6      19 ..       6      18 ..       3      48 .. 0.81
   2 !   33.2   0.1   2.3e-11   2.7e-11     110     152 ..     117     154 ..     113     157 .. 0.87
   3 ?    2.0   0.0     0.066     0.075     162     188 ..     195     222 ..     190     228 .. 0.79

  Alignments for each domain:
  == domain 1  score: 3.9 bits;  conditional E-value: 0.018
       TKL_group2_multiple  6 vvGkGgfGtViyrG 19
                              ++G+G++G V y +
  PVP01_0914700_MAPK2/1341  6 LIGRGSYGYV-YLA 18
                              7*********.*98 PP

  == domain 2  score: 33.2 bits;  conditional E-value: 2.3e-11
       TKL_group2_multiple 110 YLHtEivGkpaIiHRDLKSrNiLldsltVkeIaDfGLskstga 152
                               Y H     +  IiHRDLK+ N Ll ++ +++I+DfGL+  + +
  PVP01_0914700_MAPK2/1341 117 YIH-----ESGIIHRDLKPANCLLNQDCSVKICDFGLARTINC 154
                               778.....888***************98888*******77766 PP

  == domain 3  score: 2.0 bits;  conditional E-value: 0.066
       TKL_group2_multiple 162 APEv.skkspySkkvDvySFGvvlWEll 188
                               APE+    ++y+ + D++S G ++ Ell
  PVP01_0914700_MAPK2/1341 195 APELiLLQENYTNSIDIWSTGCIFAELL 222
                               6664126789***********9999999 PP

>> TK_group3_multiple  
   #    score  bias  c-Evalue  i-Evalue hmmfrom  hmm to    alifrom  ali to    envfrom  env to     acc
 ---   ------ ----- --------- --------- ------- -------    ------- -------    ------- -------    ----
   1 !    8.7   0.0   0.00039   0.00045       3      59 ..       3      63 ..       2      64 .. 0.74
   2 !   28.2   0.0   4.9e-10   5.6e-10     126     160 ..     117     151 ..     116     151 .. 0.90

  Alignments for each domain:
  == domain 1  score: 8.7 bits;  conditional E-value: 0.00039
        TK_group3_multiple  3 lgeeLGkGsFGeVykGCrlkgvtt..VAVKaLkeatPrrdF......LrEAsvlkqldhpnIVRL 59
                              ++  +G+Gs G Vy++ + +  t+  VA+K ++     +d+      LrE+ +l  l + +I+RL
  PVP01_0914700_MAPK2/1341  3 IKHLIGRGSYGYVYLA-YDRS-TKknVAIKKVNRMF--EDLidckriLREITILNRLKSNYIIRL 63
                              6788************.6554.4334****999876..443333444899999999999999998 PP

  == domain 2  score: 28.2 bits;  conditional E-value: 4.9e-10
        TK_group3_multiple 126 YLeskkfVHRDLAARNvLVaeelvvKIsDFGlskd 160
                               Y  +++ +HRDL   N+L++++  vKI+DFGl+++
  PVP01_0914700_MAPK2/1341 117 YIHESGIIHRDLKPANCLLNQDCSVKICDFGLART 151
                               5567788**************************86 PP

>> CK1_group1_multiple  
   #    score  bias  c-Evalue  i-Evalue hmmfrom  hmm to    alifrom  ali to    envfrom  env to     acc
 ---   ------ ----- --------- --------- ------- -------    ------- -------    ------- -------    ----
   1 !   10.2   0.0   0.00019   0.00022       4      32 ..       4      32 ..       1      33 [. 0.90
   2 !   27.0   0.0   1.6e-09   1.8e-09     127     164 ..     117     150 ..     116     151 .. 0.95

  Alignments for each domain:
  == domain 1  score: 10.2 bits;  conditional E-value: 0.00019
       CK1_group1_multiple  4 grkIGsGgFGeIYlA.dtntrECevAlkve 32
                              +  IG+G++G +YlA d +t   +vA+k++
  PVP01_0914700_MAPK2/1341  4 KHLIGRGSYGYVYLAyDRSTKK-NVAIKKV 32
                              566************99*****.****986 PP

  == domain 2  score: 27.0 bits;  conditional E-value: 1.6e-09
       CK1_group1_multiple 127 yIHeneYvHgDVKasNlllgRLpknpdqVYLaDYGLAy 164
                               yIHe + +H+D K++N ll+    +++ V + D+GLA+
  PVP01_0914700_MAPK2/1341 117 YIHESGIIHRDLKPANCLLN---QDCS-VKICDFGLAR 150
                               9*******************...8887.*********8 PP

>> TK_group2_multiple  
   #    score  bias  c-Evalue  i-Evalue hmmfrom  hmm to    alifrom  ali to    envfrom  env to     acc
 ---   ------ ----- --------- --------- ------- -------    ------- -------    ------- -------    ----
   1 ?   -2.2   0.0      0.77      0.88       7      27 ..       7      30 ..       4      30 .. 0.76
   2 !   33.6   0.0   1.1e-11   1.3e-11      98     134 ..     116     152 ..     116     153 .. 0.96

  Alignments for each domain:
  == domain 1  score: -2.2 bits;  conditional E-value: 0.77
        TK_group2_multiple  7 LGeGaFGeVyeGelkgg...VAVK 27
                              +G G  G Vy++  + +   VA+K
  PVP01_0914700_MAPK2/1341  7 IGRGSYGYVYLAYDRSTkknVAIK 30
                              899999999999765555558887 PP

  == domain 2  score: 33.6 bits;  conditional E-value: 1.1e-11
        TK_group2_multiple  98 aYLEsrnfvHRDLAARNiLVgenlvvKIaDFGLaRdi 134
                               +Y+++ + +HRDL  +N+L++ + +vKI DFGLaR i
  PVP01_0914700_MAPK2/1341 116 KYIHESGIIHRDLKPANCLLNQDCSVKICDFGLARTI 152
                               699********************************77 PP

>> CMGC_group4_multiple  
   #    score  bias  c-Evalue  i-Evalue hmmfrom  hmm to    alifrom  ali to    envfrom  env to     acc
 ---   ------ ----- --------- --------- ------- -------    ------- -------    ------- -------    ----
   1 ?    1.0   0.0      0.13      0.15       7      32 ..       7      32 ..       1      35 [. 0.88
   2 !   10.5   0.3   0.00018   0.00021     110     143 ..     104     136 ..      99     140 .. 0.91
   3 !   16.2   0.0   3.5e-06     4e-06     466     504 ..     182     221 ..     179     223 .. 0.89

  Alignments for each domain:
  == domain 1  score: 1.0 bits;  conditional E-value: 0.13
      CMGC_group4_multiple  7 LGWGHFstvWLcWDiqgKrFvAlKvv 32
                              +G G +  v+L++D   K+ vA+K v
  PVP01_0914700_MAPK2/1341  7 IGRGSYGYVYLAYDRSTKKNVAIKKV 32
                              5889999****************987 PP

  == domain 2  score: 10.5 bits;  conditional E-value: 0.00018
      CMGC_group4_multiple 110 vKsiirqvLqGLDYLHtKCkiiHtDiKPEniLlc 143
                               vK i+   L G  Y+H    iiH D+KP n Ll 
  PVP01_0914700_MAPK2/1341 104 VKTILYNLLLGEKYIHES-GIIHRDLKPANCLLN 136
                               9***************75.7************95 PP

  == domain 3  score: 16.2 bits;  conditional E-value: 3.5e-06
      CMGC_group4_multiple 466 KHFtEDiqtRqYRsvE.vLiGagYstPADiWstACmAFEL 504
                               K  t  + tR YR+ E +L+  +Y    DiWst C+  EL
  PVP01_0914700_MAPK2/1341 182 KQLTSHVVTRWYRAPElILLQENYTNSIDIWSTGCIFAEL 221
                               788999**********5588999************98777 PP

>> TK_group6_multiple  
   #    score  bias  c-Evalue  i-Evalue hmmfrom  hmm to    alifrom  ali to    envfrom  env to     acc
 ---   ------ ----- --------- --------- ------- -------    ------- -------    ------- -------    ----
   1 !   25.9   0.3   2.5e-09   2.9e-09     203     231 ..     124     152 ..     124     155 .. 0.96

  Alignments for each domain:
  == domain 1  score: 25.9 bits;  conditional E-value: 2.5e-09
        TK_group6_multiple 203 vHRDLAARNVLLteGkvvKICDFGLARDI 231
                               +HRDL   N LL +   vKICDFGLAR I
  PVP01_0914700_MAPK2/1341 124 IHRDLKPANCLLNQDCSVKICDFGLARTI 152
                               9**************************76 PP

>> CK1_group2_multiple  
   #    score  bias  c-Evalue  i-Evalue hmmfrom  hmm to    alifrom  ali to    envfrom  env to     acc
 ---   ------ ----- --------- --------- ------- -------    ------- -------    ------- -------    ----
   1 !    7.6   0.1   0.00084   0.00095       7      30 ..       7      30 ..       1      31 [. 0.93
   2 !   15.8   0.0   2.7e-06   3.1e-06     110     148 ..     117     150 ..     115     152 .. 0.86

  Alignments for each domain:
  == domain 1  score: 7.6 bits;  conditional E-value: 0.00084
       CK1_group2_multiple  7 IGsGsFGelrLgknlytnEyVAvK 30
                              IG Gs+G ++L+    t  +VA+K
  PVP01_0914700_MAPK2/1341  7 IGRGSYGYVYLAYDRSTKKNVAIK 30
                              9**********************9 PP

  == domain 2  score: 15.8 bits;  conditional E-value: 2.7e-06
       CK1_group2_multiple 110 YVHtKnliyRDvKPeNFLiGrgrhknkhvlflIDFGLAK 148
                               Y+H   +i+RD KP N L+     +      + DFGLA+
  PVP01_0914700_MAPK2/1341 117 YIHESGIIHRDLKPANCLLN--QDCSV---KICDFGLAR 150
                               9*****************94..45554...69*****96 PP

>> RGC_group1_multiple  
   #    score  bias  c-Evalue  i-Evalue hmmfrom  hmm to    alifrom  ali to    envfrom  env to     acc
 ---   ------ ----- --------- --------- ------- -------    ------- -------    ------- -------    ----
   1 ?    2.6   0.0     0.029     0.033      43      59 ..      24      39 ..       9      48 .. 0.82
   2 !   10.6   0.2   0.00011   0.00012     143     184 ..     109     150 ..     106     154 .. 0.89

  Alignments for each domain:
  == domain 1  score: 2.6 bits;  conditional E-value: 0.029
       RGC_group1_multiple 43 GdrVwLKkfnkdDfGDL 59
                              ++ V++Kk+n+  f DL
  PVP01_0914700_MAPK2/1341 24 KKNVAIKKVNR-MFEDL 39
                              688********.68887 PP

  == domain 2  score: 10.6 bits;  conditional E-value: 0.00011
       RGC_group1_multiple 143 lDLiKGMkYLHhrkiaHGrLKSrNCVVDgRFVLKITDyGlns 184
                               + L  G kY H ++i H  LK  NC       +KI D+Gl++
  PVP01_0914700_MAPK2/1341 109 YNLLLGEKYIHESGIIHRDLKPANCLLNQDCSVKICDFGLAR 150
                               55556779*******************99999*******987 PP

>> TK_group1_multiple  
   #    score  bias  c-Evalue  i-Evalue hmmfrom  hmm to    alifrom  ali to    envfrom  env to     acc
 ---   ------ ----- --------- --------- ------- -------    ------- -------    ------- -------    ----
   1 !    8.2   0.0   0.00053   0.00061      98     119 ..     116     137 ..     116     138 .. 0.93
   2 ?   -1.7   0.0      0.56      0.64     142     161 ..     192     213 ..     191     215 .. 0.87

  Alignments for each domain:
  == domain 1  score: 8.2 bits;  conditional E-value: 0.00053
        TK_group1_multiple  98 eYLesmnyVHRDLAARNiLVge 119
                               +Y+++   +HRDL   N+L+++
  PVP01_0914700_MAPK2/1341 116 KYIHESGIIHRDLKPANCLLNQ 137
                               699*****************85 PP

  == domain 2  score: -1.7 bits;  conditional E-value: 0.56
        TK_group1_multiple 142 Wm.APEallyrkFttaS.DVWS 161
                               W+ APE +l + ++t S D+WS
  PVP01_0914700_MAPK2/1341 192 WYrAPELILLQENYTNSiDIWS 213
                               6559***********9999998 PP


Internal pipeline statistics summary:
-------------------------------------
Query sequence(s):                         1  (341 residues searched)
Target model(s):                          40  (11584 nodes)
Passed MSV filter:                        35  (0.875); expected 0.8 (0.02)
Passed bias filter:                       35  (0.875); expected 0.8 (0.02)
Passed Vit filter:                        35  (0.875); expected 0.0 (0.001)
Passed Fwd filter:                        35  (0.875); expected 0.0 (1e-05)
Initial search space (Z):                 40  [actual number of targets]
Domain search space  (domZ):              35  [number of targets reported over threshold]
# CPU time: 0.04u 0.00s 00:00:00.04 Elapsed: 00:00:00.05
# Mc/sec: 73.82
//
Query:       PF3D7_1113900_MAPK2/1341  [L=341]
Scores for complete sequence (score includes all domains):
   --- full sequence ---   --- best 1 domain ---    -#dom-
    E-value  score  bias    E-value  score  bias    exp  N  Model                Description
    ------- ------ -----    ------- ------ -----   ---- --  --------             -----------
    8.7e-75  242.6  11.8    2.7e-38  121.9   0.0    3.6  2  CMGC_group1_multiple  
    2.3e-74  241.2  18.1    2.6e-38  121.9   7.6    4.4  3  CMGC_group2_multiple  
    1.6e-72  235.2  13.2    1.1e-37  120.0   0.1    3.1  2  CMGC_group3_multiple  
      8e-37  117.1   7.5    2.3e-29   92.4   7.9    3.5  3  CAMK_group4_multiple  
    7.9e-30   93.8   6.4      8e-22   67.4   5.8    3.9  3  CAMK_group6_multiple  
      5e-29   91.3   3.2    3.6e-21   65.3   1.4    4.0  3  CAMK_group5_multiple  
    5.5e-29   91.3   3.8    1.5e-22   70.0   0.1    3.9  3  AGC_group4_multiple   
    6.8e-29   90.6   1.1    5.8e-14   41.2   0.2    3.1  3  STE_group1_multiple   
    1.2e-28   90.0   0.2      2e-18   56.2   0.2    3.1  3  AGC_group3_multiple   
    6.4e-27   84.2  18.3    3.7e-16   48.7   1.0    4.5  4  NEK                   
    5.4e-26   81.3   1.2    4.1e-15   45.3   0.1    4.1  4  AGC_group1_multiple   
      6e-26   81.2   3.1    8.9e-14   40.9   0.1    3.0  3  STE_group3_multiple   
    6.5e-26   80.9   1.1    1.2e-14   43.6   0.1    3.0  3  STE_group2_multiple   
    7.1e-26   80.8   6.1      4e-22   68.4   5.5    3.8  3  CAMK_group2_multiple  
      1e-25   80.2   8.3    1.6e-14   43.2   0.1    4.1  4  CAMK_group7_multiple  
    4.5e-24   74.8   0.2    2.3e-13   39.4   0.1    3.1  3  STE_group4_multiple   
    2.5e-23   72.6   4.6    5.1e-14   41.8   0.4    3.6  4  AGC_group5_multiple   
    4.3e-22   68.5   4.1    6.1e-11   31.7   0.3    3.5  4  CAMK_group3_multiple  
    4.2e-21   65.0   9.7    1.8e-11   33.1   0.3    4.8  4  CAMK_group1_multiple  
    3.3e-18   55.2   1.3    2.6e-11   32.4   0.3    3.1  3  AGC_group2_multiple   
    1.1e-17   53.7   0.1    1.5e-10   30.1   0.1    2.6  2  TK_group4_multiple    
    3.5e-17   52.5   0.2    1.4e-14   43.9   0.1    3.0  3  TKL_group4_multiple   
    3.7e-16   48.8   0.5    2.3e-13   39.6   0.1    2.8  3  TKL_group3_multiple   
    9.4e-16   47.7   2.2    2.1e-10   30.0   1.8    3.1  3  TKL_group1_multiple   
    1.3e-15   46.8   0.1    3.2e-14   42.3   0.0    2.1  2  TK_group5_multiple    
    1.2e-14   43.9   0.1    4.8e-12   35.4   0.1    2.1  2  TKL_group5_multiple   
    3.2e-14   42.3   0.2    1.1e-09   27.3   0.1    2.5  2  TK_group3_multiple    
    1.6e-13   40.5   0.7    1.5e-10   30.7   0.4    3.2  3  TKL_group2_multiple   
    2.3e-12   36.5   0.0    4.8e-09   25.6   0.0    2.1  2  CK1_group1_multiple   
    1.4e-11   33.4   0.2    7.3e-11   31.1   0.1    1.9  2  TK_group2_multiple    
    3.9e-10   28.7   0.7    5.4e-10   28.2   0.7    1.1  1  TK_group6_multiple    
    1.9e-09   27.2   0.1      4e-06   16.2   0.0    2.7  3  CMGC_group4_multiple  
      6e-08   21.5   2.1    2.5e-05   12.8   0.1    2.1  2  CK1_group2_multiple   
    1.4e-05   13.7   0.6    0.00029    9.4   0.1    2.1  2  RGC_group1_multiple   


Domain annotation for each model (and alignments):
>> CMGC_group1_multiple  
   #    score  bias  c-Evalue  i-Evalue hmmfrom  hmm to    alifrom  ali to    envfrom  env to     acc
 ---   ------ ----- --------- --------- ------- -------    ------- -------    ------- -------    ----
   1 !  115.3  12.2   2.3e-36   2.7e-36       1     137 [.       1     151 [.       1     157 [. 0.90
   2 !  121.9   0.0   2.3e-38   2.7e-38     142     274 .]     185     341 .]     182     341 .] 0.86

  Alignments for each domain:
  == domain 1  score: 115.3 bits;  conditional E-value: 2.3e-36
      CMGC_group1_multiple   1 YekleCplGeGtYGqVykArdkktgriVAiKKikh....kegakrl..EIklLkhLkHeN.igLldvvtpk......slyLVfEl 72 
                               Ye+    +G+G+YG Vy A+dk+++++VAiKK+       +  kr+  EI +L +Lk++  i+L+d + p+      +ly+V E 
  PF3D7_1113900_MAPK2/1341   1 YEIKH-LIGRGSYGYVYLAYDKNANKNVAIKKVNRmfedLIDCKRIlrEITILNRLKSDYiIRLHDLIIPEdllkfdELYIVLEI 84 
                               66667.8**************************933312455688677*********99846*********************** PP

      CMGC_group1_multiple  73 metDLydiikq..gllpehiksllYQlLrGLkYlHsagiiHRDLKPeNILFvnedg.LKiaDFGLARg 137
                                + DL+++ k   +l+++h+k +lY lL G k++H  giiHRDLKP+N L +n+d+ +Ki+DFGLAR+
  PF3D7_1113900_MAPK2/1341  85 ADSDLKKLFKTpiFLTEQHVKTILYNLLLGEKFIHESGIIHRDLKPANCL-LNQDCsVKICDFGLART 151
                               **********8779************************************.****************6 PP

  == domain 2  score: 121.9 bits;  conditional E-value: 2.3e-38
      CMGC_group1_multiple 142 tgYHTLVvTRWYRAPElL.LGmeYtqavDiWSvGCIfaEll...........tgkpLFPCGddei.................DQL 197
                               t +   VvTRWYRAPEl+ L ++Yt  +DiWS GCIfaEll            ++pLFP G++                   DQL
  PF3D7_1113900_MAPK2/1341 185 TSH---VVTRWYRAPELIlLQENYTNSIDIWSTGCIFAELLnmmkshinnptNRFPLFP-GSSCFplspdhnskkvheksnrDQL 265
                               679...**********852789******************9555555555545******.***99******************** PP

      CMGC_group1_multiple 198 qrImevlGtPaeev......pklsky......rdklpednyvskekpLlfpnlsDeqaDRRYlDLLqkMLtlDPdkRITAeeALq 270
                               + I+ v+GtP+ee+      +++ ky      rd ++     sk     ++ +s  +     +DLL+ ML++++ kRIT ++AL+
  PF3D7_1113900_MAPK2/1341 266 NIIFNVIGTPPEEDlkcitkQEVIKYiklfptRDGID----LSK----KYSSIS-KEG----IDLLESMLRFNAQKRITIDKALS 337
                               **************99999988888854334444444....333....378999.***....*********************** PP

      CMGC_group1_multiple 271 HpYF 274
                               HpY+
  PF3D7_1113900_MAPK2/1341 338 HPYL 341
                               ***6 PP

>> CMGC_group2_multiple  
   #    score  bias  c-Evalue  i-Evalue hmmfrom  hmm to    alifrom  ali to    envfrom  env to     acc
 ---   ------ ----- --------- --------- ------- -------    ------- -------    ------- -------    ----
   1 !  121.9   7.6   2.2e-38   2.6e-38       1     150 [.       1     149 [.       1     151 [. 0.95
   2 !   67.6   0.5   5.7e-22   6.7e-22     157     200 ..     188     243 ..     187     244 .. 0.88
   3 !   55.5   0.1   2.6e-18     3e-18     199     280 .]     259     341 .]     259     341 .] 0.85

  Alignments for each domain:
  == domain 1  score: 121.9 bits;  conditional E-value: 2.2e-38
      CMGC_group2_multiple   1 YEiLekIGeGayGvVvKArDkktgeiVAlK....vkedegvaq...RElelLreldhpNiVrLkdvf.e....hrnkiyLVFEll 73 
                               YEi   IG+G+yG V+ A+Dk+ +++VA+K    ++ed   ++   RE+++L++l+ ++i+rL+d +      +++++y+V E  
  PF3D7_1113900_MAPK2/1341   1 YEIKHLIGRGSYGYVYLAYDKNANKNVAIKkvnrMFEDLIDCKrilREITILNRLKSDYIIRLHDLIiPedllKFDELYIVLEIA 85 
                               899999*************************************9999******************9754344478********** PP

      CMGC_group2_multiple  74 dqdLydlLkk.kfqLpleVksflyQlLrgLkfLHsnnIiHRDLKPeNiLLvSDYlYNkKRDdpsgkgttlKlcDFGlA 150
                               d+dL++l+k+  f   ++Vk +ly lL g kf+H  +IiHRDLKP N  L+          + +  +  +K+cDFGlA
  PF3D7_1113900_MAPK2/1341  86 DSDLKKLFKTpIFLTEQHVKTILYNLLLGEKFIHESGIIHRDLKPANC-LL----------N-Q-DC-SVKICDFGLA 149
                               **********77999*********************************.**..........*.9.9*.*********9 PP

  == domain 2  score: 67.6 bits;  conditional E-value: 5.7e-22
      CMGC_group2_multiple 157 VvTRWYRAPEvL.LGapYstsiDmWSvGCIlaELl...........tGrPLFPGks 200
                               VvTRWYRAPE++ L+  Y++siD+WS GCI+aELl           +++PLFPG+s
  PF3D7_1113900_MAPK2/1341 188 VVTRWYRAPELIlLQENYTNSIDIWSTGCIFAELLnmmkshinnptNRFPLFPGSS 243
                               9*********8527********************9888888887767888888887 PP

  == domain 3  score: 55.5 bits;  conditional E-value: 2.6e-18
      CMGC_group2_multiple 199 kseiDQLnkIlrvLGtPseellpkfp......rfwkfpekgsRylrkyvfnvddlpdlslalDLLkrmLeydPakRIsaeeALqH 277
                               ks+ DQLn I+ v+GtP+ee+l+++       +   fp + +  l k ++    +  + +++DLL  mL ++  kRI+ ++AL H
  PF3D7_1113900_MAPK2/1341 259 KSNRDQLNIIFNVIGTPPEEDLKCITkqevikYIKLFPTRDGIDLSK-KY----SSISKEGIDLLESMLRFNAQKRITIDKALSH 338
                               799*********************87222222334788899989999.99....666689************************* PP

      CMGC_group2_multiple 278 pYF 280
                               pY+
  PF3D7_1113900_MAPK2/1341 339 PYL 341
                               **7 PP

>> CMGC_group3_multiple  
   #    score  bias  c-Evalue  i-Evalue hmmfrom  hmm to    alifrom  ali to    envfrom  env to     acc
 ---   ------ ----- --------- --------- ------- -------    ------- -------    ------- -------    ----
   1 !  114.8   9.7   3.4e-36     4e-36       1     145 [.       1     149 [.       1     161 [. 0.86
   2 !  120.0   0.1   9.6e-38   1.1e-37     149     272 ..     186     340 ..     185     341 .] 0.89

  Alignments for each domain:
  == domain 1  score: 114.8 bits;  conditional E-value: 3.4e-36
      CMGC_group3_multiple   1 YeklgCklGeGTYGvVykardkktgelVAlKkipkt.........alRElklLKkLkHaNkddvVnLldvfhtkrk..C.GLyLV 73 
                               Ye+    +G+G+YG Vy a+dk +++ VA+Kk+ ++          lRE+ +L  Lk      +++L+d++  ++      Ly+V
  PF3D7_1113900_MAPK2/1341   1 YEIKH-LIGRGSYGYVYLAYDKNANKNVAIKKVNRMfedlidckrILREITILNRLKSDY---IIRLHDLIIPEDLlkFdELYIV 81 
                               56666.79*************************9763333333336***********888...*******97654332345**** PP

      CMGC_group3_multiple  74 FEylehdLyellgk..llplhlVksfmyQlLqgLaylHknkvlHRDLKPeNiLvnLYNHKCergelKlaDFGlA 145
                               +E  + dL++l +    l++++Vk+++y lL g +++H+ +++HRDLKP+N L n       ++++K++DFGlA
  PF3D7_1113900_MAPK2/1341  82 LEIADSDLKKLFKTpiFLTEQHVKTILYNLLLGEKFIHESGIIHRDLKPANCLLN------QDCSVKICDFGLA 149
                               ************766689*************************************......************* PP

  == domain 2  score: 120.0 bits;  conditional E-value: 9.6e-38
      CMGC_group3_multiple 149 pYVvTRWYRAPEiLL..stYstpIDvWsvGCIlAEll...........tGrPLFPGkse..................DQLalIfk 202
                               ++VvTRWYRAPE++L  + Y+ +ID+Ws GCI+AEll            ++PLFPG+s                   DQL  If+
  PF3D7_1113900_MAPK2/1341 186 SHVVTRWYRAPELILlqENYTNSIDIWSTGCIFAELLnmmkshinnptNRFPLFPGSSCfplspdhnskkvheksnrDQLNIIFN 270
                               59*************8889******************555555555545************************************ PP

      CMGC_group3_multiple 203 vlGktPtpelwpgvkpe....fknnLvsfPqvtvpnd.L...kklfrldsdaidLlkkmLelDPakRitaeqALrHPF 272
                               v G tP++e+++ +++     +++    fP     +d +   kk+ +++ ++idLl++mL +   kRit++ AL HP+
  PF3D7_1113900_MAPK2/1341 271 VIG-TPPEEDLKCITKQevikYIK---LFPT----RDgIdlsKKYSSISKEGIDLLESMLRFNAQKRITIDKALSHPY 340
                               ***.**********9954444888...8888....3333559***********************************9 PP

>> CAMK_group4_multiple  
   #    score  bias  c-Evalue  i-Evalue hmmfrom  hmm to    alifrom  ali to    envfrom  env to     acc
 ---   ------ ----- --------- --------- ------- -------    ------- -------    ------- -------    ----
   1 !   92.4   7.9     2e-29   2.3e-29       2     156 ..       1     154 [.       1     156 [. 0.92
   2 !    5.6   0.0    0.0037    0.0043     165     190 ..     190     217 ..     179     218 .. 0.79
   3 !   14.6   0.0     7e-06   8.2e-06     222     255 ..     305     339 ..     298     341 .] 0.90

  Alignments for each domain:
  == domain 1  score: 92.4 bits;  conditional E-value: 2e-29
      CAMK_group4_multiple   2 YligeeLGsGaFgkVrlgverktgreVAiKiIdkkrlpkL.....vrrEiaILrrLhHGapnivkLhdvfEtpr.....glyLVm 76 
                               Y+i   +G+G++g+V+l++ +  +++VAiK +++    +L     + rEi IL+rL +  + i++Lhd ++ ++      ly+V+
  PF3D7_1113900_MAPK2/1341   1 YEIKHLIGRGSYGYVYLAYDKNANKNVAIKKVNRMF-EDLidckrILREITILNRLKS--DYIIRLHDLIIPEDllkfdELYIVL 82 
                               9999******************************74.44447788*************..***********9954444489**** PP

      CAMK_group4_multiple  77 ElvsEDLfdrIvSergFrLtEkearkyfrQileAvrYlHskgvVHRDLKpENLLYvlDsAednniKliDFGlskrDDlga 156
                               E++  D + ++  + +  LtE  +++    +l + +++H +g+ HRDLKp N L  l+   d  +K++DFGl+++  ++ 
  PF3D7_1113900_MAPK2/1341  83 EIADSD-LKKLF-KTPIFLTEQHVKTILYNLLLGEKFIHESGIIHRDLKPANCL--LN--QDCSVKICDFGLART--INS 154
                               ***885.79999.89989************************************..**..**************8..874 PP

  == domain 2  score: 5.6 bits;  conditional E-value: 0.0037
      CAMK_group4_multiple 165 TPeYaAPEvl.rgkpY.GatDvWSlGVi 190
                               T+ Y APE++  ++ Y +++D+WS G i
  PF3D7_1113900_MAPK2/1341 190 TRWYRAPELIlLQENYtNSIDIWSTGCI 217
                               88899***8635777779******9966 PP

  == domain 3  score: 14.6 bits;  conditional E-value: 7e-06
      CAMK_group4_multiple 222 ptfkeiSteAkdlirklLevd.rkRpsleqiLaHP 255
                                 + +iS e +dl+ ++L  + +kR +++++L+HP
  PF3D7_1113900_MAPK2/1341 305 KKYSSISKEGIDLLESMLRFNaQKRITIDKALSHP 339
                               67899*************98759***********9 PP

>> CAMK_group6_multiple  
   #    score  bias  c-Evalue  i-Evalue hmmfrom  hmm to    alifrom  ali to    envfrom  env to     acc
 ---   ------ ----- --------- --------- ------- -------    ------- -------    ------- -------    ----
   1 !   67.4   5.8   6.8e-22     8e-22       5     151 ..       7     154 ..       3     156 .. 0.87
   2 !    6.1   0.0    0.0024    0.0028     164     187 ..     193     217 ..     190     218 .. 0.83
   3 !   15.9   0.0   2.6e-06     3e-06     221     250 ..     310     339 ..     310     341 .] 0.95

  Alignments for each domain:
  == domain 1  score: 67.4 bits;  conditional E-value: 6.8e-22
      CAMK_group6_multiple   5 LGkGnFGvVkegtersTgrevAiKiIKs..ksakdeekiknEVnILksLkHpnIikLyqvfEtpk......klYLVMElvkgeLf 81 
                               +G G+ G V+++ ++     vAiK++     +  d + i +E+ IL++Lk   Ii L +    p+      +lY V E ++ +L+
  PF3D7_1113900_MAPK2/1341   7 IGRGSYGYVYLAYDKNANKNVAIKKVNRmfEDLIDCKRILREITILNRLKSDYIIRLHDLI-IPEdllkfdELYIVLEIADSDLK 90 
                               8*************************75236888999********************9986.44323333389************ PP

      CAMK_group6_multiple  82 daIldseKltErdarlmvrqilsAvkYLHsknIVHrDLKpENiLvLidgnqinLiKiaDFGLAvKrivks 151
                                       ltE  ++ +++++l + k+ H   I+HrDLKp N L+    nq   +Ki+DFGLA  r + s
  PF3D7_1113900_MAPK2/1341  91 KLFKTPIFLTEQHVKTILYNLLLGEKFIHESGIIHRDLKPANCLL----NQDCSVKICDFGLA--RTINS 154
                               *44444679************************************....55578*********..88876 PP

  == domain 2  score: 6.1 bits;  conditional E-value: 0.0024
      CAMK_group6_multiple 164 YlAPEVi..ekgYvslqlDiWSvGVi 187
                               Y APE i     Y   ++DiWS G i
  PF3D7_1113900_MAPK2/1341 193 YRAPELIllQENY-TNSIDIWSTGCI 217
                               789997644788*.********9977 PP

  == domain 3  score: 15.9 bits;  conditional E-value: 2.6e-06
      CAMK_group6_multiple 221 iSdeAkdLikrLLvvdpskRlSakqvLeHp 250
                               iS e +dL+  +L     kR+++++ L+Hp
  PF3D7_1113900_MAPK2/1341 310 ISKEGIDLLESMLRFNAQKRITIDKALSHP 339
                               8999*************************9 PP

>> CAMK_group5_multiple  
   #    score  bias  c-Evalue  i-Evalue hmmfrom  hmm to    alifrom  ali to    envfrom  env to     acc
 ---   ------ ----- --------- --------- ------- -------    ------- -------    ------- -------    ----
   1 !   65.3   1.4   3.1e-21   3.6e-21       5     147 ..       7     151 ..       3     154 .. 0.91
   2 !    5.8   0.0    0.0031    0.0037     160     196 ..     193     217 ..     192     218 .. 0.80
   3 !   15.8   0.0     3e-06   3.5e-06     231     265 ..     305     339 ..     302     341 .] 0.94

  Alignments for each domain:
  == domain 1  score: 65.3 bits;  conditional E-value: 3.1e-21
      CAMK_group5_multiple   5 iGrGnFgvVkecehraTgqklAlKII.klpkkL..heeverEvsilkglrvHpniiqLyevfehtk.....krLyLVMElasGGE 81 
                               iGrG+ g V ++ ++   + +A+K   +  ++L     + rE+ il++l+    ii L++ +  ++     ++Ly+V+E a++  
  PF3D7_1113900_MAPK2/1341   7 IGRGSYGYVYLAYDKNANKNVAIKKVnRMFEDLidCKRILREITILNRLK-SDYIIRLHDLII-PEdllkfDELYIVLEIADSD- 88 
                               9***********************88888887744488************.***********9.9944444599*********9. PP

      CAMK_group5_multiple  82 LFDriiskgs.fTEreakavlkqilsAvrYLHslnIlHRDLKPENLLlCehdgdadiKitDFGfAki 147
                                +  +      +TE  +k +l+++l +  + H  +I HRDLKP N Ll   + d ++Ki+DFG+A++
  PF3D7_1113900_MAPK2/1341  89 -LKKLFKTPIfLTEQHVKTILYNLLLGEKFIHESGIIHRDLKPANCLL---NQDCSVKICDFGLART 151
                               .8999999889*************************************...**************97 PP

  == domain 2  score: 5.8 bits;  conditional E-value: 0.0031
      CAMK_group5_multiple 160 YvAPEv..lgkRRhqkekGiiPtPtpYYgsvDiWslGVI 196
                               Y APE+  l++               Y +s DiWs G I
  PF3D7_1113900_MAPK2/1341 193 YRAPELilLQE--------------NYTNSIDIWSTGCI 217
                               55999633688..............9*********9966 PP

  == domain 3  score: 15.8 bits;  conditional E-value: 3e-06
      CAMK_group5_multiple 231 eewaeiSedAKdfIrrlLkvdPeaRlTasqiLsHP 265
                                 +++iS +  d++ ++L  + ++R+T+  +LsHP
  PF3D7_1113900_MAPK2/1341 305 KKYSSISKEGIDLLESMLRFNAQKRITIDKALSHP 339
                               5699******************************9 PP

>> AGC_group4_multiple  
   #    score  bias  c-Evalue  i-Evalue hmmfrom  hmm to    alifrom  ali to    envfrom  env to     acc
 ---   ------ ----- --------- --------- ------- -------    ------- -------    ------- -------    ----
   1 !   12.3   0.6   3.6e-05   4.3e-05       3      64 ..       7      64 ..       5      65 .. 0.80
   2 !   70.0   0.1   1.3e-22   1.5e-22      96     199 ..      99     222 ..      96     223 .. 0.90
   3 !    7.2   0.0    0.0012    0.0014     230     258 ..     309     334 ..     306     341 .] 0.83

  Alignments for each domain:
  == domain 1  score: 12.3 bits;  conditional E-value: 3.6e-05
       AGC_group4_multiple  3 LGkGsFGkVflcrkcvhkaTgklYAvKvLkKkrivKkevq...tmtErdiLsrvrtgHPFiVkLh 64
                              +G+Gs+G V+l+     k+ +k  A+K+ +   + ++ ++   +++E++iL r+   + +i+ Lh
  PF3D7_1113900_MAPK2/1341  7 IGRGSYGYVYLAYD---KNANKNVAIKKVNR--MFEDLIDckrILREITILNRLK--SDYIIRLH 64
                              9*************...***********985..5566655333667888888888..88888887 PP

  == domain 2  score: 70.0 bits;  conditional E-value: 1.3e-22
       AGC_group4_multiple  96 FsEpearFYaaeIvlALeyLHslgIVYRDLKPENILYLDedGHlEsikItDFGLaKv...........................E 153
                               ++E  ++ +++ + l+  + H+ gI++RDLKP N L L+ d +   +kI+DFGLa+                             
  PF3D7_1113900_MAPK2/1341  99 LTEQHVKTILYNLLLGEKFIHESGIIHRDLKPANCL-LNQDCS---VKICDFGLARTinsdkdihivndleekeeneepgphnkN 179
                               56777777777777777899****************.******...**********99*********************999865 PP

       AGC_group4_multiple 154 dknartFLDktfCGTpeYmAPEVLq.rqgYdksvDWWsLGVllYEML 199
                                k+++t    + + T  Y APE++  ++ Y++s D+Ws G+++ E+L
  PF3D7_1113900_MAPK2/1341 180 LKKQLT----SHVVTRWYRAPELILlQENYTNSIDIWSTGCIFAELL 222
                               555555....9999*********999****************87776 PP

  == domain 3  score: 7.2 bits;  conditional E-value: 0.0012
       AGC_group4_multiple 230 tlSpeAkdLlekLLhkDPhkRLGkegade 258
                                +S+e +dLle +L+ +++kR + +   +
  PF3D7_1113900_MAPK2/1341 309 SISKEGIDLLESMLRFNAQKRITID---K 334
                               689******************8855...4 PP

>> STE_group1_multiple  
   #    score  bias  c-Evalue  i-Evalue hmmfrom  hmm to    alifrom  ali to    envfrom  env to     acc
 ---   ------ ----- --------- --------- ------- -------    ------- -------    ------- -------    ----
   1 !   38.0   0.0   4.8e-13   5.6e-13       3      60 ..       7      65 ..       6      68 .. 0.89
   2 !   41.2   0.2     5e-14   5.8e-14     109     140 ..     119     147 ..     113     150 .. 0.94
   3 !    8.4   0.0   0.00041   0.00048     163     189 ..     195     219 ..     190     223 .. 0.86

  Alignments for each domain:
  == domain 1  score: 38.0 bits;  conditional E-value: 4.8e-13
       STE_group1_multiple  3 lVLGkGsyGeVykarDkhTGqvVAiKqirGeq.....seqeiikEilivlrqldhPnIVqyyG 60
                              +  G+GsyG Vy a Dk     VAiK+++ +      + ++i+ Ei+i l +l++ +I+++++
  PF3D7_1113900_MAPK2/1341  7 I--GRGSYGYVYLAYDKNANKNVAIKKVN-RMfedliDCKRILREITI-LNRLKSDYIIRLHD 65
                              7..**************************.7533333569********.***********986 PP

  == domain 2  score: 41.2 bits;  conditional E-value: 5e-14
       STE_group1_multiple 109 HsklrvIHRDIKadNILLneFdGsHVKLcDFG 140
                               H+  ++IHRD K++N LLn  d s VK+cDFG
  PF3D7_1113900_MAPK2/1341 119 HES-GIIHRDLKPANCLLNQ-DCS-VKICDFG 147
                               999.****************.***.******* PP

  == domain 3  score: 8.4 bits;  conditional E-value: 0.00041
       STE_group1_multiple 163 APEVIdPelkrgYdakaDIWSLGITaI 189
                               APE I+  l+  Y    DIWS G+   
  PF3D7_1113900_MAPK2/1341 195 APELIL--LQENYTNSIDIWSTGCIFA 219
                               9*****..***************9555 PP

>> AGC_group3_multiple  
   #    score  bias  c-Evalue  i-Evalue hmmfrom  hmm to    alifrom  ali to    envfrom  env to     acc
 ---   ------ ----- --------- --------- ------- -------    ------- -------    ------- -------    ----
   1 !   16.6   0.0   1.7e-06     2e-06       1      37 [.       1      34 [.       1      51 [. 0.94
   2 !   56.2   0.2   1.7e-18     2e-18      74     152 ..      77     150 ..      76     152 .. 0.95
   3 !   13.7   0.0   1.2e-05   1.5e-05     159     198 ..     185     222 ..     179     223 .. 0.80

  Alignments for each domain:
  == domain 1  score: 16.6 bits;  conditional E-value: 1.7e-06
       AGC_group3_multiple  1 FellkvLGkGsFGkVflVrkvtGkdtgkvYAvKvLdK 37
                              +e++  +G+Gs+G+V l+ +   k+++k  A K++++
  PF3D7_1113900_MAPK2/1341  1 YEIKHLIGRGSYGYVYLAYD---KNANKNVAIKKVNR 34
                              89******************...*****999999886 PP

  == domain 2  score: 56.2 bits;  conditional E-value: 1.7e-18
       AGC_group3_multiple  74 hLYLVleylrGdLfhLqregyRGFsEeearfYlaelVlALdyLHslGIihRDLKPENILYLDeqGHAesvkLTDFGlak 152
                               +LY+Vle    dL++L +  +  ++E +++ +l+ l l+  ++H+ GIihRDLKP N L L++      vk++DFGla+
  PF3D7_1113900_MAPK2/1341  77 ELYIVLEIADSDLKKLFKTPI-FLTEQHVKTILYNLLLGEKFIHESGIIHRDLKPANCL-LNQDCS---VKICDFGLAR 150
                               699999999999****99998.358**********************************.******...*********7 PP

  == domain 3  score: 13.7 bits;  conditional E-value: 1.2e-05
       AGC_group3_multiple 159 tTfCGTpeYmAPEvLmsqkGGYYdeAvDWWSLGVlLYEML 198
                               t+ + T+ Y APE++  q  + Y+ + D+WS G+++ E+L
  PF3D7_1113900_MAPK2/1341 185 TSHVVTRWYRAPELILLQ--ENYTNSIDIWSTGCIFAELL 222
                               67777999*****76666..555***********997776 PP

>> NEK  
   #    score  bias  c-Evalue  i-Evalue hmmfrom  hmm to    alifrom  ali to    envfrom  env to     acc
 ---   ------ ----- --------- --------- ------- -------    ------- -------    ------- -------    ----
   1 !   24.2   3.7   7.5e-09   8.9e-09       1      82 [.       1      83 [.       1      95 [. 0.89
   2 !   48.7   1.0   3.1e-16   3.7e-16     119     161 ..     112     153 ..      97     157 .. 0.92
   3 !    6.4   0.0    0.0019    0.0022     177     200 ..     193     217 ..     192     224 .. 0.83
   4 !   12.7   0.1   2.3e-05   2.7e-05     239     270 ..     311     341 .]     303     341 .] 0.87

  Alignments for each domain:
  == domain 1  score: 24.2 bits;  conditional E-value: 7.5e-09
                       NEK  1 YevlkkiGkGsFGeVyLVrrksDgklyvlKeIn.lgemsdkEarrdavnEvkkLLkqLkHPNIvrYyEsFlendtm...tLyIVME 82
                              Ye+  +iG+Gs+G VyL+ +k  +k++++K++n ++e    + +r + +E+ ++L +Lk ++I+r ++ ++ +d     +LyIV+E
  PF3D7_1113900_MAPK2/1341  1 YEIKHLIGRGSYGYVYLAYDKNANKNVAIKKVNrMFEDLIDC-KR-ILREI-TILNRLKSDYIIRLHDLIIPEDLLkfdELYIVLE 83
                              888899**************************7688888888.55.89998.699**********999999999558889999999 PP

  == domain 2  score: 48.7 bits;  conditional E-value: 3.1e-16
                       NEK 119 clALkylHsrrILHRDiKpqNIFLtkddnvVKLGDFGiAkvLn 161
                               +l+ k++H+ +I+HRD+Kp+N +L + d  VK++DFG+A++ n
  PF3D7_1113900_MAPK2/1341 112 LLGEKFIHESGIIHRDLKPANCLLNQ-DCSVKICDFGLARTIN 153
                               566699********************.*************987 PP

  == domain 3  score: 6.4 bits;  conditional E-value: 0.0019
                       NEK 177 YmSPEvc.qgkPYnfKSDIWSLGCv 200
                               Y +PE++  +++Y ++ DIWS GC+
  PF3D7_1113900_MAPK2/1341 193 YRAPELIlLQENYTNSIDIWSTGCI 217
                               66788761569*************8 PP

  == domain 4  score: 12.7 bits;  conditional E-value: 2.3e-05
                       NEK 239 SSeeLreLissmLqkdPeqRPsaneilkrPyi 270
                               S +e  +L +smL+ + ++R++++  l++Py+
  PF3D7_1113900_MAPK2/1341 311 S-KEGIDLLESMLRFNAQKRITIDKALSHPYL 341
                               4.66689************************7 PP

>> AGC_group1_multiple  
   #    score  bias  c-Evalue  i-Evalue hmmfrom  hmm to    alifrom  ali to    envfrom  env to     acc
 ---   ------ ----- --------- --------- ------- -------    ------- -------    ------- -------    ----
   1 !   15.3   0.0   4.1e-06   4.9e-06       1      36 [.       1      34 [.       1      65 [. 0.79
   2 !   45.3   0.1   3.5e-15   4.1e-15      90     141 ..      99     148 ..      98     155 .. 0.92
   3 !   13.0   0.0     2e-05   2.3e-05     177     206 ..     193     221 ..     190     222 .. 0.87
   4 ?    3.5   0.0     0.015     0.018     229     257 ..     302     330 ..     299     333 .. 0.86

  Alignments for each domain:
  == domain 1  score: 15.3 bits;  conditional E-value: 4.1e-06
       AGC_group1_multiple  1 FellkvLGkGsFGkVrlvrkkGhdtgklYAMKiLkK 36
                              +e++ ++G+Gs+G V+l+  k  +++k  A+K  ++
  PF3D7_1113900_MAPK2/1341  1 YEIKHLIGRGSYGYVYLAYDK--NANKNVAIKKVNR 34
                              68999****************..****999998665 PP

  == domain 2  score: 45.3 bits;  conditional E-value: 3.5e-15
       AGC_group1_multiple  90 FsEeearfYiAEivlALeyLHslGIIYRDLKPdNiLYLDeeGHpiKitDFGL 141
                               ++E +++ ++  + l+  ++H+ GII+RDLKP N L L  +   +Ki+DFGL
  PF3D7_1113900_MAPK2/1341  99 LTEQHVKTILYNLLLGEKFIHESGIIHRDLKPANCL-LNQDCS-VKICDFGL 148
                               688888888888899999******************.******.******** PP

  == domain 3  score: 13.0 bits;  conditional E-value: 2e-05
       AGC_group1_multiple 177 YiAPEVlqYlrqGYdksvDWWSLGVlLYEM 206
                               Y APE++  l+  Y+ s D+WS G++  E+
  PF3D7_1113900_MAPK2/1341 193 YRAPELI-LLQENYTNSIDIWSTGCIFAEL 221
                               56***99.8****************96555 PP

  == domain 4  score: 3.5 bits;  conditional E-value: 0.015
       AGC_group1_multiple 229 ldslrfPwlSpeAkdLirkLLtkdPekRL 257
                               ++s  + ++S+e  dL++ +L+ +  kR+
  PF3D7_1113900_MAPK2/1341 302 DLSKKYSSISKEGIDLLESMLRFNAQKRI 330
                               55566779********************7 PP

>> STE_group3_multiple  
   #    score  bias  c-Evalue  i-Evalue hmmfrom  hmm to    alifrom  ali to    envfrom  env to     acc
 ---   ------ ----- --------- --------- ------- -------    ------- -------    ------- -------    ----
   1 !   38.2   0.2   5.1e-13     6e-13       6      59 ..       7      62 ..       5      65 .. 0.87
   2 !   40.9   0.1   7.6e-14   8.9e-14     108     139 ..     116     147 ..      73     155 .. 0.83
   3 ?    1.1   0.0     0.082     0.097     168     188 ..     210     240 ..     190     242 .. 0.86

  Alignments for each domain:
  == domain 1  score: 38.2 bits;  conditional E-value: 5.1e-13
       STE_group3_multiple  6 iGrGayGvVykArdaktgklvAvKvInlrk..kseereLlsEieilreckHpNIVe 59
                              iGrG+yG Vy+A+d+  +k vA+K++n       + + +l+Ei+il ++k+ +I+ 
  PF3D7_1113900_MAPK2/1341  7 IGRGSYGYVYLAYDKNANKNVAIKKVNRMFedLIDCKRILREITILNRLKSDYIIR 62
                              9*************************964400356678****************95 PP

  == domain 2  score: 40.9 bits;  conditional E-value: 7.6e-14
       STE_group3_multiple 108 ayLHskkvIHRDIKpsNvLlnTeGeVKLaDFG 139
                               ++ H+ ++IHRD Kp N Lln + +VK++DFG
  PF3D7_1113900_MAPK2/1341 116 KFIHESGIIHRDLKPANCLLNQDCSVKICDFG 147
                               788***************************** PP

  == domain 3  score: 1.1 bits;  conditional E-value: 0.082
       STE_group3_multiple 168 DIWSLGITaIEMa..........egePPllP 188
                               DIWS G+ + E+           ++++Pl+P
  PF3D7_1113900_MAPK2/1341 210 DIWSTGCIFAELLnmmkshinnpTNRFPLFP 240
                               *******999999999999999999999999 PP

>> STE_group2_multiple  
   #    score  bias  c-Evalue  i-Evalue hmmfrom  hmm to    alifrom  ali to    envfrom  env to     acc
 ---   ------ ----- --------- --------- ------- -------    ------- -------    ------- -------    ----
   1 !   32.2   0.1   2.9e-11   3.4e-11       4      79 ..       6      83 ..       5      84 .. 0.83
   2 !   43.6   0.1   1.1e-14   1.2e-14      92     147 ..      99     153 ..      92     155 .. 0.90
   3 ?    2.2   0.0     0.034      0.04     155     183 ..     187     216 ..     180     224 .. 0.78

  Alignments for each domain:
  == domain 1  score: 32.2 bits;  conditional E-value: 2.9e-11
       STE_group2_multiple  4 eIGkGFdtyGkVYkarhkpTGelaAvKiid..peseeelkeiqkElkiLkefkHPNIVqYyGaflkenkpg..eLWivmE 79
                              +IG+G  +yG VY+a++k  +  +A+K++    e+  + k i +E+ iL ++k+ +I++  +  + e+     eL+iv+E
  PF3D7_1113900_MAPK2/1341  6 LIGRG--SYGYVYLAYDKNANKNVAIKKVNrmFEDLIDCKRILREITILNRLKSDYIIRLHDLIIPEDLLKfdELYIVLE 83
                              6****..**********************844688899********************9877655555333336666665 PP

  == domain 2  score: 43.6 bits;  conditional E-value: 1.1e-14
       STE_group2_multiple  92 LsEeiIayIlrgiLkGLnYLHenlkiiHRDIKgsNILltsdGeVKLaDFGSaqLts 147
                               L+E+    Il+  L G   +He  +iiHRD K++N Ll+ d  VK +DFG a+ ++
  PF3D7_1113900_MAPK2/1341  99 LTEQHVKTILYNLLLGEKFIHES-GIIHRDLKPANCLLNQDCSVKICDFGLARTIN 153
                               7888888889999999999****.**************************987555 PP

  == domain 3  score: 2.2 bits;  conditional E-value: 0.034
       STE_group2_multiple 155 fvGTpyWMAPEVI.acekYDvksDiWSlGI 183
                                v T+ + APE+I  +e Y    DiWS G+
  PF3D7_1113900_MAPK2/1341 187 HVVTRWYRAPELIlLQENYTNSIDIWSTGC 216
                               56688888999984467799999******9 PP

>> CAMK_group2_multiple  
   #    score  bias  c-Evalue  i-Evalue hmmfrom  hmm to    alifrom  ali to    envfrom  env to     acc
 ---   ------ ----- --------- --------- ------- -------    ------- -------    ------- -------    ----
   1 !   68.4   5.5   3.4e-22     4e-22       4     138 ..       6     149 ..       4     150 .. 0.87
   2 ?    0.1   0.0      0.16      0.19     158     178 ..     193     215 ..     190     217 .. 0.67
   3 !    6.5   0.0    0.0018    0.0021     224     239 .]     326     341 .]     316     341 .] 0.87

  Alignments for each domain:
  == domain 1  score: 68.4 bits;  conditional E-value: 3.4e-22
      CAMK_group2_multiple   4 eLGrGaFsvVkrcvekktgrevAaKiIpkk...kgkresveCrEieILrkLqHpnIiqLhDafEtrt......lvLVlElhcsgE 79 
                               ++GrG +++V ++ +k  ++ vA+K ++++    ++  +++ rEi IL +L+ + Ii+LhD ++ ++      l++VlE  ++++
  PF3D7_1113900_MAPK2/1341   6 LIGRGSYGYVYLAYDKNANKNVAIKKVNRMfedLIDCKRIL-REITILNRLKSDYIIRLHDLIIPEDllkfdeLYIVLEI-ADSD 88 
                               79**************************9833355569***.*******************9986642222228******.**** PP

      CAMK_group2_multiple  80 LFDrivekg.rlsEsearayfrQvLeAvqYLHkkgIvHRDLKPENiLl..encIKitDFGlA 138
                               L  ++ + + +l+E  ++++++ +L + ++ H++gI+HRDLKP N Ll  + ++Ki+DFGlA
  PF3D7_1113900_MAPK2/1341  89 L-KKLFKTPiFLTEQHVKTILYNLLLGEKFIHESGIIHRDLKPANCLLnqDCSVKICDFGLA 149
                               8.666666648*************************************43447********9 PP

  == domain 2  score: 0.1 bits;  conditional E-value: 0.16
      CAMK_group2_multiple 158 YvAPEvleg..PygkavDiWSlG 178
                               Y APE +     y    DiWS+G
  PF3D7_1113900_MAPK2/1341 193 YRAPELILLqeNYTNSIDIWSTG 215
                               67888543313688889*****9 PP

  == domain 3  score: 6.5 bits;  conditional E-value: 0.0018
      CAMK_group2_multiple 224 dkkRpTaeeaLqHPWl 239
                                +kR+T+ +aL+HP l
  PF3D7_1113900_MAPK2/1341 326 AQKRITIDKALSHPYL 341
                               58************76 PP

>> CAMK_group7_multiple  
   #    score  bias  c-Evalue  i-Evalue hmmfrom  hmm to    alifrom  ali to    envfrom  env to     acc
 ---   ------ ----- --------- --------- ------- -------    ------- -------    ------- -------    ----
   1 !   14.8   0.8   5.2e-06   6.1e-06       1      67 [.       1      65 [.       1      83 [. 0.92
   2 !   43.2   0.1   1.3e-14   1.6e-14     101     156 ..     101     152 ..      98     154 .. 0.91
   3 !    8.9   0.0   0.00032   0.00038     169     193 ..     193     217 ..     192     222 .. 0.89
   4 !   15.5   0.0   3.2e-06   3.8e-06     229     262 ..     307     339 ..     301     341 .] 0.93

  Alignments for each domain:
  == domain 1  score: 14.8 bits;  conditional E-value: 5.2e-06
      CAMK_group7_multiple  1 YiltgkelGsGnFavVKeciHklTgqkyAvKILdKrrlkqLveaeisrEIavlellkHCPnIIkLyE 67
                              Y++    +G+G ++ V +   k     +A+K  ++   + +    i+rEI +l  lk+   II+L+ 
  PF3D7_1113900_MAPK2/1341  1 YEI-KHLIGRGSYGYVYLAYDKNANKNVAIKKVNRMFEDLIDCKRILREITILNRLKS-DYIIRLHD 65
                              899.999****************************8777766788*************.*******7 PP

  == domain 2  score: 43.2 bits;  conditional E-value: 1.3e-14
      CAMK_group7_multiple 101 EpdskllikQIlsaVkymHensIVHRDLKPENvLlssnedkStdvKiaDFGlSkkv 156
                               E  +k +   +l + k+ He  I+HRDLKP N Ll         vKi DFGl++ +
  PF3D7_1113900_MAPK2/1341 101 EQHVKTILYNLLLGEKFIHESGIIHRDLKPANCLLNQD----CSVKICDFGLARTI 152
                               777888888999999***********************....9**********987 PP

  == domain 3  score: 8.9 bits;  conditional E-value: 0.00032
      CAMK_group7_multiple 169 YaAPE.ilseklYiGleVDiWaiGVI 193
                               Y APE il  + Y +  +DiW+ G I
  PF3D7_1113900_MAPK2/1341 193 YRAPElILLQENY-TNSIDIWSTGCI 217
                               88***55789***.**********88 PP

  == domain 4  score: 15.5 bits;  conditional E-value: 3.2e-06
      CAMK_group7_multiple 229 yfdsvSeaakdLikslLvvdPkKRytieiileHe 262
                               y +s+S   +dL+ s+L  + +KR ti+  l+H+
  PF3D7_1113900_MAPK2/1341 307 Y-SSISKEGIDLLESMLRFNAQKRITIDKALSHP 339
                               5.*******************************9 PP

>> STE_group4_multiple  
   #    score  bias  c-Evalue  i-Evalue hmmfrom  hmm to    alifrom  ali to    envfrom  env to     acc
 ---   ------ ----- --------- --------- ------- -------    ------- -------    ------- -------    ----
   1 !   29.8   0.0   1.5e-10   1.8e-10      11      68 ..       6      62 ..       1      63 [. 0.93
   2 !   39.4   0.1     2e-13   2.3e-13     107     159 ..      99     150 ..      98     156 .. 0.93
   3 ?    1.9   0.0     0.042      0.05     184     207 ..     195     216 ..     195     223 .. 0.77

  Alignments for each domain:
  == domain 1  score: 29.8 bits;  conditional E-value: 1.5e-10
       STE_group4_multiple 11 kiGkGAfGsVYkAldve.GelvAiKqVk..lepdskeaEdveaLqeEIqlmkqckHPnIVk 68
                              +iG G++G VY+A+d++  + vAiK V+  +e       d   ++ EI+++  +k+ +I++
  PF3D7_1113900_MAPK2/1341  6 LIGRGSYGYVYLAYDKNaNKNVAIKKVNrmFED----LIDCKRILREITILNRLKSDYIIR 62
                              7**************994589******988999....9*********************97 PP

  == domain 2  score: 39.4 bits;  conditional E-value: 2e-13
       STE_group4_multiple 107 LkEsviatitkqiLkGLsYLHsngkiHRDIKGANiLLdstGhRvKLADFGvAa 159
                               L+E  + ti+  +L G    H+ g+iHRD+K AN LL+ + + vK+ DFG A+
  PF3D7_1113900_MAPK2/1341  99 LTEQHVKTILYNLLLGEKFIHESGIIHRDLKPANCLLNQDCS-VKICDFGLAR 150
                               78999999999999999999**********************.*******998 PP

  == domain 3  score: 1.9 bits;  conditional E-value: 0.042
       STE_group4_multiple 184 APEViAvEresGYgrkADiWSlGi 207
                               APE i    ++ Y  + DiWS G+
  PF3D7_1113900_MAPK2/1341 195 APELI--LLQENYTNSIDIWSTGC 216
                               67766..5677888888******* PP

>> AGC_group5_multiple  
   #    score  bias  c-Evalue  i-Evalue hmmfrom  hmm to    alifrom  ali to    envfrom  env to     acc
 ---   ------ ----- --------- --------- ------- -------    ------- -------    ------- -------    ----
   1 !   17.5   0.0   9.5e-07   1.1e-06       1      37 [.       1      35 [.       1      65 [. 0.73
   2 !   41.8   0.4   4.4e-14   5.1e-14     115     152 ..     116     149 ..     110     156 .. 0.91
   3 !   12.7   0.0   2.7e-05   3.2e-05     172     198 ..     195     217 ..     193     220 .. 0.91
   4 ?   -1.8   0.0      0.68       0.8     234     250 ..     308     325 ..     303     339 .. 0.81

  Alignments for each domain:
  == domain 1  score: 17.5 bits;  conditional E-value: 9.5e-07
       AGC_group5_multiple  1 FellkVLGkGsFGkVllvrvKaTdaGklYAmKvLkKk 37
                              +e++ ++G+Gs+G V l+  K+++  k  A+K+++  
  PF3D7_1113900_MAPK2/1341  1 YEIKHLIGRGSYGYVYLAYDKNAN--KNVAIKKVNRM 35
                              89**********************..******99855 PP

  == domain 2  score: 41.8 bits;  conditional E-value: 4.4e-14
       AGC_group5_multiple 115 dfLHskgiVYRDLKPdNILLRDeeGHPEsIKiaDFGlc 152
                                f+H+ gi++RDLKP N LL   + +    Ki+DFGl+
  PF3D7_1113900_MAPK2/1341 116 KFIHESGIIHRDLKPANCLL-NQDCS---VKICDFGLA 149
                               7*******************.*****...********9 PP

  == domain 3  score: 12.7 bits;  conditional E-value: 2.7e-05
       AGC_group5_multiple 172 APE.vLkrqeDGkGrYgqsvDWWSlGVL 198
                               APE +L ++      Y+ s D+WS G++
  PF3D7_1113900_MAPK2/1341 195 APElILLQE-----NYTNSIDIWSTGCI 217
                               999899999.....************97 PP

  == domain 4  score: -1.8 bits;  conditional E-value: 0.68
       AGC_group5_multiple 234 s.vSeeAkdlikkLLtkd 250
                               s +S+e+ dl+ ++L  +
  PF3D7_1113900_MAPK2/1341 308 SsISKEGIDLLESMLRFN 325
                               449***********9755 PP

>> CAMK_group3_multiple  
   #    score  bias  c-Evalue  i-Evalue hmmfrom  hmm to    alifrom  ali to    envfrom  env to     acc
 ---   ------ ----- --------- --------- ------- -------    ------- -------    ------- -------    ----
   1 !   18.1   0.4   6.7e-07   7.8e-07       1      83 [.       1      84 [.       1      89 [. 0.82
   2 !   31.7   0.3   5.1e-11   6.1e-11     117     150 ..     117     150 ..     116     155 .. 0.95
   3 ?   -2.7   0.0       1.3       1.5     167     189 ..     195     215 ..     193     217 .. 0.76
   4 !   17.9   0.0   7.3e-07   8.6e-07     227     252 .]     316     341 .]     313     341 .] 0.96

  Alignments for each domain:
  == domain 1  score: 18.1 bits;  conditional E-value: 6.7e-07
      CAMK_group3_multiple  1 YelketLGkGqfsvVkkC.hkaTGrevAiKvmEikk..kklslevdrekirREieIlrqlrHPnIitLhdvi.....EnCesklyLV 79
                              Ye k  +G+G+++ V ++  k   + vAiK   +++  + l    d + i REi Il+ l+   Ii+Lhd i     +    +ly+V
  PF3D7_1113900_MAPK2/1341  1 YEIKHLIGRGSYGYVYLAyDKNANKNVAIKK--VNRmfEDLI---DCKRILREITILNRLKSDYIIRLHDLIipedlLK-FDELYIV 81
                              899999************55888999*****..**9777888...*************************993333223.3577777 PP

      CAMK_group3_multiple 80 fElv 83
                              +E +
  PF3D7_1113900_MAPK2/1341 82 LE-I 84
                              77.5 PP

  == domain 2  score: 31.7 bits;  conditional E-value: 5.1e-11
      CAMK_group3_multiple 117 ylHqnrIVHrDLKPENiLLddvkniKLaDFGlae 150
                               ++H + I HrDLKP N LL     +K+ DFGla+
  PF3D7_1113900_MAPK2/1341 117 FIHESGIIHRDLKPANCLLNQDCSVKICDFGLAR 150
                               9******************99889********97 PP

  == domain 3  score: -2.7 bits;  conditional E-value: 1.3
      CAMK_group3_multiple 167 SPE.vlngdEtHPyGkkvDvWScG 189
                               +PE +l+ +    y    D+WS G
  PF3D7_1113900_MAPK2/1341 195 APElILLQE---NYTNSIDIWSTG 215
                               677567777...888999****88 PP

  == domain 4  score: 17.9 bits;  conditional E-value: 7.3e-07
      CAMK_group3_multiple 227 dLIrrLLqvdPsrRlTaeqvLkHpWl 252
                               dL+ ++L++++ +R+T++ +L+Hp+l
  PF3D7_1113900_MAPK2/1341 316 DLLESMLRFNAQKRITIDKALSHPYL 341
                               8999********************86 PP

>> CAMK_group1_multiple  
   #    score  bias  c-Evalue  i-Evalue hmmfrom  hmm to    alifrom  ali to    envfrom  env to     acc
 ---   ------ ----- --------- --------- ------- -------    ------- -------    ------- -------    ----
   1 !   10.4   1.8   0.00012   0.00014       8      51 ..      14      66 ..      13      70 .. 0.87
   2 !   33.1   0.3   1.6e-11   1.8e-11      95     129 ..     116     151 ..      99     151 .. 0.85
   3 !    4.9   0.0    0.0053    0.0062     140     162 ..     193     215 ..     193     217 .. 0.83
   4 !   17.1   0.1   1.1e-06   1.3e-06     193     223 ..     308     339 ..     306     339 .. 0.96

  Alignments for each domain:
  == domain 1  score: 10.4 bits;  conditional E-value: 0.00012
      CAMK_group1_multiple  8 FVkravhklTgkevAvKiid.........kkdsrEiaiLkrlrHpnIvkLyev 51
                              +V++a++k   k+vA+K ++         k+  rEi iL+rl+  +I++L++ 
  PF3D7_1113900_MAPK2/1341 14 YVYLAYDKNANKNVAIKKVNrmfedlidcKRILREITILNRLKSDYIIRLHDL 66
                              9*****************996666666666778******************95 PP

  == domain 2  score: 33.1 bits;  conditional E-value: 1.6e-11
      CAMK_group1_multiple  95 aYLHslgIVHRDLKPENLLlers.niKIsDFGlAkg 129
                                + H  gI HRDLKP N Ll++   +KI+DFGlA++
  PF3D7_1113900_MAPK2/1341 116 KFIHESGIIHRDLKPANCLLNQDcSVKICDFGLART 151
                               578**************99987758*********86 PP

  == domain 3  score: 4.9 bits;  conditional E-value: 0.0053
      CAMK_group1_multiple 140 YvAPEvlqgldpYgkavDmWSlG 162
                               Y APE+++  + Y  + D+WS G
  PF3D7_1113900_MAPK2/1341 193 YRAPELILLQENYTNSIDIWSTG 215
                               6799976655***********77 PP

  == domain 4  score: 17.1 bits;  conditional E-value: 1.1e-06
      CAMK_group1_multiple 193 shiSpeAkDLIrrlLr.dPkkRlTaeeiLqHP 223
                               s iS e +DL+  +Lr ++ kR+T++ +L+HP
  PF3D7_1113900_MAPK2/1341 308 SSISKEGIDLLESMLRfNAQKRITIDKALSHP 339
                               78**************9**************9 PP

>> AGC_group2_multiple  
   #    score  bias  c-Evalue  i-Evalue hmmfrom  hmm to    alifrom  ali to    envfrom  env to     acc
 ---   ------ ----- --------- --------- ------- -------    ------- -------    ------- -------    ----
   1 !   15.2   0.1   3.4e-06     4e-06       1      33 [.       1      33 [.       1      34 [. 0.94
   2 !   32.4   0.3   2.2e-11   2.6e-11     112     146 ..     118     149 ..     118     156 .. 0.92
   3 !    4.9   0.0    0.0046    0.0055     163     184 ..     195     217 ..     193     222 .. 0.86

  Alignments for each domain:
  == domain 1  score: 15.2 bits;  conditional E-value: 3.4e-06
       AGC_group2_multiple  1 FelLKvIGkGsFGkVllVrhKaTgkiYAMKiLn 33
                              +e++ +IG+Gs+G V+l   K+++k  A+K++n
  PF3D7_1113900_MAPK2/1341  1 YEIKHLIGRGSYGYVYLAYDKNANKNVAIKKVN 33
                              899**********************99999986 PP

  == domain 2  score: 32.4 bits;  conditional E-value: 2.2e-11
       AGC_group2_multiple 112 LHslgIVYRDLKPdNiLYLDsqGHPEIkLTDFGlc 146
                               +H+ gI++RDLKP N L L ++    +k++DFGl+
  PF3D7_1113900_MAPK2/1341 118 IHESGIIHRDLKPANCL-LNQDCS--VKICDFGLA 149
                               7****************.******..********9 PP

  == domain 3  score: 4.9 bits;  conditional E-value: 0.0046
       AGC_group2_multiple 163 APE.VlkrqGYgraVDWWsLGVl 184
                               APE +l ++ Y+ + D+Ws G++
  PF3D7_1113900_MAPK2/1341 195 APElILLQENYTNSIDIWSTGCI 217
                               8887888999*********9997 PP

>> TK_group4_multiple  
   #    score  bias  c-Evalue  i-Evalue hmmfrom  hmm to    alifrom  ali to    envfrom  env to     acc
 ---   ------ ----- --------- --------- ------- -------    ------- -------    ------- -------    ----
   1 !   20.8   0.0   7.9e-08   9.3e-08       3      63 ..       3      64 ..       2      64 .. 0.90
   2 !   30.1   0.1   1.3e-10   1.5e-10     122     154 ..     124     156 ..     117     157 .. 0.93

  Alignments for each domain:
  == domain 1  score: 20.8 bits;  conditional E-value: 7.9e-08
        TK_group4_multiple  3 lleeLGqGsFGeVyeGvpkYgnkkteVAvKvLk...essekereFLeEAsvMkqlkHpnlVrLl 63
                              +++ +G Gs+G Vy + +k  +  + VA+K+++   e+   +  +L+E+ ++  lk+++++rL+
  PF3D7_1113900_MAPK2/1341  3 IKHLIGRGSYGYVYLAYDK-NAN-KNVAIKKVNrmfEDLIDCKRILREITILNRLKSDYIIRLH 64
                              67789**************.888.77******966677778999*******************7 PP

  == domain 2  score: 30.1 bits;  conditional E-value: 1.3e-10
        TK_group4_multiple 122 vHRDLAARNvLVesdlvvKisDFGLsRdlyeda 154
                               +HRDL   N+L+++d  vKi+DFGL+R +  d+
  PF3D7_1113900_MAPK2/1341 124 IHRDLKPANCLLNQDCSVKICDFGLARTINSDK 156
                               9**************************998876 PP

>> TKL_group4_multiple  
   #    score  bias  c-Evalue  i-Evalue hmmfrom  hmm to    alifrom  ali to    envfrom  env to     acc
 ---   ------ ----- --------- --------- ------- -------    ------- -------    ------- -------    ----
   1 ?    2.9   0.1     0.032     0.037       8      32 ..       7      32 ..       4      35 .. 0.83
   2 !   43.9   0.1   1.2e-14   1.4e-14     104     147 ..     116     153 ..     106     157 .. 0.89
   3 ?    1.9   0.0     0.063     0.074     167     193 ..     195     222 ..     177     223 .. 0.84

  Alignments for each domain:
  == domain 1  score: 2.9 bits;  conditional E-value: 0.032
       TKL_group4_multiple  8 iGeGaFGeVYrakhrrq.eeVkvlKa 32
                              iG G++G VY+a  +++   V+++K+
  PF3D7_1113900_MAPK2/1341  7 IGRGSYGYVYLAYDKNAnKNVAIKKV 32
                              9***********87776257999997 PP

  == domain 2  score: 43.9 bits;  conditional E-value: 1.2e-14
       TKL_group4_multiple 104 eYLHsesPvkiIHRDLKSsNVLvdeedtnFtvKiaDFGlArlsp 147
                                + H     +iIHRDLK  N+L+ ++     vKi+DFGlAr  +
  PF3D7_1113900_MAPK2/1341 116 KFIHES---GIIHRDLKPANCLLNQDCS---VKICDFGLARTIN 153
                               578999...***************9999...**********766 PP

  == domain 3  score: 1.9 bits;  conditional E-value: 0.063
       TKL_group4_multiple 167 APEvI.rgeplsekvDiFSFGvVLwElL 193
                               APE I   e ++   Di+S G   +ElL
  PF3D7_1113900_MAPK2/1341 195 APELIlLQENYTNSIDIWSTGCIFAELL 222
                               6666623689****************98 PP

>> TKL_group3_multiple  
   #    score  bias  c-Evalue  i-Evalue hmmfrom  hmm to    alifrom  ali to    envfrom  env to     acc
 ---   ------ ----- --------- --------- ------- -------    ------- -------    ------- -------    ----
   1 !    6.0   0.0    0.0028    0.0033       7      57 ..       7      63 ..       4      64 .. 0.79
   2 !   39.6   0.1   1.9e-13   2.3e-13     106     144 ..     114     149 ..     112     154 .. 0.88
   3 ?   -1.2   0.0      0.43       0.5     159     182 ..     192     213 ..     190     217 .. 0.69

  Alignments for each domain:
  == domain 1  score: 6.0 bits;  conditional E-value: 0.0028
       TKL_group3_multiple  7 iGsGgFGkVYkgrwrg...eVAVmafkks....pslimfreAEakvlamLrHpnivel 57
                              iG G++G VY ++  +    VA+ +++ +     +++  ++ E+ +l++L+ ++i++l
  PF3D7_1113900_MAPK2/1341  7 IGRGSYGYVYLAYDKNankNVAIKKVNRMfedlIDCKRILR-EITILNRLKSDYIIRL 63
                              899*********97664437999777777332246888899.9999999999999987 PP

  == domain 2  score: 39.6 bits;  conditional E-value: 1.9e-13
       TKL_group3_multiple 106 GMeRYLHp.pIIHRDLKSaNILlFtLdedviAkIaDfGLA 144
                               G+  + H  +IIHRDLK+aN Ll    +d+  kI DfGLA
  PF3D7_1113900_MAPK2/1341 114 GEK-FIHEsGIIHRDLKPANCLL---NQDCSVKICDFGLA 149
                               666.777449*************...*************9 PP

  == domain 3  score: -1.2 bits;  conditional E-value: 0.43
       TKL_group3_multiple 159 aYMAPEvlrlni.ytmalkkaDVYS 182
                                Y+APE++ l++ yt      D++S
  PF3D7_1113900_MAPK2/1341 192 WYRAPELILLQEnYT---NSIDIWS 213
                               59****986654366...6556666 PP

>> TKL_group1_multiple  
   #    score  bias  c-Evalue  i-Evalue hmmfrom  hmm to    alifrom  ali to    envfrom  env to     acc
 ---   ------ ----- --------- --------- ------- -------    ------- -------    ------- -------    ----
   1 !    7.5   0.0    0.0012    0.0014       2      54 ..       6      55 ..       5      56 .. 0.80
   2 !   30.0   1.8   1.8e-10   2.1e-10     109     143 ..     123     154 ..     119     162 .. 0.89
   3 !    7.0   0.0    0.0016    0.0019     151     198 ..     185     221 ..     180     223 .. 0.84

  Alignments for each domain:
  == domain 1  score: 7.5 bits;  conditional E-value: 0.0012
       TKL_group1_multiple  2 liGkGrFGeVykvrwk.qngeqfevvAvKdifrqseK.mdqkkswkrEveiyrtL 54
                              liG+G +G Vy +  k +n    ++vA K ++r  e  +d  k  +rE  i+++L
  PF3D7_1113900_MAPK2/1341  6 LIGRGSYGYVYLAYDKnAN----KNVAIKKVNRMFEDlID-CKRILREITILNRL 55
                              8************876256....******97776553137.68899999999999 PP

  == domain 2  score: 30.0 bits;  conditional E-value: 1.8e-10
       TKL_group1_multiple 109 IiHRDLkSkNiLvKnEnGgtcvlADFGLaavripe 143
                               IiHRDLk +N+L+      +++++DFGL a+ i +
  PF3D7_1113900_MAPK2/1341 123 IIHRDLKPANCLLNQ--DCSVKICDFGL-ARTINS 154
                               9************99..8**********.998765 PP

  == domain 3  score: 7.0 bits;  conditional E-value: 0.0016
       TKL_group1_multiple 151 stqvGtLRknDRkkrYMAvGnPE.vLRdeslnLekHvDvySfGlVLwEv 198
                               ++ v t       ++Y A   PE +L +e +     +D++S G +  E+
  PF3D7_1113900_MAPK2/1341 185 TSHVVT-------RWYRA---PElILLQENYT-NS-IDIWSTGCIFAEL 221
                               667779.......*****...**545699999.99.*******998887 PP

>> TK_group5_multiple  
   #    score  bias  c-Evalue  i-Evalue hmmfrom  hmm to    alifrom  ali to    envfrom  env to     acc
 ---   ------ ----- --------- --------- ------- -------    ------- -------    ------- -------    ----
   1 ?    2.3   0.0     0.032     0.037       6      35 ..       6      30 ..       5      31 .. 0.84
   2 !   42.3   0.0   2.7e-14   3.2e-14     177     210 ..     117     150 ..     114     151 .. 0.91

  Alignments for each domain:
  == domain 1  score: 2.3 bits;  conditional E-value: 0.032
        TK_group5_multiple  6 eLGeGaFGkVykGelfGinkgesklkVAVK 35
                              ++G+G  G Vy+++    ++     +VA+K
  PF3D7_1113900_MAPK2/1341  6 LIGRGSYGYVYLAY---DKNA--NKNVAIK 30
                              59************...5555..6899998 PP

  == domain 2  score: 42.3 bits;  conditional E-value: 2.7e-14
        TK_group5_multiple 177 YLeskrfIHRDLAARNvLVsedlvVKIaDFGLaR 210
                               ++++   IHRDL  +N+L++ d +VKI+DFGLaR
  PF3D7_1113900_MAPK2/1341 117 FIHESGIIHRDLKPANCLLNQDCSVKICDFGLAR 150
                               6666678**************************9 PP

>> TKL_group5_multiple  
   #    score  bias  c-Evalue  i-Evalue hmmfrom  hmm to    alifrom  ali to    envfrom  env to     acc
 ---   ------ ----- --------- --------- ------- -------    ------- -------    ------- -------    ----
   1 !   35.4   0.1   4.1e-12   4.8e-12     114     158 ..     119     150 ..     116     157 .. 0.94
   2 !    6.4   0.0    0.0024    0.0028     170     211 ..     185     222 ..     181     223 .. 0.89

  Alignments for each domain:
  == domain 1  score: 35.4 bits;  conditional E-value: 4.1e-12
       TKL_group5_multiple 114 HakIvGlkDgiiaHRDlKSkNiLlLEkIkngldktvkIaDFGLAr 158
                               H++      gii HRDlK  N Ll    +++    vkI DFGLAr
  PF3D7_1113900_MAPK2/1341 119 HES------GII-HRDLKPANCLL----NQDC--SVKICDFGLAR 150
                               ***......***.***********....****..**********9 PP

  == domain 2  score: 6.4 bits;  conditional E-value: 0.0024
       TKL_group5_multiple 170 tdrVGtlaYMAPEVlrePGKdqsdfskksDvYsfGiVLWELa 211
                               t++V t+ Y APE +      q  +  ++D++s G ++ EL+
  PF3D7_1113900_MAPK2/1341 185 TSHVVTRWYRAPELILL----QENYTNSIDIWSTGCIFAELL 222
                               67999***********9....*************99888876 PP

>> TK_group3_multiple  
   #    score  bias  c-Evalue  i-Evalue hmmfrom  hmm to    alifrom  ali to    envfrom  env to     acc
 ---   ------ ----- --------- --------- ------- -------    ------- -------    ------- -------    ----
   1 !   12.2   0.0   3.3e-05   3.9e-05       3      60 ..       3      64 ..       2      64 .. 0.81
   2 !   27.3   0.1   9.3e-10   1.1e-09     130     160 ..     121     151 ..     117     152 .. 0.93

  Alignments for each domain:
  == domain 1  score: 12.2 bits;  conditional E-value: 3.3e-05
        TK_group3_multiple  3 lgeeLGkGsFGeVykGCrlkgv.ttVAVKaLkeatPrrdF......LrEAsvlkqldhpnIVRLl 60
                              ++  +G+Gs G Vy++ + k+  + VA+K ++     +d+      LrE+ +l  l +++I+RL+
  PF3D7_1113900_MAPK2/1341  3 IKHLIGRGSYGYVYLA-YDKNAnKNVAIKKVNRMF--EDLidckriLREITILNRLKSDYIIRLH 64
                              6788************.87753268******9987..4444444449****************98 PP

  == domain 2  score: 27.3 bits;  conditional E-value: 9.3e-10
        TK_group3_multiple 130 kkfVHRDLAARNvLVaeelvvKIsDFGlskd 160
                               ++ +HRDL   N+L++++  vKI+DFGl+++
  PF3D7_1113900_MAPK2/1341 121 SGIIHRDLKPANCLLNQDCSVKICDFGLART 151
                               5679*************************86 PP

>> TKL_group2_multiple  
   #    score  bias  c-Evalue  i-Evalue hmmfrom  hmm to    alifrom  ali to    envfrom  env to     acc
 ---   ------ ----- --------- --------- ------- -------    ------- -------    ------- -------    ----
   1 ?    3.4   0.0     0.024     0.029       6      19 ..       6      18 ..       3      44 .. 0.93
   2 !   30.7   0.4   1.3e-10   1.5e-10     112     147 ..     119     149 ..     116     155 .. 0.87
   3 ?    2.7   0.0     0.039     0.046     162     200 ..     195     224 ..     190     228 .. 0.77

  Alignments for each domain:
  == domain 1  score: 3.4 bits;  conditional E-value: 0.024
       TKL_group2_multiple  6 vvGkGgfGtViyrG 19
                              ++G+G++G V y +
  PF3D7_1113900_MAPK2/1341  6 LIGRGSYGYV-YLA 18
                              7*********.*87 PP

  == domain 2  score: 30.7 bits;  conditional E-value: 1.3e-10
       TKL_group2_multiple 112 HtEivGkpaIiHRDLKSrNiLldsltVkeIaDfGLs 147
                               H     +  IiHRDLK+ N Ll ++ +++I+DfGL+
  PF3D7_1113900_MAPK2/1341 119 H-----ESGIIHRDLKPANCLLNQDCSVKICDFGLA 149
                               6.....667***************98888******9 PP

  == domain 3  score: 2.7 bits;  conditional E-value: 0.039
       TKL_group2_multiple 162 APEv.skkspySkkvDvySFGvvlWEllCiagivEligni 200
                               APE+    ++y+ + D++S G ++ Ell          n+
  PF3D7_1113900_MAPK2/1341 195 APELiLLQENYTNSIDIWSTGCIFAELL----------NM 224
                               6664126789*************99999..........44 PP

>> CK1_group1_multiple  
   #    score  bias  c-Evalue  i-Evalue hmmfrom  hmm to    alifrom  ali to    envfrom  env to     acc
 ---   ------ ----- --------- --------- ------- -------    ------- -------    ------- -------    ----
   1 !    9.0   0.1   0.00041   0.00048       4      32 ..       4      32 ..       1      33 [. 0.89
   2 !   25.6   0.0   4.1e-09   4.8e-09     127     164 ..     117     150 ..     116     151 .. 0.95

  Alignments for each domain:
  == domain 1  score: 9.0 bits;  conditional E-value: 0.00041
       CK1_group1_multiple  4 grkIGsGgFGeIYlA.dtntrECevAlkve 32
                              +  IG+G++G +YlA d n+   +vA+k++
  PF3D7_1113900_MAPK2/1341  4 KHLIGRGSYGYVYLAyDKNANK-NVAIKKV 32
                              566************999****.****986 PP

  == domain 2  score: 25.6 bits;  conditional E-value: 4.1e-09
       CK1_group1_multiple 127 yIHeneYvHgDVKasNlllgRLpknpdqVYLaDYGLAy 164
                               +IHe + +H+D K++N ll+    +++ V + D+GLA+
  PF3D7_1113900_MAPK2/1341 117 FIHESGIIHRDLKPANCLLN---QDCS-VKICDFGLAR 150
                               8*******************...8887.*********8 PP

>> TK_group2_multiple  
   #    score  bias  c-Evalue  i-Evalue hmmfrom  hmm to    alifrom  ali to    envfrom  env to     acc
 ---   ------ ----- --------- --------- ------- -------    ------- -------    ------- -------    ----
   1 ?   -0.2   0.0      0.18      0.21       6      27 ..       6      30 ..       3      31 .. 0.84
   2 !   31.1   0.1   6.2e-11   7.3e-11     100     135 ..     118     153 ..     116     157 .. 0.90

  Alignments for each domain:
  == domain 1  score: -0.2 bits;  conditional E-value: 0.18
        TK_group2_multiple  6 vLGeGaFGeVyeG...elkggVAVK 27
                               +G G  G Vy++   +++++VA+K
  PF3D7_1113900_MAPK2/1341  6 LIGRGSYGYVYLAydkNANKNVAIK 30
                              5999*******99555589999999 PP

  == domain 2  score: 31.1 bits;  conditional E-value: 6.2e-11
        TK_group2_multiple 100 LEsrnfvHRDLAARNiLVgenlvvKIaDFGLaRdiY 135
                               +++ + +HRDL  +N+L++ + +vKI DFGLaR i 
  PF3D7_1113900_MAPK2/1341 118 IHESGIIHRDLKPANCLLNQDCSVKICDFGLARTIN 153
                               567777***************************885 PP

>> TK_group6_multiple  
   #    score  bias  c-Evalue  i-Evalue hmmfrom  hmm to    alifrom  ali to    envfrom  env to     acc
 ---   ------ ----- --------- --------- ------- -------    ------- -------    ------- -------    ----
   1 !   28.2   0.7   4.6e-10   5.4e-10     203     234 ..     124     155 ..     124     157 .. 0.96

  Alignments for each domain:
  == domain 1  score: 28.2 bits;  conditional E-value: 4.6e-10
        TK_group6_multiple 203 vHRDLAARNVLLteGkvvKICDFGLARDImnD 234
                               +HRDL   N LL +   vKICDFGLAR I +D
  PF3D7_1113900_MAPK2/1341 124 IHRDLKPANCLLNQDCSVKICDFGLARTINSD 155
                               9***************************9998 PP

>> CMGC_group4_multiple  
   #    score  bias  c-Evalue  i-Evalue hmmfrom  hmm to    alifrom  ali to    envfrom  env to     acc
 ---   ------ ----- --------- --------- ------- -------    ------- -------    ------- -------    ----
   1 ?   -2.3   0.0       1.3       1.5       7      32 ..       7      32 ..       3      34 .. 0.89
   2 !    7.7   0.3    0.0013    0.0015     110     143 ..     104     136 ..      99     140 .. 0.90
   3 !   16.2   0.0   3.4e-06     4e-06     466     504 ..     182     221 ..     179     223 .. 0.89

  Alignments for each domain:
  == domain 1  score: -2.3 bits;  conditional E-value: 1.3
      CMGC_group4_multiple  7 LGWGHFstvWLcWDiqgKrFvAlKvv 32
                              +G G +  v+L++D    + vA+K v
  PF3D7_1113900_MAPK2/1341  7 IGRGSYGYVYLAYDKNANKNVAIKKV 32
                              58899999***************977 PP

  == domain 2  score: 7.7 bits;  conditional E-value: 0.0013
      CMGC_group4_multiple 110 vKsiirqvLqGLDYLHtKCkiiHtDiKPEniLlc 143
                               vK i+   L G  ++H    iiH D+KP n Ll 
  PF3D7_1113900_MAPK2/1341 104 VKTILYNLLLGEKFIHES-GIIHRDLKPANCLLN 136
                               99**************75.7************95 PP

  == domain 3  score: 16.2 bits;  conditional E-value: 3.4e-06
      CMGC_group4_multiple 466 KHFtEDiqtRqYRsvE.vLiGagYstPADiWstACmAFEL 504
                               K  t  + tR YR+ E +L+  +Y    DiWst C+  EL
  PF3D7_1113900_MAPK2/1341 182 KQLTSHVVTRWYRAPElILLQENYTNSIDIWSTGCIFAEL 221
                               788999**********5588999************98777 PP

>> CK1_group2_multiple  
   #    score  bias  c-Evalue  i-Evalue hmmfrom  hmm to    alifrom  ali to    envfrom  env to     acc
 ---   ------ ----- --------- --------- ------- -------    ------- -------    ------- -------    ----
   1 !    8.3   0.4   0.00047   0.00055       7      30 ..       7      30 ..       1      31 [. 0.93
   2 !   12.8   0.1   2.1e-05   2.5e-05     111     148 ..     118     150 ..     116     152 .. 0.82

  Alignments for each domain:
  == domain 1  score: 8.3 bits;  conditional E-value: 0.00047
       CK1_group2_multiple  7 IGsGsFGelrLgknlytnEyVAvK 30
                              IG Gs+G ++L+     n +VA+K
  PF3D7_1113900_MAPK2/1341  7 IGRGSYGYVYLAYDKNANKNVAIK 30
                              9**********************9 PP

  == domain 2  score: 12.8 bits;  conditional E-value: 2.1e-05
       CK1_group2_multiple 111 VHtKnliyRDvKPeNFLiGrgrhknkhvlflIDFGLAK 148
                               +H   +i+RD KP N L+     +      + DFGLA+
  PF3D7_1113900_MAPK2/1341 118 IHESGIIHRDLKPANCLLN--QDCSV---KICDFGLAR 150
                               788889***********94..45554...69*****96 PP

>> RGC_group1_multiple  
   #    score  bias  c-Evalue  i-Evalue hmmfrom  hmm to    alifrom  ali to    envfrom  env to     acc
 ---   ------ ----- --------- --------- ------- -------    ------- -------    ------- -------    ----
   1 ?    2.4   0.0      0.03     0.036      44      59 ..      25      39 ..       7      48 .. 0.67
   2 !    9.4   0.1   0.00024   0.00029     146     184 ..     112     150 ..     107     154 .. 0.88

  Alignments for each domain:
  == domain 1  score: 2.4 bits;  conditional E-value: 0.03
       RGC_group1_multiple 44 drVwLKkfnkdDfGDL 59
                              + V++Kk+n+  f DL
  PF3D7_1113900_MAPK2/1341 25 KNVAIKKVNR-MFEDL 39
                              3488*****9.68777 PP

  == domain 2  score: 9.4 bits;  conditional E-value: 0.00024
       RGC_group1_multiple 146 iKGMkYLHhrkiaHGrLKSrNCVVDgRFVLKITDyGlns 184
                                 G k+ H ++i H  LK  NC       +KI D+Gl++
  PF3D7_1113900_MAPK2/1341 112 LLGEKFIHESGIIHRDLKPANCLLNQDCSVKICDFGLAR 150
                               55779*******************99999*******987 PP


Internal pipeline statistics summary:
-------------------------------------
Query sequence(s):                         1  (341 residues searched)
Target model(s):                          40  (11584 nodes)
Passed MSV filter:                        35  (0.875); expected 0.8 (0.02)
Passed bias filter:                       35  (0.875); expected 0.8 (0.02)
Passed Vit filter:                        35  (0.875); expected 0.0 (0.001)
Passed Fwd filter:                        34  (0.85); expected 0.0 (1e-05)
Initial search space (Z):                 40  [actual number of targets]
Domain search space  (domZ):              34  [number of targets reported over threshold]
# CPU time: 0.05u 0.00s 00:00:00.05 Elapsed: 00:00:00.04
# Mc/sec: 79.05
//
Query:       PVP01_1317900_MAPK1/1290  [L=290]
Scores for complete sequence (score includes all domains):
   --- full sequence ---   --- best 1 domain ---    -#dom-
    E-value  score  bias    E-value  score  bias    exp  N  Model                Description
    ------- ------ -----    ------- ------ -----   ---- --  --------             -----------
     2e-103  337.3   6.4    7.2e-54  173.4   0.0    2.6  2  CMGC_group2_multiple  
   3.6e-103  336.5  12.4   1.3e-102  334.7  12.4    2.0  1  CMGC_group1_multiple  
      2e-92  301.1   9.8      1e-91  298.7   9.8    2.1  1  CMGC_group3_multiple  
    1.6e-39  125.9   3.4    4.1e-18   55.1   0.3    4.1  4  NEK                   
    1.1e-36  116.6   8.2    6.7e-31   97.4   5.7    2.9  2  CAMK_group6_multiple  
    1.3e-36  116.5  10.4    5.9e-25   78.0   5.6    3.2  3  CAMK_group3_multiple  
    1.8e-36  115.9   2.5    2.6e-18   55.9   0.2    4.1  4  CAMK_group5_multiple  
      3e-36  115.2  14.2    4.3e-22   68.4  10.5    3.4  3  AGC_group3_multiple   
    4.2e-34  108.2   2.4    5.1e-17   51.7   0.1    3.3  3  STE_group3_multiple   
      1e-33  106.7   2.3    2.9e-28   88.7   0.5    2.4  2  CAMK_group1_multiple  
    3.3e-31   98.5  10.8    2.5e-30   95.5  10.8    2.0  1  STE_group2_multiple   
    4.3e-31   98.0  15.3    8.9e-18   54.0  12.9    3.9  3  CAMK_group7_multiple  
    1.1e-30   96.8  16.7    9.3e-14   40.8   4.0    4.0  4  AGC_group1_multiple   
    2.3e-30   95.9  21.5    9.8e-26   80.5  17.8    3.5  2  AGC_group4_multiple   
    3.6e-30   95.0  17.7    9.6e-26   80.4  14.8    3.4  2  CAMK_group2_multiple  
    4.3e-30   94.6  10.5    5.5e-15   44.6   0.6    3.3  4  STE_group1_multiple   
    5.4e-28   87.8   4.7    1.7e-16   49.7   0.1    3.8  4  STE_group4_multiple   
    7.9e-28   87.4  12.9      2e-24   76.1  10.1    2.8  2  CAMK_group4_multiple  
      2e-26   82.4  18.6    7.2e-21   64.0   2.7    4.0  3  AGC_group2_multiple   
    1.2e-23   73.3   0.1    1.7e-15   46.4   0.0    2.1  2  TK_group4_multiple    
    2.7e-23   72.6   2.1    1.9e-22   69.8   2.1    1.9  1  TKL_group1_multiple   
    9.2e-20   60.8  26.1    6.8e-18   54.6   4.9    4.3  4  AGC_group5_multiple   
    9.6e-18   54.2   0.4    1.9e-17   53.2   0.4    1.4  1  TKL_group5_multiple   
    1.1e-17   54.4   5.0    2.5e-08   23.4   1.2    3.1  3  TKL_group2_multiple   
    3.9e-17   52.4   8.6    4.8e-14   42.2   0.5    2.7  2  TKL_group4_multiple   
      6e-16   48.1   6.5    3.1e-14   42.4   5.7    3.2  2  TKL_group3_multiple   
    8.3e-16   47.4   5.2      4e-12   35.3   0.0    2.7  3  TK_group2_multiple    
    1.9e-12   36.8   0.7    3.1e-10   29.5   0.1    2.3  2  CK1_group1_multiple   
    3.4e-12   36.3   6.3    7.8e-07   18.5   0.0    3.5  4  CMGC_group4_multiple  
    2.4e-10   29.5   0.2    2.3e-07   19.6   0.1    2.3  2  TK_group5_multiple    
    4.2e-10   28.7   3.2    1.7e-07   20.0   0.1    2.2  2  TK_group3_multiple    
    3.3e-09   25.6   6.0    8.1e-09   24.3   0.1    2.1  2  CK1_group2_multiple   
    9.1e-06   14.3   0.1     0.0029    6.0   0.0    2.3  2  TK_group1_multiple    
    1.2e-05   13.8   0.0    1.7e-05   13.3   0.0    1.1  1  TK_group6_multiple    


Domain annotation for each model (and alignments):
>> CMGC_group2_multiple  
   #    score  bias  c-Evalue  i-Evalue hmmfrom  hmm to    alifrom  ali to    envfrom  env to     acc
 ---   ------ ----- --------- --------- ------- -------    ------- -------    ------- -------    ----
   1 !  161.1   6.4   3.2e-50   3.7e-50       1     150 [.       1     146 [.       1     148 [. 0.92
   2 !  173.4   0.0   6.1e-54   7.2e-54     156     280 .]     164     290 .]     163     290 .] 0.92

  Alignments for each domain:
  == domain 1  score: 161.1 bits;  conditional E-value: 3.2e-50
      CMGC_group2_multiple   1 YEiLekIGeGayGvVvKArDkktgeiVAlK....vkedegvaq...RElelLreld.hpNiVrLkdvf..ehrnkiyLVFElldq 75 
                               Y +L+kIG+GayGvV+KAr kk+ +iVA+K     +++ + aq   RE+ +L +l+ h+Ni+ L+dv+   ++n+iyLVF+++++
  PVP01_1317900_MAPK1/1290   1 YDVLRKIGKGAYGVVYKARCKKNRKIVAVKkifgAFQNSTDAQrtfREIMFLHQLNgHDNIITLMDVIraKNDNDIYLVFDYMET 85 
                               779**************************86544479999999************99***********6668899********** PP

      CMGC_group2_multiple  76 dLydlLkkkfqL.pleVksflyQlLrgLkfLHsnnIiHRDLKPeNiLLvSDYlYNkKRDdpsgkgttlKlcDFGlA 150
                               dL++++k    L  ++ ++++yQlLr+Lk++Hs  ++HRD+KP+Ni L+          + s  +  +K+ DFGlA
  PVP01_1317900_MAPK1/1290  86 DLHEVIKA-DLLeEIHKRYIIYQLLRALKYIHSGMLLHRDIKPSNI-LL----------N-S-EC-HIKVGDFGLA 146
                               ********.53413455999**************************.**..........*.*.**.*********9 PP

  == domain 2  score: 173.4 bits;  conditional E-value: 6.1e-54
      CMGC_group2_multiple 156 yVvTRWYRAPEvLLGap.YstsiDmWSvGCIlaELltGrPLFPGkseiDQLnkIlrvLGtPseellpkfprfwkfpe.kgsRylr 238
                               yV+TRWYRAPE+LLG++ Y++++DmWS+GCI++ELl+GrPLF G+s   QL kI++v+G P+ +++  ++   +++  ++s  + 
  PVP01_1317900_MAPK1/1290 164 YVATRWYRAPEILLGSTnYTEGVDMWSLGCIMGELLLGRPLFRGNSTMNQLEKIIQVIGKPTKKDMDDIKSP-FTDTiISS--FV 245
                               9**************977****************************************************99.99988888..77 PP

      CMGC_group2_multiple 239 kyvfnvddlpdl.........slalDLLkrmLeydPakRIsaeeALqHpYF 280
                               + ++     ++           +a+DLLkr+L+++P+kRIsae+AL H Y+
  PVP01_1317900_MAPK1/1290 246 N-IK-----RKNfseifakasVEAVDLLKRLLQFNPTKRISAEDALRHKYV 290
                               7.77.....44446667776699*************************996 PP

>> CMGC_group1_multiple  
   #    score  bias  c-Evalue  i-Evalue hmmfrom  hmm to    alifrom  ali to    envfrom  env to     acc
 ---   ------ ----- --------- --------- ------- -------    ------- -------    ------- -------    ----
   1 !  334.7  12.4  1.1e-102  1.3e-102       1     274 []       1     290 []       1     290 [] 0.90

  Alignments for each domain:
  == domain 1  score: 334.7 bits;  conditional E-value: 1.1e-102
      CMGC_group1_multiple   1 YekleCplGeGtYGqVykArdkktgriVAiKKi.......khkegakrlEIklLkhLk.HeNi.gLldvvtpk...slyLVfElm 73 
                               Y+ l  ++G G+YG+VykAr kk+ +iVA+KKi         + +  ++EI  L +L+ H+Ni  L dv++ k     yLVf++m
  PVP01_1317900_MAPK1/1290   1 YDVLR-KIGKGAYGVVYKARCKKNRKIVAVKKIfgafqnsT-DAQRTFREIMFLHQLNgHDNIiTLMDVIRAKndnDIYLVFDYM 83 
                               99***.***************************33333211.3344579*************73677******9999******** PP

      CMGC_group1_multiple  74 etDLydiikqgll.pehiksllYQlLrGLkYlHsagiiHRDLKPeNILFvnedg.LKiaDFGLARg..s.......pshtgYHTL 147
                               etDL+++ik  ll + h ++++YQlLr+LkY+Hs  ++HRD+KP+NIL +n+++ +K++DFGLAR+  +       p+ t+Y   
  PVP01_1317900_MAPK1/1290  84 ETDLHEVIKADLLeEIHKRYIIYQLLRALKYIHSGMLLHRDIKPSNIL-LNSEChIKVGDFGLARSisTdlsenkiPVLTDY--- 164
                               *************777********************************.****************53335555555789***... PP

      CMGC_group1_multiple 148 VvTRWYRAPElLLG.meYtqavDiWSvGCIfaElltgkpLFPCGddeiDQLqrImevlGtPaeev........pklskyrdklpe 223
                               V+TRWYRAPE+LLG ++Yt+ vD+WS GCI++Ell+g+pLF  G++  +QL++I++v+G P++++        +++      +  
  PVP01_1317900_MAPK1/1290 165 VATRWYRAPEILLGsTNYTEGVDMWSLGCIMGELLLGRPLFR-GNSTMNQLEKIIQVIGKPTKKDmddikspfTDTI-----IS- 242
                               *************868**************************.**********************999999887777.....77. PP

      CMGC_group1_multiple 224 dnyvs.kekpL..lfpnlsDeqaDRRYlDLLqkMLtlDPdkRITAeeALqHpYF 274
                                 +v+ k+k++  +f ++s  +a    +DLL+++L+++P+kRI+Ae AL+H+Y+
  PVP01_1317900_MAPK1/1290 243 -SFVNiKRKNFseIFAKAS-VEA----VDLLKRLLQFNPTKRISAEDALRHKYV 290
                               .9999445555889*****.***....**************************5 PP

>> CMGC_group3_multiple  
   #    score  bias  c-Evalue  i-Evalue hmmfrom  hmm to    alifrom  ali to    envfrom  env to     acc
 ---   ------ ----- --------- --------- ------- -------    ------- -------    ------- -------    ----
   1 !  298.7   9.8   8.8e-92     1e-91       1     272 [.       1     289 [.       1     290 [] 0.92

  Alignments for each domain:
  == domain 1  score: 298.7 bits;  conditional E-value: 8.8e-92
      CMGC_group3_multiple   1 YeklgCklGeGTYGvVykardkktgelVAlKki.........pktalRElklLKkLk.HaNkddvVnLldvfhtkrkCGLyLVFE 75 
                               Y++l+ k+G+G+YGvVykar kk++++VA+Kki         + +  RE+ +L +L+ H N   +++L dv++ k+   +yLVF+
  PVP01_1317900_MAPK1/1290   1 YDVLR-KIGKGAYGVVYKARCKKNRKIVAVKKIfgafqnstdAQRTFREIMFLHQLNgHDN---IITLMDVIRAKNDNDIYLVFD 81 
                               9****.***************************9999888888899***********9***...*********998767****** PP

      CMGC_group3_multiple  76 ylehdLyellgk.llplhlVksfmyQlLqgLaylHknkvlHRDLKPeNiLvnLYNHKCergelKlaDFGlA..........sepp 149
                               y+e+dL e+++  ll + + +++ yQlL++L+y+H+   lHRD+KP NiL n      +++ +K+ DFGlA           +p+
  PVP01_1317900_MAPK1/1290  82 YMETDLHEVIKAdLLEEIHKRYIIYQLLRALKYIHSGMLLHRDIKPSNILLN------SECHIKVGDFGLArsistdlsenKIPV 160
                               **********999***************************************......*************98866664444444 PP

      CMGC_group3_multiple 150 Y...VvTRWYRAPEiLLst..YstpIDvWsvGCIlAElltGrPLFPGkse.DQLalIfkvlGktPtpelwpgvkpefknnL.vsf 227
                                   V+TRWYRAPEiLL +  Y++ +D+Ws+GCI+ Ell+GrPLF G+s   QL++I++v G  Pt+++  ++k+ f+     sf
  PVP01_1317900_MAPK1/1290 161 LtdyVATRWYRAPEILLGStnYTEGVDMWSLGCIMGELLLGRPLFRGNSTmNQLEKIIQVIG-KPTKKDMDDIKSPFTDTIiSSF 244
                               3555*************7666***************************988***********.**************87642589 PP

      CMGC_group3_multiple 228 PqvtvpndLkklf.rldsdaidLlkkmLelDPakRitaeqALrHPF 272
                               +   ++++++  f +++ +a+dLlk++L++ P+kRi+ae+ALrH +
  PVP01_1317900_MAPK1/1290 245 VN-IKRKNFSEIFaKASVEAVDLLKRLLQFNPTKRISAEDALRHKY 289
                               99.6666697766279****************************87 PP

>> NEK  
   #    score  bias  c-Evalue  i-Evalue hmmfrom  hmm to    alifrom  ali to    envfrom  env to     acc
 ---   ------ ----- --------- --------- ------- -------    ------- -------    ------- -------    ----
   1 !   44.1   0.1   7.5e-15   8.9e-15       1      63 [.       1      62 [.       1      66 [. 0.90
   2 !   55.1   0.3   3.5e-18   4.1e-18     114     158 ..     104     147 ..      96     154 .. 0.95
   3 !   15.2   0.0   4.1e-06   4.8e-06     177     222 ..     170     214 ..     167     220 .. 0.84
   4 !    9.5   0.0   0.00022   0.00026     245     270 ..     265     290 .]     264     290 .] 0.94

  Alignments for each domain:
  == domain 1  score: 44.1 bits;  conditional E-value: 7.5e-15
                       NEK  1 YevlkkiGkGsFGeVyLVrrksDgklyvlKeInlgemsdkEarrdavnEvkkLLkqL.kHPNIv 63
                              Y+vl+kiGkG++G Vy++r+k+++k+++ K+I+   ++++   +   +E++ +L qL  H+NI+
  PVP01_1317900_MAPK1/1290  1 YDVLRKIGKGAYGVVYKARCKKNRKIVAVKKIFGAFQNSTD-AQRTFREIM-FLHQLnGHDNII 62
                              9*******************************988888885.888888887.788886688888 PP

  == domain 2  score: 55.1 bits;  conditional E-value: 3.5e-18
                       NEK 114 wFvQLclALkylHsrrILHRDiKpqNIFLtkddnvVKLGDFGiAk 158
                               ++ QL+ ALky+Hs   LHRDiKp+NI+L   +  +K+GDFG+A+
  PVP01_1317900_MAPK1/1290 104 IIYQLLRALKYIHSGMLLHRDIKPSNILLNS-ECHIKVGDFGLAR 147
                               667****************************.************9 PP

  == domain 3  score: 15.2 bits;  conditional E-value: 4.1e-06
                       NEK 177 YmSPEvcqg.kPYnfKSDIWSLGCvLYELatLqkrPFeaDkanmlsL 222
                               Y +PE++ g  +Y +  D+WSLGC+  EL    ++ F + + +m++L
  PVP01_1317900_MAPK1/1290 170 YRAPEILLGsTNYTEGVDMWSLGCIMGELLLG-RPLFRG-NSTMNQL 214
                               779******9***************8888766.777777.7777766 PP

  == domain 4  score: 9.5 bits;  conditional E-value: 0.00022
                       NEK 245 eLissmLqkdPeqRPsaneilkrPyi 270
                               +L +++Lq +P +R+sa + l+++y+
  PVP01_1317900_MAPK1/1290 265 DLLKRLLQFNPTKRISAEDALRHKYV 290
                               799********************995 PP

>> CAMK_group6_multiple  
   #    score  bias  c-Evalue  i-Evalue hmmfrom  hmm to    alifrom  ali to    envfrom  env to     acc
 ---   ------ ----- --------- --------- ------- -------    ------- -------    ------- -------    ----
   1 !   97.4   5.7   5.7e-31   6.7e-31       5     210 ..       7     217 ..       5     219 .. 0.90
   2 !   17.0   0.0   1.2e-06   1.4e-06     224     250 ..     262     288 ..     260     290 .] 0.93

  Alignments for each domain:
  == domain 1  score: 97.4 bits;  conditional E-value: 5.7e-31
      CAMK_group6_multiple   5 LGkGnFGvVkegtersTgrevAiKiI..KsksakdeekiknEVnILksLk.HpnIikLyqvfEtpk..klYLVMElvkgeLfdaI 84 
                               +GkG  GvV+ ++ ++    vA+K+I    + + d     +E+  L +L  H nIi L +v   +    +YLV  + + +L + I
  PVP01_1317900_MAPK1/1290   7 IGKGAYGVVYKARCKKNRKIVAVKKIfgAFQNSTDAQRTFREIMFLHQLNgHDNIITLMDVIRAKNdnDIYLVFDYMETDLHEVI 91 
                               8*************************5558*******************77**************7336**************99 PP

      CAMK_group6_multiple  85 ldseKltErdarlmvrqilsAvkYLHsknIVHrDLKpENiLvLidgnqinLiKiaDFGLAvKrivk...ske...lLktvcGTPe 163
                                    l E   r +++q+l A+kY Hs   +HrD+Kp NiL+   +++   iK++DFGLA  r +    s+     L   + T  
  PVP01_1317900_MAPK1/1290  92 KA-DLLEEIHKRYIIYQLLRALKYIHSGMLLHRDIKPSNILL---NSE-CHIKVGDFGLA--RSIStdlSENkipVLTDYVATRW 169
                               88.9**************************************...999.99*********..777523333333347778***** PP

      CAMK_group6_multiple 164 YlAPEVi..ekgYvslqlDiWSvGVitYvLLsGlpPFlsGedeaildqI 210
                               Y APE++  ++ Y    +D+WS G i+  LL G p F+  ++   l+ I
  PVP01_1317900_MAPK1/1290 170 YRAPEILlgSTNY-TEGVDMWSLGCIMGELLLGRPLFRGNSTMNQLEKI 217
                               *******999***.*************9999999999966777777666 PP

  == domain 2  score: 17.0 bits;  conditional E-value: 1.2e-06
      CAMK_group6_multiple 224 eAkdLikrLLvvdpskRlSakqvLeHp 250
                               eA dL+krLL+  p kR+Sa   L H+
  PVP01_1317900_MAPK1/1290 262 EAVDLLKRLLQFNPTKRISAEDALRHK 288
                               899***********************8 PP

>> CAMK_group3_multiple  
   #    score  bias  c-Evalue  i-Evalue hmmfrom  hmm to    alifrom  ali to    envfrom  env to     acc
 ---   ------ ----- --------- --------- ------- -------    ------- -------    ------- -------    ----
   1 !   78.0   5.6     5e-25   5.9e-25       1     150 [.       1     147 [.       1     149 [. 0.92
   2 !   13.8   0.1   1.3e-05   1.6e-05     165     199 ..     170     202 ..     169     208 .. 0.84
   3 !   25.7   0.0   3.3e-09   3.9e-09     224     249 ..     262     287 ..     256     290 .] 0.92

  Alignments for each domain:
  == domain 1  score: 78.0 bits;  conditional E-value: 5e-25
      CAMK_group3_multiple   1 YelketLGkGqfsvVkkChkaTGre.vAiK.vmEikkkklslevdrekirREieIlrqlr.HPnIitLhdviE..nCesklyLVf 80 
                               Y+ ++ +GkG+++vV k++++  r+ vA+K +  + +   s   d + + REi  l ql+ H nIitL dvi   n   ++yLVf
  PVP01_1317900_MAPK1/1290   1 YDVLRKIGKGAYGVVYKARCKKNRKiVAVKkI--FGAFQNS--TDAQRTFREIMFLHQLNgHDNIITLMDVIRakN-DNDIYLVF 80 
                               89999**************9988886899538..9999999..9****************************6326.689***** PP

      CAMK_group3_multiple  81 ElvsgGELFdyivererHLsEkEArhffrQIlsAVhylHqnrIVHrDLKPENiLLddvkniKLaDFGlae 150
                               ++++ ++L++ i + +  L E   r ++ Q+l A+ y+H+  ++HrD KP NiLL +   iK  DFGla+
  PVP01_1317900_MAPK1/1290  81 DYME-TDLHEVIKA-DL-LEEIHKRYIIYQLLRALKYIHSGMLLHRDIKPSNILLNSECHIKVGDFGLAR 147
                               *987.9****9976.78.9*************************************9788********97 PP

  == domain 2  score: 13.8 bits;  conditional E-value: 1.3e-05
      CAMK_group3_multiple 165 YlSPEvlngdEtHPyGkkvDvWScGVILYiLLvGa 199
                               Y +PE+l+g     y   vD+WS+G I   LL G+
  PVP01_1317900_MAPK1/1290 170 YRAPEILLGS--TNYTEGVDMWSLGCIMGELLLGR 202
                               669******9..68***********8876666665 PP

  == domain 3  score: 25.7 bits;  conditional E-value: 3.3e-09
      CAMK_group3_multiple 224 eAKdLIrrLLqvdPsrRlTaeqvLkH 249
                               eA dL+ rLLq++P++R++ae++L+H
  PVP01_1317900_MAPK1/1290 262 EAVDLLKRLLQFNPTKRISAEDALRH 287
                               678*********************** PP

>> CAMK_group5_multiple  
   #    score  bias  c-Evalue  i-Evalue hmmfrom  hmm to    alifrom  ali to    envfrom  env to     acc
 ---   ------ ----- --------- --------- ------- -------    ------- -------    ------- -------    ----
   1 !   15.9   0.0   2.7e-06   3.2e-06       3      78 ..       5      84 ..       3      85 .. 0.83
   2 !   55.9   0.2   2.2e-18   2.6e-18     100     146 ..     104     147 ..     102     157 .. 0.94
   3 !   10.6   0.0   0.00011   0.00012     160     197 ..     170     195 ..     169     203 .. 0.89
   4 !   30.6   0.0   9.9e-11   1.2e-10     230     265 ..     253     288 ..     251     290 .] 0.95

  Alignments for each domain:
  == domain 1  score: 15.9 bits;  conditional E-value: 2.7e-06
      CAMK_group5_multiple  3 kkiGrGnFgvVkecehraTgqklAlKII....klpkkLheeverEvsilkglrvHpniiqLyevfehtkk..rLyLVMElas 78
                               kiG+G  gvV +++ + +++ +A K I    + + +  +  +rE+  l +l+ H nii L +v+   k+  ++yLV  +++
  PVP01_1317900_MAPK1/1290  5 RKIGKGAYGVVYKARCKKNRKIVAVKKIfgafQNSTD-AQRTFREIMFLHQLNGHDNIITLMDVIR-AKNdnDIYLVFDYME 84
                              69***********************988543222333.5999***********************9.886336999877775 PP

  == domain 2  score: 55.9 bits;  conditional E-value: 2.2e-18
      CAMK_group5_multiple 100 vlkqilsAvrYLHslnIlHRDLKPENLLlCehdgdadiKitDFGfAk 146
                               +++q+l A+ Y Hs   lHRD+KP+N+Ll   +++  iK++DFG+A+
  PVP01_1317900_MAPK1/1290 104 IIYQLLRALKYIHSGMLLHRDIKPSNILL---NSECHIKVGDFGLAR 147
                               79***************************...**************7 PP

  == domain 3  score: 10.6 bits;  conditional E-value: 0.00011
      CAMK_group5_multiple 160 YvAPEvlgkRRhqkekGiiPtPtpYYgsvDiWslGVIa 197
                               Y APE+l               t Y   vD+WslG I+
  PVP01_1317900_MAPK1/1290 170 YRAPEILLG------------STNYTEGVDMWSLGCIM 195
                               6699*9877............7999999*******997 PP

  == domain 4  score: 30.6 bits;  conditional E-value: 9.9e-11
      CAMK_group5_multiple 230 seewaeiSedAKdfIrrlLkvdPeaRlTasqiLsHP 265
                               se +a  S +A+d+++rlL+ +P++R++a+ +L+H+
  PVP01_1317900_MAPK1/1290 253 SEIFAKASVEAVDLLKRLLQFNPTKRISAEDALRHK 288
                               8999999****************************7 PP

>> AGC_group3_multiple  
   #    score  bias  c-Evalue  i-Evalue hmmfrom  hmm to    alifrom  ali to    envfrom  env to     acc
 ---   ------ ----- --------- --------- ------- -------    ------- -------    ------- -------    ----
   1 !   68.4  10.5   3.6e-22   4.3e-22       1     152 [.       1     147 [.       1     148 [. 0.95
   2 !   37.6   0.0   7.6e-13   8.9e-13     164     209 ..     167     208 ..     165     223 .. 0.86
   3 !    8.7   0.0   0.00041   0.00048     231     257 ..     263     289 ..     259     290 .] 0.91

  Alignments for each domain:
  == domain 1  score: 68.4 bits;  conditional E-value: 3.6e-22
       AGC_group3_multiple   1 FellkvLGkGsFGkVflVrkvtGkdtgkvYAvKvLdKqkvdkrkeveileErdilev....nhPFlVsLhYaF..qddrhLYLVl 79 
                               +++l+ +GkG++G+V ++r    k  +k+ AvK++  +  +  + ++++  r+i+ +    +h ++++L ++   + d ++YLV+
  PVP01_1317900_MAPK1/1290   1 YDVLRKIGKGAYGVVYKARC---KKNRKIVAVKKIFGAFQNSTDAQRTF--REIMFLhqlnGHDNIITLMDVIraKNDNDIYLVF 80 
                               89******************...**************************..***955333459*********8557899****** PP

       AGC_group3_multiple  80 eylrGdLfhLqregyRGFsEeearfYlaelVlALdyLHslGIihRDLKPENILYLDeqGHAesvkLTDFGlak 152
                               +y+ +dL    +     + E + r ++++l  AL y+Hs    hRD KP+NIL L+++ H   +k+ DFGla+
  PVP01_1317900_MAPK1/1290  81 DYMETDLHEVIKADL--LEEIHKRYIIYQLLRALKYIHSGMLLHRDIKPSNIL-LNSECH---IKVGDFGLAR 147
                               ***************..************************************.******...********97 PP

  == domain 2  score: 37.6 bits;  conditional E-value: 7.6e-13
       AGC_group3_multiple 164 TpeYmAPEvLmsqkGGYYdeAvDWWSLGVlLYEMLtGktPFqAyge 209
                               T+ Y APE+L ++   Y +e vD WSLG+++ E+L G++ F  +g 
  PVP01_1317900_MAPK1/1290 167 TRWYRAPEILLGS-TNY-TEGVDMWSLGCIMGELLLGRPLF--RGN 208
                               67799*****987.577.***********************..875 PP

  == domain 3  score: 8.7 bits;  conditional E-value: 0.00041
       AGC_group3_multiple 231 AkdLLrkLLq.dPaqRLGslediknHpF 257
                               A+dLL++LLq +P++R  s+ed ++H++
  PVP01_1317900_MAPK1/1290 263 AVDLLKRLLQfNPTKRI-SAEDALRHKY 289
                               99***************.9***999998 PP

>> STE_group3_multiple  
   #    score  bias  c-Evalue  i-Evalue hmmfrom  hmm to    alifrom  ali to    envfrom  env to     acc
 ---   ------ ----- --------- --------- ------- -------    ------- -------    ------- -------    ----
   1 !   45.1   0.2   4.1e-15   4.9e-15       4      60 ..       5      64 ..       1      85 [. 0.83
   2 !   51.7   0.1   4.3e-17   5.1e-17     102     174 ..     107     193 ..     102     203 .. 0.85
   3 !    9.8   0.0   0.00019   0.00023     207     237 ..     258     288 ..     257     290 .] 0.93

  Alignments for each domain:
  == domain 1  score: 45.1 bits;  conditional E-value: 4.1e-15
       STE_group3_multiple  4 eeiGrGayGvVykArdaktgklvAvKvI.....nlrkkseereLlsEieilreck.HpNIVey 60
                               +iG+GayGvVykAr++k+ k+vAvK+I     n  +++++r  ++Ei +l++++ H NI+++
  PVP01_1317900_MAPK1/1290  5 RKIGKGAYGVVYKARCKKNRKIVAVKKIfgafqN--STDAQRT-FREIMFLHQLNgHDNIITL 64
                              58**************************664332..3345555.99********989999997 PP

  == domain 2  score: 51.7 bits;  conditional E-value: 4.3e-17
       STE_group3_multiple 102 evLrGLayLHskkvIHRDIKpsNvLlnTeGeVKLaDFGSaqlava...........sFvGTpyWMAPEVI...esYdyksDIWSL 172
                               + Lr+L+y Hs   +HRDIKpsN+Lln e ++K  DFG a+ +++           ++v T+ + APE+    + Y   +D WSL
  PVP01_1317900_MAPK1/1290 107 QLLRALKYIHSGMLLHRDIKPSNILLNSECHIKVGDFGLARSISTdlsenkipvltDYVATRWYRAPEILlgsTNYTEGVDMWSL 191
                               78************************************666665555555566777*************966635********** PP

       STE_group3_multiple 173 GI 174
                               G+
  PVP01_1317900_MAPK1/1290 192 GC 193
                               *9 PP

  == domain 3  score: 9.8 bits;  conditional E-value: 0.00019
       STE_group3_multiple 207 kwSpeFrdFidkCLeKnPekRPtaaeLLkHp 237
                               k S e++d++++ L+ nP kR +a++ L+H+
  PVP01_1317900_MAPK1/1290 258 KASVEAVDLLKRLLQFNPTKRISAEDALRHK 288
                               5699**************************8 PP

>> CAMK_group1_multiple  
   #    score  bias  c-Evalue  i-Evalue hmmfrom  hmm to    alifrom  ali to    envfrom  env to     acc
 ---   ------ ----- --------- --------- ------- -------    ------- -------    ------- -------    ----
   1 !   88.7   0.5   2.4e-28   2.9e-28      32     165 ..      47     195 ..      43     195 .. 0.94
   2 !   17.4   0.1   8.7e-07     1e-06     196     222 ..     260     287 ..     256     288 .. 0.91

  Alignments for each domain:
  == domain 1  score: 88.7 bits;  conditional E-value: 2.4e-28
      CAMK_group1_multiple  32 rEiaiLkrlr.HpnIvkLyevfEtetk...YlvlElasGmElFDrIvekglsEreAsrlfrQIleAvaYLHslgIVHRDLKPENL 112
                               rEi  L++l+ H nI++L++v+   ++   Ylv+ ++   +l++ I +  l E   + +++Q+l A+ Y Hs +  HRD+KP N+
  PVP01_1317900_MAPK1/1290  47 REIMFLHQLNgHDNIITLMDVIRAKNDndiYLVFDYMET-DLHEVIKADLLEEIHKRYIIYQLLRALKYIHSGMLLHRDIKPSNI 130
                               67777778877************9555555*********.********************************************* PP

      CAMK_group1_multiple 113 Llers.niKIsDFGlAkge...........lktlcGtPaYvAPEvlqgldpYgkavDmWSlGVIL 165
                               Ll++   iK  DFGlA++            l++++ t  Y APE+l+g+  Y   vDmWSlG I+
  PVP01_1317900_MAPK1/1290 131 LLNSEcHIKVGDFGLARSIstdlsenkipvLTDYVATRWYRAPEILLGSTNYTEGVDMWSLGCIM 195
                               ***9868***********99******************************************887 PP

  == domain 2  score: 17.4 bits;  conditional E-value: 8.7e-07
      CAMK_group1_multiple 196 SpeAkDLIrrlLr.dPkkRlTaeeiLqH 222
                               S eA DL++rlL  +P+kR++ae++L H
  PVP01_1317900_MAPK1/1290 260 SVEAVDLLKRLLQfNPTKRISAEDALRH 287
                               669*********66************** PP

>> STE_group2_multiple  
   #    score  bias  c-Evalue  i-Evalue hmmfrom  hmm to    alifrom  ali to    envfrom  env to     acc
 ---   ------ ----- --------- --------- ------- -------    ------- -------    ------- -------    ----
   1 !   95.5  10.8   2.1e-30   2.5e-30       2     196 ..       4     203 ..       3     205 .. 0.88

  Alignments for each domain:
  == domain 1  score: 95.5 bits;  conditional E-value: 2.1e-30
       STE_group2_multiple   2 leeIGkGFdtyGkVYkarhkpTGelaAvKii..dpeseeelkeiqkElkiLkefk.HPNIVqYyGaflkenkpgeLWivmEyCaG 83 
                               l++IGkG  +yG+VYkar k++  ++AvK+i     +  +   + +E+ +L+ ++ H NI++  ++ +++n  +++++v  y+ +
  PVP01_1317900_MAPK1/1290   4 LRKIGKG--AYGVVYKARCKKNRKIVAVKKIfgAFQNSTDAQRTFREIMFLHQLNgHDNIITLMDVIRAKN-DNDIYLVFDYMET 85 
                               689****..**********************6634555555799**********99***************.77*********** PP

       STE_group2_multiple  84 Sl.DllklgLsEeiI.ayIlrgiLkGLnYLHenlkiiHRDIKgsNILltsdGeVKLaDFGSaqLtsRqRt.........vnsfvG 157
                                l +++k++L Eei  +yI ++ L++L Y+H+  + +HRDIK+sNILl+s+  +K +DFG a+ +s   t          +  v 
  PVP01_1317900_MAPK1/1290  86 DLhEVIKADLLEEIHkRYIIYQLLRALKYIHSG-MLLHRDIKPSNILLNSECHIKVGDFGLARSIS---TdlsenkipvLTDYVA 166
                               *989********99559****************.*****************************999...6333333333455799 PP

       STE_group2_multiple 158 TpyWMAPEVIace.kYDvksDiWSlGITaiELAegkYPVP 196
                               T+ + APE + ++  Y   +D WSlG+   EL  g+   P
  PVP01_1317900_MAPK1/1290 167 TRWYRAPEILLGStNYTEGVDMWSLGCIMGELLLGR---P 203
                               999999999998624888999999999888888888...6 PP

>> CAMK_group7_multiple  
   #    score  bias  c-Evalue  i-Evalue hmmfrom  hmm to    alifrom  ali to    envfrom  env to     acc
 ---   ------ ----- --------- --------- ------- -------    ------- -------    ------- -------    ----
   1 !   54.0  12.9   7.6e-18   8.9e-18       6     157 ..       5     150 ..       1     152 [. 0.86
   2 !   20.2   0.0   1.3e-07   1.5e-07     169     219 ..     170     219 ..     169     221 .. 0.89
   3 !   21.3   0.0   5.7e-08   6.8e-08     234     261 ..     260     287 ..     234     289 .. 0.82

  Alignments for each domain:
  == domain 1  score: 54.0 bits;  conditional E-value: 7.6e-18
      CAMK_group7_multiple   6 kelGsGnFavVKeciHklTgqkyAvKILdKrrlkqLveaeisrEIavlellk.HCPnIIkLyEVy..ETtSeIyLvlEYvaGGEL 87 
                               + +G+G ++vV   + k  +  +AvK +      +       rEI  l  l  H  nII L  V+   ++ +IyLv  Y    +L
  PVP01_1317900_MAPK1/1290   5 RKIGKGAYGVVYKARCKKNRKIVAVKKIFGAFQNSTDAQRTFREIMFLHQLNgH-DNIITLMDVIraKNDNDIYLVFDYME-TDL 87 
                               6688888888888888888888888755555555524455679*****888647.9********95569***********9.5** PP

      CAMK_group7_multiple  88 FdlIleeLgklVsEpdskllikQIlsaVkymHensIVHRDLKPENvLlssnedkStdvKiaDFGlSkkvk 157
                                  I  +   l  E   + +i Q+l a+ky H  +  HRD KP N+Ll s       +K++DFGl++ ++
  PVP01_1317900_MAPK1/1290  88 HEVIKAD---LLEEIHKRYIIYQLLRALKYIHSGMLLHRDIKPSNILLNSE----CHIKVGDFGLARSIS 150
                               ****999...55***************************************....************987 PP

  == domain 2  score: 20.2 bits;  conditional E-value: 1.3e-07
      CAMK_group7_multiple 169 YaAPEilsek.lYiGleVDiWaiGVILYiLLtGTlPFrsedrDvdeLfkkIl 219
                               Y APEil +   Y +  VD+W++G I   LL G + Fr+  +    L k+I+
  PVP01_1317900_MAPK1/1290 170 YRAPEILLGStNY-TEGVDMWSLGCIMGELLLGRPLFRGNST-MNQLEKIIQ 219
                               88****9886257.*************************888.999999887 PP

  == domain 3  score: 21.3 bits;  conditional E-value: 5.7e-08
      CAMK_group7_multiple 234 SeaakdLikslLvvdPkKRytieiileH 261
                               S  a dL+k+lL+ +P+KR ++e+ l H
  PVP01_1317900_MAPK1/1290 260 SVEAVDLLKRLLQFNPTKRISAEDALRH 287
                               66799********************999 PP

>> AGC_group1_multiple  
   #    score  bias  c-Evalue  i-Evalue hmmfrom  hmm to    alifrom  ali to    envfrom  env to     acc
 ---   ------ ----- --------- --------- ------- -------    ------- -------    ------- -------    ----
   1 !   14.0   3.1     1e-05   1.2e-05       1      34 [.       1      32 [.       1      32 [. 0.94
   2 !   40.8   4.0   7.9e-14   9.3e-14      70     141 ..      77     145 ..      73     156 .. 0.90
   3 !   29.6   0.0     2e-10   2.4e-10     177     231 ..     170     220 ..     167     225 .. 0.80
   4 !   17.1   0.0   1.1e-06   1.3e-06     231     258 ..     253     280 ..     233     282 .. 0.77

  Alignments for each domain:
  == domain 1  score: 14.0 bits;  conditional E-value: 1e-05
       AGC_group1_multiple  1 FellkvLGkGsFGkVrlvrkkGhdtgklYAMKiL 34
                              +++l+ +GkG++G+V+ +r k  + +k  A+K +
  PVP01_1317900_MAPK1/1290  1 YDVLRKIGKGAYGVVYKARCK--KNRKIVAVKKI 32
                              68999****************..*******9986 PP

  == domain 2  score: 40.8 bits;  conditional E-value: 7.9e-14
       AGC_group1_multiple  70 ylVmEylnGGDLmthLqkgvFsEeearfYiAEivlALeyLHslGIIYRDLKPdNiLYLDeeGHpiKitDFGL 141
                               ylV +y++  DL++ ++ + ++E + r++i  +  AL y+Hs    +RD+KP+NiL L +e H iK  DFGL
  PVP01_1317900_MAPK1/1290  77 YLVFDYME-TDLHEVIKADLLEEIHKRYIIYQLLRALKYIHSGMLLHRDIKPSNIL-LNSECH-IKVGDFGL 145
                               77777777.39*********************************************.******.******** PP

  == domain 3  score: 29.6 bits;  conditional E-value: 2e-10
       AGC_group1_multiple 177 YiAPEVlqYlr.qGYdksvDWWSLGVlLYEMLtGqsPFqgddddpesAetakIlds 231
                               Y APE+l  l+ + Y++ vD WSLG+++ E+L G++ F+  + +     ++kI+  
  PVP01_1317900_MAPK1/1290 170 YRAPEIL--LGsTNYTEGVDMWSLGCIMGELLLGRPLFR-GNSTMN--QLEKIIQV 220
                               66*****..76489*********************9888.334444..67777665 PP

  == domain 4  score: 17.1 bits;  conditional E-value: 1.1e-06
       AGC_group1_multiple 231 slrfPwlSpeAkdLirkLLtkdPekRLn 258
                               s  f + S eA+dL+++LL+ +P+kR++
  PVP01_1317900_MAPK1/1290 253 SEIFAKASVEAVDLLKRLLQFNPTKRIS 280
                               555668999*****************96 PP

>> AGC_group4_multiple  
   #    score  bias  c-Evalue  i-Evalue hmmfrom  hmm to    alifrom  ali to    envfrom  env to     acc
 ---   ------ ----- --------- --------- ------- -------    ------- -------    ------- -------    ----
   1 !   80.5  17.8   8.3e-26   9.8e-26       2     207 ..       6     207 ..       5     218 .. 0.92
   2 !   13.3   0.1   1.8e-05   2.1e-05     232     256 ..     260     284 ..     258     287 .. 0.88

  Alignments for each domain:
  == domain 1  score: 80.5 bits;  conditional E-value: 8.3e-26
       AGC_group4_multiple   2 kLGkGsFGkVflcrkcvhkaTgklYAvKvLkKkrivKkevq...tmtErdiLsrvrtgHPFiVkLhyaFqTk..ekLylVmeymn 81 
                               k+GkG++G V+ +r    k+ +k  AvK++  +   ++ ++   t++E+  L  ++ gH +i++L ++   k   + ylV +ym+
  PVP01_1317900_MAPK1/1290   6 KIGKGAYGVVYKARC---KKNRKIVAVKKIFGAF--QNSTDaqrTFREIMFLHQLN-GHDNIITLMDVIRAKndNDIYLVFDYME 84 
                               9**************...************9977..88877333679*********.***********97652268********* PP

       AGC_group4_multiple  82 GGeLfthiYvskevFsEpearFYaaeIvlALeyLHslgIVYRDLKPENILYLDedGHlEsikItDFGLaKv....EdknartFLD 162
                                 +L++ i  + + + E   r++ +++  AL y Hs    +RD+KP+NIL L+++ H   ik+ DFGLa+     +++n+ + + 
  PVP01_1317900_MAPK1/1290  85 T-DLHEVI--KADLLEEIHKRYIIYQLLRALKYIHSGMLLHRDIKPSNIL-LNSECH---IKVGDFGLARSistdLSENKIP-VL 161
                               8.******..****************************************.******...**********88**96666666.44 PP

       AGC_group4_multiple 163 ktfCGTpeYmAPEVLq.rqgYdksvDWWsLGVllYEMLaGqsPFra 207
                               + ++ T  Y APE+L   + Y++ vD WsLG+++ E+L G++ Fr+
  PVP01_1317900_MAPK1/1290 162 TDYVATRWYRAPEILLgSTNYTEGVDMWSLGCIMGELLLGRPLFRG 207
                               89**************999**********************97776 PP

  == domain 2  score: 13.3 bits;  conditional E-value: 1.8e-05
       AGC_group4_multiple 232 SpeAkdLlekLLhkDPhkRLGkega 256
                               S eA dLl++LL+ +P+kR   e+a
  PVP01_1317900_MAPK1/1290 260 SVEAVDLLKRLLQFNPTKRISAEDA 284
                               679****************877765 PP

>> CAMK_group2_multiple  
   #    score  bias  c-Evalue  i-Evalue hmmfrom  hmm to    alifrom  ali to    envfrom  env to     acc
 ---   ------ ----- --------- --------- ------- -------    ------- -------    ------- -------    ----
   1 !   80.4  14.8   8.1e-26   9.6e-26       5     181 ..       7     195 ..       5     215 .. 0.86
   2 !   12.5   0.0   2.7e-05   3.1e-05     212     236 ..     262     287 ..     261     290 .] 0.93

  Alignments for each domain:
  == domain 1  score: 80.4 bits;  conditional E-value: 8.1e-26
      CAMK_group2_multiple   5 LGrGaFsvVkrcvekktgrevAaKiI...pkkkgkresveCrEieILrkLq.HpnIiqLhDafEt...rtlvLVlElhcsgELFD 82 
                               +G+Ga++vV +++ kk+++ vA+K I     ++ +  + + rEi  L++L+ H+nIi+L D++     ++++LV+++ ++ +L +
  PVP01_1317900_MAPK1/1290   7 IGKGAYGVVYKARCKKNRKIVAVKKIfgaFQNSTDAQRTF-REIMFLHQLNgHDNIITLMDVIRAkndNDIYLVFDY-METDLHE 89 
                               9*************************55225666666777.**********************643359********.******9 PP

      CAMK_group2_multiple  83 rivekgrlsEsearayfrQvLeAvqYLHkkgIvHRDLKPENiLlenc..IKitDFGlA.kLepC.P..kgellqtfcGTpeYvAP 161
                                i     l E   r++++Q+L A++Y H+   +HRD+KP NiLl     IK+ DFGlA ++++     k + l++   T+ Y AP
  PVP01_1317900_MAPK1/1290  90 VIK-ADLLEEIHKRYIIYQLLRALKYIHSGMLLHRDIKPSNILLNSEchIKVGDFGLArSISTDlSenKIPVLTDYVATRWYRAP 173
                               885.579999999*******************************76556*********53443232248899************* PP

      CAMK_group2_multiple 162 Evleg..PygkavDiWSlGVil 181
                               E+l g   y + vD+WSlG i+
  PVP01_1317900_MAPK1/1290 174 EILLGstNYTEGVDMWSLGCIM 195
                               *****8889**********987 PP

  == domain 2  score: 12.5 bits;  conditional E-value: 2.7e-05
      CAMK_group2_multiple 212 eAkdLirklLvvd.kkRpTaeeaLqH 236
                               eA+dL+++lL+ +  kR++ae+aL+H
  PVP01_1317900_MAPK1/1290 262 EAVDLLKRLLQFNpTKRISAEDALRH 287
                               79*********8857*********** PP

>> STE_group1_multiple  
   #    score  bias  c-Evalue  i-Evalue hmmfrom  hmm to    alifrom  ali to    envfrom  env to     acc
 ---   ------ ----- --------- --------- ------- -------    ------- -------    ------- -------    ----
   1 !   40.0   0.2   1.1e-13   1.4e-13       2      57 ..       6      63 ..       5      66 .. 0.87
   2 !   44.6   0.6   4.7e-15   5.5e-15     100     140 ..     107     144 ..     103     150 .. 0.92
   3 !   15.5   0.1     3e-06   3.5e-06     155     196 ..     164     203 ..     158     205 .. 0.89
   4 ?   -2.5   0.0      0.83      0.98     224     252 .]     262     290 .]     258     290 .] 0.83

  Alignments for each domain:
  == domain 1  score: 40.0 bits;  conditional E-value: 1.1e-13
       STE_group1_multiple  2 rlVLGkGsyGeVykarDkhTGqvVAiKqi.....rGeqseqeiikEilivlrqldhPnIVq 57
                              ++  GkG+yG+Vykar k+++ +VA+K+i     + + + q+ + Ei++ ++ + h nI++
  PVP01_1317900_MAPK1/1290  6 KI--GKGAYGVVYKARCKKNRKIVAVKKIfgafqN-STDAQRTFREIMFLHQLNGHDNIIT 63
                              8*..*************************554444.8999999999999777778999887 PP

  == domain 2  score: 44.6 bits;  conditional E-value: 4.7e-15
       STE_group1_multiple 100 eiLqGLeYLHsklrvIHRDIKadNILLneFdGsHVKLcDFG 140
                               + L +L Y Hs    +HRDIK++NILLn+ + + +K +DFG
  PVP01_1317900_MAPK1/1290 107 QLLRALKYIHSG-MLLHRDIKPSNILLNS-ECH-IKVGDFG 144
                               7799********.****************.***.******* PP

  == domain 3  score: 15.5 bits;  conditional E-value: 3e-06
       STE_group1_multiple 155 tvGTpyWMAPEVIdPelkrgYdakaDIWSLGITaIElAeGeP 196
                               +v T  + APE+ +  +   Y + +D WSLG+ + El+ G+P
  PVP01_1317900_MAPK1/1290 164 YVATRWYRAPEILL--GSTNYTEGVDMWSLGCIMGELLLGRP 203
                               55566777******..9999******************9998 PP

  == domain 4  score: -2.5 bits;  conditional E-value: 0.83
       STE_group1_multiple 224 eFrdFvkrCLtKdPrkRptAkeLLqHpFl 252
                               e++d +kr L+ +P kR +A+  L H+ +
  PVP01_1317900_MAPK1/1290 262 EAVDLLKRLLQFNPTKRISAEDALRHKYV 290
                               677889999999********999999865 PP

>> STE_group4_multiple  
   #    score  bias  c-Evalue  i-Evalue hmmfrom  hmm to    alifrom  ali to    envfrom  env to     acc
 ---   ------ ----- --------- --------- ------- -------    ------- -------    ------- -------    ----
   1 !   32.1   0.0   3.1e-11   3.6e-11       6      51 ..       1      49 [.       1      63 [. 0.81
   2 !   49.7   0.1   1.5e-16   1.7e-16     109     165 ..      98     153 ..      94     160 .. 0.90
   3 !    4.7   0.1    0.0057    0.0067     201     215 ..     187     201 ..     169     203 .. 0.80
   4 ?    0.5   0.0      0.11      0.13     258     282 ..     264     289 ..     258     290 .] 0.88

  Alignments for each domain:
  == domain 1  score: 32.1 bits;  conditional E-value: 3.1e-11
       STE_group4_multiple  6 wekgekiGkGAfGsVYkAldv.eGelvAiKqV..klepdskeaEdveaL 51
                              ++++ kiGkGA+G+VYkA+++ + + vA+K +  ++  ++ ++ +++++
  PVP01_1317900_MAPK1/1290  1 YDVLRKIGKGAYGVVYKARCKkNRKIVAVKKIfgAFQNSTDAQRTFREI 49
                              7899****************7256789*****88899988888888754 PP

  == domain 2  score: 49.7 bits;  conditional E-value: 1.5e-16
       STE_group4_multiple 109 EsviatitkqiLkGLsYLHsngkiHRDIKGANiLLdstGhRvKLADFGvAarLATgl 165
                               E   ++i  q+L+ L Y Hs +  HRDIK  NiLL+s+ h +K +DFG A+ + T+l
  PVP01_1317900_MAPK1/1290  98 EIHKRYIIYQLLRALKYIHSGMLLHRDIKPSNILLNSECH-IKVGDFGLARSISTDL 153
                               555578888*******************************.*************997 PP

  == domain 3  score: 4.7 bits;  conditional E-value: 0.0057
       STE_group4_multiple 201 DiWSlGiTaIEmAtg 215
                               D+WSlG+   E++ g
  PVP01_1317900_MAPK1/1290 187 DMWSLGCIMGELLLG 201
                               *******66666655 PP

  == domain 4  score: 0.5 bits;  conditional E-value: 0.11
       STE_group4_multiple 258 rdFvrrCLt.dPskRPtAeeLLkHpF 282
                                d+++r L+ +P kR +Ae  L H+ 
  PVP01_1317900_MAPK1/1290 264 VDLLKRLLQfNPTKRISAEDALRHKY 289
                               5999999999**************97 PP

>> CAMK_group4_multiple  
   #    score  bias  c-Evalue  i-Evalue hmmfrom  hmm to    alifrom  ali to    envfrom  env to     acc
 ---   ------ ----- --------- --------- ------- -------    ------- -------    ------- -------    ----
   1 !   76.1  10.1   1.7e-24     2e-24       2     191 ..       1     195 [.       1     203 [. 0.91
   2 !   10.8   0.0   9.8e-05   0.00012     212     254 ..     246     287 ..     242     288 .. 0.93

  Alignments for each domain:
  == domain 1  score: 76.1 bits;  conditional E-value: 1.7e-24
      CAMK_group4_multiple   2 YligeeLGsGaFgkVrlgverktgreVAiKiI.....dkkrlpkLvrrEiaILrrLh.HGapnivkLhdvfEtprg..lyLVmEl 78 
                               Y++ +++G+Ga+g+V+ ++ +k ++ VA+K I     +++ +    +rEi  L  L+ H  +ni+ L dv+  ++   +yLV  +
  PVP01_1317900_MAPK1/1290   1 YDVLRKIGKGAYGVVYKARCKKNRKIVAVKKIfgafqNSTDAQR-TFREIMFLHQLNgH--DNIITLMDVIRAKNDndIYLVFDY 82 
                               89999*************************88888888999999.9**********868..**********9998778******* PP

      CAMK_group4_multiple  79 vsEDLfdrIvSergFrLtEkearkyf.rQileAvrYlHskgvVHRDLKpENLLYvlDsAednniKliDFGlskr..DDlgags.. 158
                                + DL + I+      L E++ ++y+  Q+l A++Y+Hs   +HRD+Kp N+L  l+   +  iK+ DFGl++    Dl +++  
  PVP01_1317900_MAPK1/1290  83 METDLHEVIK---A-DLLEEIHKRYIiYQLLRALKYIHSGMLLHRDIKPSNIL--LN--SECHIKVGDFGLARSisTDLSENKip 159
                               ***9******...5.8999999999637*************************..**..**************533467766666 PP

      CAMK_group4_multiple 159 .lktfcGTPeYaAPEvlrgk.pYGa.tDvWSlGVil 191
                                l++ + T+ Y APE+l g+  Y + +D+WSlG i+
  PVP01_1317900_MAPK1/1290 160 vLTDYVATRWYRAPEILLGStNYTEgVDMWSLGCIM 195
                               6899*************9984587669******997 PP

  == domain 2  score: 10.8 bits;  conditional E-value: 9.8e-05
      CAMK_group4_multiple 212 kilrgrfdffptfkeiSteAkdlirklLevd.rkRpsleqiLaH 254
                               +i+r++f  ++ f   S eA dl++ lL+ +  kR s+e++L+H
  PVP01_1317900_MAPK1/1290 246 NIKRKNF--SEIFAKASVEAVDLLKRLLQFNpTKRISAEDALRH 287
                               8999999..88889***************9867*********** PP

>> AGC_group2_multiple  
   #    score  bias  c-Evalue  i-Evalue hmmfrom  hmm to    alifrom  ali to    envfrom  env to     acc
 ---   ------ ----- --------- --------- ------- -------    ------- -------    ------- -------    ----
   1 !   16.7   5.2   1.2e-06   1.5e-06       1      32 [.       1      32 [.       1      32 [. 0.97
   2 !   64.0   2.7   6.2e-21   7.2e-21     108     193 ..     111     203 ..     108     218 .. 0.87
   3 !    6.2   0.0    0.0018    0.0021     220     247 ..     260     287 ..     258     289 .. 0.82

  Alignments for each domain:
  == domain 1  score: 16.7 bits;  conditional E-value: 1.2e-06
       AGC_group2_multiple  1 FelLKvIGkGsFGkVllVrhKaTgkiYAMKiL 32
                              +++L+ IGkG++G+V+  r K+ +ki A+K++
  PVP01_1317900_MAPK1/1290  1 YDVLRKIGKGAYGVVYKARCKKNRKIVAVKKI 32
                              89****************************97 PP

  == domain 2  score: 64.0 bits;  conditional E-value: 6.2e-21
       AGC_group2_multiple 108 ALdyLHslgIVYRDLKPdNiLYLDsqGHPEIkLTDFGlc..........KeikrasTfCGTPeYlAPEVlkrqG.YgraVDWWsL 181
                               AL y+Hs  + +RD+KP+NiL L s+ H  Ik+ DFGl+          K i   +  + T  Y APE+l ++  Y+  VD WsL
  PVP01_1317900_MAPK1/1290 111 ALKYIHSGMLLHRDIKPSNIL-LNSECH--IKVGDFGLArsistdlsenK-IPVLTDYVATRWYRAPEILLGSTnYTEGVDMWSL 191
                               899******************.******..*********65555555533.4666667*************9888********** PP

       AGC_group2_multiple 182 GVllYEMLtGyp 193
                               G+++ E+L G+p
  PVP01_1317900_MAPK1/1290 192 GCIMGELLLGRP 203
                               **********98 PP

  == domain 3  score: 6.2 bits;  conditional E-value: 0.0018
       AGC_group2_multiple 220 SedAkdLirkLLd...ekRLGngGaadvkrH 247
                               S +A+dL+++LL+   +kR++   a+d  rH
  PVP01_1317900_MAPK1/1290 260 SVEAVDLLKRLLQfnpTKRIS---AEDALRH 287
                               89**********655599999...7777777 PP

>> TK_group4_multiple  
   #    score  bias  c-Evalue  i-Evalue hmmfrom  hmm to    alifrom  ali to    envfrom  env to     acc
 ---   ------ ----- --------- --------- ------- -------    ------- -------    ------- -------    ----
   1 !   25.0   0.0   4.4e-09   5.2e-09       3      60 ..       3      62 ..       2      65 .. 0.88
   2 !   46.4   0.0   1.5e-15   1.7e-15     104     188 ..     103     195 ..      95     199 .. 0.91

  Alignments for each domain:
  == domain 1  score: 25.0 bits;  conditional E-value: 4.4e-09
        TK_group4_multiple  3 lleeLGqGsFGeVyeGvpkYgnkkteVAvKvL....kessekereFLeEAsvMkql.kHpnlV 60
                              +l+++G+G++G Vy++  k +n+k+ VAvK++    + s++++r F +E+ +++ql  H+n++
  PVP01_1317900_MAPK1/1290  3 VLRKIGKGAYGVVYKARCK-KNRKI-VAVKKIfgafQNSTDAQRTF-REIMFLHQLnGHDNII 62
                              589****************.***99.****9877779999999998.9999999995588887 PP

  == domain 2  score: 46.4 bits;  conditional E-value: 1.5e-15
        TK_group4_multiple 104 qmakQiAkGMeYLeeKrfvHRDLAARNvLVesdlvvKisDFGLsRdlyedakggklPi.......kWm.APEsLldarkFSsaSD 180
                               ++ +Q+ ++++Y  +  + HRD    N+L++s+ + K++DFGL+R +++d++  k+P+       +W+ APE Ll   +++   D
  PVP01_1317900_MAPK1/1290 103 YIIYQLLRALKYIHSGMLLHRDIKPSNILLNSECHIKVGDFGLARSISTDLSENKIPVltdyvatRWYrAPEILLGSTNYTEGVD 187
                               6779******************************************************888888889999999999889999999 PP

        TK_group4_multiple 181 VWSFGVvL 188
                               +WS G ++
  PVP01_1317900_MAPK1/1290 188 MWSLGCIM 195
                               99988777 PP

>> TKL_group1_multiple  
   #    score  bias  c-Evalue  i-Evalue hmmfrom  hmm to    alifrom  ali to    envfrom  env to     acc
 ---   ------ ----- --------- --------- ------- -------    ------- -------    ------- -------    ----
   1 !   69.8   2.1   1.6e-22   1.9e-22       2     198 ..       6     198 ..       5     201 .. 0.82

  Alignments for each domain:
  == domain 1  score: 69.8 bits;  conditional E-value: 1.6e-22
       TKL_group1_multiple   2 liGkGrFGeVykvrwkqngeqfevvAvKdif...rqseKmdqkkswkrEveiyrtLFrHENILqF...iksteleQLWLITayhC 80 
                               +iGkG +G Vyk+r k n    + vAvK if     s+  d  +  +rE + + +L  H NI      i+ ++ +  +L  +y+ 
  PVP01_1317900_MAPK1/1290   6 KIGKGAYGVVYKARCKKNR---KIVAVKKIFgafQNST--D-AQRTFREIMFLHQLNGHDNIITLmdvIRAKNDNDIYLVFDYM- 83 
                               7*****************7...********85523455..9.88889*********99****87433379**********9998. PP

       TKL_group1_multiple  81 VaiLpwnsrvk...........iaysIakGlaYLHsscKIiHRDLkSkNiLvKnEnGgtcvlADFGLaavripe...tsrgdils 151
                                   + ++ +k           i y + ++l Y Hs+   +HRD+k +NiL+ +      ++ DFGL a++i++    +  ++l+
  PVP01_1317900_MAPK1/1290  84 -E-TDLHEVIKadlleeihkryIIYQLLRALKYIHSG-MLLHRDIKPSNILLNS--ECHIKVGDFGL-ARSISTdlsENKIPVLT 162
                               .3.44444443333333333338888999*******5.59**************..68899******.****752227999**** PP

       TKL_group1_multiple 152 tqvGtLRknDRkkrYMAvGnPEvLRdeslnLekHvDvySfGlVLwEv 198
                                 v t       ++Y A   PE+L  +s n    vD++S+G +  E+
  PVP01_1317900_MAPK1/1290 163 DYVAT-------RWYRA---PEIL-LGSTNYTEGVDMWSLGCIMGEL 198
                               *****.......*****...****.*****7777*******998887 PP

>> AGC_group5_multiple  
   #    score  bias  c-Evalue  i-Evalue hmmfrom  hmm to    alifrom  ali to    envfrom  env to     acc
 ---   ------ ----- --------- --------- ------- -------    ------- -------    ------- -------    ----
   1 !   10.7   4.8   0.00011   0.00013       1      34 [.       1      32 [.       1      32 [. 0.94
   2 ?   -4.2   0.3       3.5       4.1      73      82 ..      74      83 ..      73      83 .. 0.86
   3 !   54.6   4.9   5.7e-18   6.8e-18     113     207 ..     111     203 ..     108     210 .. 0.89
   4 !    4.2   0.0      0.01     0.012     235     248 ..     259     272 ..     250     277 .. 0.87

  Alignments for each domain:
  == domain 1  score: 10.7 bits;  conditional E-value: 0.00011
       AGC_group5_multiple  1 FellkVLGkGsFGkVllvrvKaTdaGklYAmKvL 34
                              +++l+ +GkG++G+V  +r K++   k+ A+K++
  PVP01_1317900_MAPK1/1290  1 YDVLRKIGKGAYGVVYKARCKKNR--KIVAVKKI 32
                              678999******************..******75 PP

  == domain 2  score: -4.2 bits;  conditional E-value: 3.5
       AGC_group5_multiple 73 drLyLVmEyv 82
                              +  yLV +y+
  PVP01_1317900_MAPK1/1290 74 NDIYLVFDYM 83
                              668******9 PP

  == domain 3  score: 54.6 bits;  conditional E-value: 5.7e-18
       AGC_group5_multiple 113 aLdfLHskgiVYRDLKPdNILLRDeeGHPEsIKiaDFGlck.igdgdttstfacGTpdYi......APEvLkrqeDGkGrYgqsv 190
                               aL ++Hs    +RD+KP+NILL  +e H   IK+ DFGl+  i+ +   ++ ++ T dY+      APE+L +       Y+  v
  PVP01_1317900_MAPK1/1290 111 ALKYIHSGMLLHRDIKPSNILL-NSECH---IKVGDFGLARsISTDLSENKIPVLT-DYVatrwyrAPEILLGS----TNYTEGV 186
                               9*********************.*****...*********6588888899999988.8884444446******9....89***** PP

       AGC_group5_multiple 191 DWWSlGVLlYEMLaGqs 207
                               D WSlG+++ E L G++
  PVP01_1317900_MAPK1/1290 187 DMWSLGCIMGELLLGRP 203
                               ***********999997 PP

  == domain 4  score: 4.2 bits;  conditional E-value: 0.01
       AGC_group5_multiple 235 vSeeAkdlikkLLt 248
                                S+eA+dl+k+LL+
  PVP01_1317900_MAPK1/1290 259 ASVEAVDLLKRLLQ 272
                               49***********7 PP

>> TKL_group5_multiple  
   #    score  bias  c-Evalue  i-Evalue hmmfrom  hmm to    alifrom  ali to    envfrom  env to     acc
 ---   ------ ----- --------- --------- ------- -------    ------- -------    ------- -------    ----
   1 !   53.2   0.4   1.6e-17   1.9e-17       7     210 ..      10     198 ..       8     201 .. 0.85

  Alignments for each domain:
  == domain 1  score: 53.2 bits;  conditional E-value: 1.6e-17
       TKL_group5_multiple   7 GrFGtVyrGrWhGe...VAVK.ifkvldpesdqAeafrkEvyllrklr.HeNILlfiGamketvtpphLalVteycegGsLsdfL 86 
                               G +G Vy++r +     VAVK if   +   d+  +f +E++ l +l  H NI+ ++ ++    ++ +  lV +y e   L+++ 
  PVP01_1317900_MAPK1/1290  10 GAYGVVYKARCKKNrkiVAVKkIFGAFQNSTDAQRTF-REIMFLHQLNgHDNIITLMDVI-RAKNDNDIYLVFDYMETD-LHEVI 91 
                               77999****87544444***55****99999996677.9********77*********99.778*************75.***** PP

       TKL_group5_multiple  87 avGretrvt.inkliniAlqaArGlaYLHakIvGlkDgiiaHRDlKSkNiLlLEkIkngldktvkIaDFGLArktewsk...ttq 167
                               +   +  +  i+k + i  q  r l Y H          + HRD+K +NiLl    +       k +DFGLAr  + s+   +++
  PVP01_1317900_MAPK1/1290  92 K---ADLLEeIHK-RYIIYQLLRALKYIHSG------MLL-HRDIKPSNILL----NSEC--HIKVGDFGLAR--SISTdlsENK 157
                               *...566751666.5789************9......999.***********....****..***********..7776333455 PP

       TKL_group5_multiple 168 mk..tdrVGtlaYMAPEVlrePGKdqsdfskksDvYsfGiVLWEL 210
                                +  td V t+ Y APE+l +       +  + D++s+G +  EL
  PVP01_1317900_MAPK1/1290 158 IPvlTDYVATRWYRAPEILLG----STNYTEGVDMWSLGCIMGEL 198
                               4344899*************9....899***********776555 PP

>> TKL_group2_multiple  
   #    score  bias  c-Evalue  i-Evalue hmmfrom  hmm to    alifrom  ali to    envfrom  env to     acc
 ---   ------ ----- --------- --------- ------- -------    ------- -------    ------- -------    ----
   1 !   18.6   0.2   6.1e-07   7.2e-07       3      33 ..       3      33 ..       2      49 .. 0.77
   2 !   23.4   1.2   2.2e-08   2.5e-08     100     150 ..     104     149 ..     100     154 .. 0.88
   3 !   12.3   0.0   4.9e-05   5.7e-05     162     188 ..     172     199 ..     167     202 .. 0.82

  Alignments for each domain:
  == domain 1  score: 18.6 bits;  conditional E-value: 6.1e-07
       TKL_group2_multiple  3 llevvGkGgfGtViyrGrwrkWGd.VAVKvfs 33
                              +l+++GkG++G V y++r  k ++ VAVK+++
  PVP01_1317900_MAPK1/1290  3 VLRKIGKGAYGVV-YKARCKKNRKiVAVKKIF 33
                              89***********.***987666558888765 PP

  == domain 2  score: 23.4 bits;  conditional E-value: 2.2e-08
       TKL_group2_multiple 100 lalqiArGmaYLHtEivGkpaIiHRDLKSrNiLld.sltVkeIaDfGLskst 150
                               +++q  r++ Y H        ++HRD K++NiLl  + + k  +DfGL+ s+
  PVP01_1317900_MAPK1/1290 104 IIYQLLRALKYIH-----SGMLLHRDIKPSNILLNsECHIK-VGDFGLARSI 149
                               6677779999***.....9***************7358999.******9876 PP

  == domain 3  score: 12.3 bits;  conditional E-value: 4.9e-05
       TKL_group2_multiple 162 APEvskks.pySkkvDvySFGvvlWEll 188
                               APE+   s +y++ vD++S G ++ Ell
  PVP01_1317900_MAPK1/1290 172 APEILLGStNYTEGVDMWSLGCIMGELL 199
                               7787655537*****************9 PP

>> TKL_group4_multiple  
   #    score  bias  c-Evalue  i-Evalue hmmfrom  hmm to    alifrom  ali to    envfrom  env to     acc
 ---   ------ ----- --------- --------- ------- -------    ------- -------    ------- -------    ----
   1 !   12.9   2.3   2.9e-05   3.5e-05       5      32 ..       4      32 ..       2      35 .. 0.85
   2 !   42.2   0.5   4.1e-14   4.8e-14      99     197 ..     108     202 ..     106     211 .. 0.87

  Alignments for each domain:
  == domain 1  score: 12.9 bits;  conditional E-value: 2.9e-05
       TKL_group4_multiple  5 eekiGeGaFGeVYrakhr.rqeeVkvlKa 32
                              ++kiG+Ga+G VY+a+ + +   V+v+K+
  PVP01_1317900_MAPK1/1290  4 LRKIGKGAYGVVYKARCKkNRKIVAVKKI 32
                              69*************984267789**998 PP

  == domain 2  score: 42.2 bits;  conditional E-value: 4.1e-14
       TKL_group4_multiple  99 iArGmeYLHsesPvkiIHRDLKSsNVLvdeedtnFtvKiaDFGlArlspestrDRkkRms..vvGtpaWMAPEvIrg.eplsekv 180
                               ++r++ Y Hs     + HRD+K sN L+  e      K++DFGlAr     +++ k   +   v t  + APE + g   ++e v
  PVP01_1317900_MAPK1/1290 108 LLRALKYIHSG---MLLHRDIKPSNILLNSECH---IKVGDFGLARSISTDLSENKIPVLtdYVATRWYRAPEILLGsTNYTEGV 186
                               68*********...*******************...***********9999996665433235999999****8765278***** PP

       TKL_group4_multiple 181 DiFSFGvVLwElLTGev 197
                               D +S G    ElL G +
  PVP01_1317900_MAPK1/1290 187 DMWSLGCIMGELLLG-R 202
                               *******99999988.4 PP

>> TKL_group3_multiple  
   #    score  bias  c-Evalue  i-Evalue hmmfrom  hmm to    alifrom  ali to    envfrom  env to     acc
 ---   ------ ----- --------- --------- ------- -------    ------- -------    ------- -------    ----
   1 !   42.4   5.7   2.7e-14   3.1e-14       6     144 ..       6     146 ..       4     150 .. 0.85
   2 ?    0.4   0.0      0.14      0.16     159     186 ..     169     194 ..     167     203 .. 0.78

  Alignments for each domain:
  == domain 1  score: 42.4 bits;  conditional E-value: 2.7e-14
       TKL_group3_multiple   6 iiGsGgFGkVYkgrwrge...VAVm....afkkspslimfreAEakvlamLr.HpnivellGacl....eGprlllaLVmEYmek 78 
                               +iG+G +G+VYk+r+      VAV     af  s+++    + E+  l +L+ H+ni+ l+ +++    + +     LV  Yme+
  PVP01_1317900_MAPK1/1290   6 KIGKGAYGVVYKARCKKNrkiVAVKkifgAFQNSTDAQRTFR-EIMFLHQLNgHDNIITLMDVIRakndN-D---IYLVFDYMET 85 
                               8**************654444999444446888888644445.5*****************999866555.9...*********9 PP

       TKL_group3_multiple  79 GSLyhlLsqdkslldlkmr.iiigvAeLGMeRYLHp.pIIHRDLKSaNILlFtLdedviAkIaDfGLA 144
                                 L  + ++ + l  ++ r ii ++ +  +  Y H  +++HRD+K++NILl      +  k++DfGLA
  PVP01_1317900_MAPK1/1290  86 -DLHEVIKA-DLLEEIHKRyIIYQLLR-ALK-YIHSgMLLHRDIKPSNILL---NSECHIKVGDFGLA 146
                               .7*******.*********5555****.***.***84589***********...777777*******9 PP

  == domain 2  score: 0.4 bits;  conditional E-value: 0.14
       TKL_group3_multiple 159 aYMAPEvl..rlniytmalkkaDVYSfGvv 186
                                Y+APE l    + yt   ++ D +S+G  
  PVP01_1317900_MAPK1/1290 169 WYRAPEILlgS-TNYT---EGVDMWSLGCI 194
                               59****98554.7899...99999999965 PP

>> TK_group2_multiple  
   #    score  bias  c-Evalue  i-Evalue hmmfrom  hmm to    alifrom  ali to    envfrom  env to     acc
 ---   ------ ----- --------- --------- ------- -------    ------- -------    ------- -------    ----
   1 !   13.3   0.9   1.5e-05   1.8e-05       4      27 ..       4      30 ..       3      32 .. 0.96
   2 ?   -1.2   0.1      0.37      0.43      44      70 ..      52      84 ..      47      85 .. 0.78
   3 !   35.3   0.0   3.4e-12     4e-12      92     144 ..     107     160 ..     104     160 .. 0.88

  Alignments for each domain:
  == domain 1  score: 13.3 bits;  conditional E-value: 1.5e-05
        TK_group2_multiple  4 lrvLGeGaFGeVyeGelkgg...VAVK 27
                              lr++G+Ga G+Vy+++ k++   VAVK
  PVP01_1317900_MAPK1/1290  4 LRKIGKGAYGVVYKARCKKNrkiVAVK 30
                              79************************9 PP

  == domain 2  score: -1.2 bits;  conditional E-value: 0.37
        TK_group2_multiple 44 MkqLGdHpNIvrLlGVtee......yivtEymp 70
                              ++qL  H+NI+ L  V++       y+v+ ym+
  PVP01_1317900_MAPK1/1290 52 LHQLNGHDNIITLMDVIRAkndndiYLVFDYME 84
                              56665599***9999998888888899999987 PP

  == domain 3  score: 35.3 bits;  conditional E-value: 3.4e-12
        TK_group2_multiple  92 QiAaGMaYLEsrnfvHRDLAARNiLVgenlvvKIaDFGLaRdi.YrvqggklPv 144
                               Q+ ++++Y++s  + HRD+   NiL+++  ++K++DFGLaR i +  ++ k+Pv
  PVP01_1317900_MAPK1/1290 107 QLLRALKYIHSGMLLHRDIKPSNILLNSECHIKVGDFGLARSIsTDLSENKIPV 160
                               555899*************************************66666677776 PP

>> CK1_group1_multiple  
   #    score  bias  c-Evalue  i-Evalue hmmfrom  hmm to    alifrom  ali to    envfrom  env to     acc
 ---   ------ ----- --------- --------- ------- -------    ------- -------    ------- -------    ----
   1 !    5.6   0.0    0.0046    0.0054       3      18 ..       3      18 ..       1      30 [. 0.91
   2 !   29.5   0.1   2.6e-10   3.1e-10     120     164 ..     107     147 ..     106     148 .. 0.86

  Alignments for each domain:
  == domain 1  score: 5.6 bits;  conditional E-value: 0.0046
       CK1_group1_multiple  3 lgrkIGsGgFGeIYlA 18
                              ++rkIG G +G +Y A
  PVP01_1317900_MAPK1/1290  3 VLRKIGKGAYGVVYKA 18
                              99************88 PP

  == domain 2  score: 29.5 bits;  conditional E-value: 2.6e-10
       CK1_group1_multiple 120 riLdslEyIHeneYvHgDVKasNlllgRLpknpdqVYLaDYGLAy 164
                               ++L +l yIH+   +H+D+K+sN+ll+   +   +V   D+GLA+
  PVP01_1317900_MAPK1/1290 107 QLLRALKYIHSGMLLHRDIKPSNILLN--SECHIKV--GDFGLAR 147
                               8999***********************..5555555..4888887 PP

>> CMGC_group4_multiple  
   #    score  bias  c-Evalue  i-Evalue hmmfrom  hmm to    alifrom  ali to    envfrom  env to     acc
 ---   ------ ----- --------- --------- ------- -------    ------- -------    ------- -------    ----
   1 ?   -1.3   0.2      0.63      0.75       1      31 [.       1      31 [.       1      37 [. 0.89
   2 !   16.8   1.1   2.3e-06   2.7e-06     112     143 ..     103     133 ..     100     139 .. 0.90
   3 !   18.5   0.0   6.6e-07   7.8e-07     469     512 ..     162     206 ..     160     212 .. 0.89
   4 ?    1.2   0.0      0.12      0.14     589     611 ..     266     288 ..     260     290 .] 0.84

  Alignments for each domain:
  == domain 1  score: -1.3 bits;  conditional E-value: 0.63
      CMGC_group4_multiple  1 YHviRKLGWGHFstvWLcWDiqgKrFvAlKv 31
                              Y v+RK+G G +  v+ +   + ++ vA+K 
  PVP01_1317900_MAPK1/1290  1 YDVLRKIGKGAYGVVYKARCKKNRKIVAVKK 31
                              89**************999999999999985 PP

  == domain 2  score: 16.8 bits;  conditional E-value: 2.3e-06
      CMGC_group4_multiple 112 siirqvLqGLDYLHtKCkiiHtDiKPEniLlc 143
                                ii q L+ L Y+H+   ++H DiKP niLl 
  PVP01_1317900_MAPK1/1290 103 YIIYQLLRALKYIHSG-MLLHRDIKPSNILLN 133
                               59************96.699**********95 PP

  == domain 3  score: 18.5 bits;  conditional E-value: 6.6e-07
      CMGC_group4_multiple 469 tEDiqtRqYRsvEvLiGa.gYstPADiWstACmAFELAtGDYLFE 512
                               t+ + tR YR+ E+L+G+ +Y    D+Ws  C+  EL  G  LF 
  PVP01_1317900_MAPK1/1290 162 TDYVATRWYRAPEILLGStNYTEGVDMWSLGCIMGELLLGRPLFR 206
                               77789************857999**************99999886 PP

  == domain 4  score: 1.2 bits;  conditional E-value: 0.12
      CMGC_group4_multiple 589 FLlPmlEliPEKRAsAaeCLrHP 611
                                L  +l + P KR sA + LrH 
  PVP01_1317900_MAPK1/1290 266 LLKRLLQFNPTKRISAEDALRHK 288
                               556678999*************6 PP

>> TK_group5_multiple  
   #    score  bias  c-Evalue  i-Evalue hmmfrom  hmm to    alifrom  ali to    envfrom  env to     acc
 ---   ------ ----- --------- --------- ------- -------    ------- -------    ------- -------    ----
   1 !    7.9   0.0   0.00066   0.00078       4      37 ..       4      32 ..       3      84 .. 0.74
   2 !   19.6   0.1   1.9e-07   2.3e-07     177     210 ..     114     147 ..     112     148 .. 0.94

  Alignments for each domain:
  == domain 1  score: 7.9 bits;  conditional E-value: 0.00066
        TK_group5_multiple  4 lkeLGeGaFGkVykGelfGinkgesklkVAVKtL 37
                              l+ +G Ga G+Vyk+     +k      VAVK +
  PVP01_1317900_MAPK1/1290  4 LRKIGKGAYGVVYKAR---CKKN--RKIVAVKKI 32
                              578*************...9999..566999865 PP

  == domain 2  score: 19.6 bits;  conditional E-value: 1.9e-07
        TK_group5_multiple 177 YLeskrfIHRDLAARNvLVsedlvVKIaDFGLaR 210
                               Y++s  + HRD    N+L++   + K++DFGLaR
  PVP01_1317900_MAPK1/1290 114 YIHSGMLLHRDIKPSNILLNSECHIKVGDFGLAR 147
                               88999999*************************9 PP

>> TK_group3_multiple  
   #    score  bias  c-Evalue  i-Evalue hmmfrom  hmm to    alifrom  ali to    envfrom  env to     acc
 ---   ------ ----- --------- --------- ------- -------    ------- -------    ------- -------    ----
   1 !    8.8   0.7   0.00036   0.00042       6      30 ..       6      30 ..       5      36 .. 0.83
   2 !   20.0   0.1   1.5e-07   1.7e-07     125     160 ..     113     148 ..     110     153 .. 0.84

  Alignments for each domain:
  == domain 1  score: 8.8 bits;  conditional E-value: 0.00036
        TK_group3_multiple  6 eLGkGsFGeVykGCrlkgvtt..VAVK 30
                               +GkG+ G Vyk+ r+k   +  VAVK
  PVP01_1317900_MAPK1/1290  6 KIGKGAYGVVYKA-RCKK-NRkiVAVK 30
                              69***********.**96.43358888 PP

  == domain 2  score: 20.0 bits;  conditional E-value: 1.5e-07
        TK_group3_multiple 125 eYLeskkfVHRDLAARNvLVaeelvvKIsDFGlskd 160
                               +Y  s  + HRD    N+L+++e + K++DFGl+++
  PVP01_1317900_MAPK1/1290 113 KYIHSGMLLHRDIKPSNILLNSECHIKVGDFGLARS 148
                               6666666779999999*****************986 PP

>> CK1_group2_multiple  
   #    score  bias  c-Evalue  i-Evalue hmmfrom  hmm to    alifrom  ali to    envfrom  env to     acc
 ---   ------ ----- --------- --------- ------- -------    ------- -------    ------- -------    ----
   1 ?    3.2   2.0     0.017      0.02       1      30 [.       1      30 [.       1      31 [. 0.92
   2 !   24.3   0.1   6.8e-09   8.1e-09     103     148 ..     107     147 ..     104     148 .. 0.87

  Alignments for each domain:
  == domain 1  score: 3.2 bits;  conditional E-value: 0.017
       CK1_group2_multiple  1 fklvkKIGsGsFGelrLgknlytnEyVAvK 30
                              + + +KIG G +G ++ +    +   VAvK
  PVP01_1317900_MAPK1/1290  1 YDVLRKIGKGAYGVVYKARCKKNRKIVAVK 30
                              5689*************9999999999998 PP

  == domain 2  score: 24.3 bits;  conditional E-value: 6.8e-09
       CK1_group2_multiple 103 QliSRiEYVHtKnliyRDvKPeNFLiGrgrhknkhvlflIDFGLAK 148
                               Ql+  + Y+H+  l++RD+KP N L+    h +       DFGLA+
  PVP01_1317900_MAPK1/1290 107 QLLRALKYIHSGMLLHRDIKPSNILLNSECHIKV-----GDFGLAR 147
                               8999999******************988777555.....8999996 PP

>> TK_group1_multiple  
   #    score  bias  c-Evalue  i-Evalue hmmfrom  hmm to    alifrom  ali to    envfrom  env to     acc
 ---   ------ ----- --------- --------- ------- -------    ------- -------    ------- -------    ----
   1 !    6.0   0.0    0.0025    0.0029       4      64 ..       4      84 ..       3      85 .. 0.80
   2 !    6.0   0.0    0.0025    0.0029      96     169 ..     111     198 ..     106     202 .. 0.80

  Alignments for each domain:
  == domain 1  score: 6.0 bits;  conditional E-value: 0.0025
        TK_group1_multiple  4 greLGeGeFGeV......ldktkVAvKtL.....kgemqleFleEaeiMkkL.sHpnivkLyGVCg........iVtEYMe 64
                              +r++G+G  G V       +++ VAvK +     +++ +++ ++E+  + +L  H+ni+ L  V +        +V++YMe
  PVP01_1317900_MAPK1/1290  4 LRKIGKGAYGVVykarckKNRKIVAVKKIfgafqNSTDAQRTFREIMFLHQLnGHDNIITLMDVIRakndndiyLVFDYME 84
                              69**********66666668999****998888756666666789999999977999999888888777777777777776 PP

  == domain 2  score: 6.0 bits;  conditional E-value: 0.0025
        TK_group1_multiple  96 GMeYLesmnyVHRDLAARNiLVge.....vsD.GLsRdlydeDYvgakiPi.......kWm.APEallyrkFttaS.DVWSFGVl 165
                               +++Y++s  + HRD    NiL+++     v+D GL+R ++  D ++ kiP+       +W+ APE ll + ++t+  D WS G  
  PVP01_1317900_MAPK1/1290 111 ALKYIHSGMLLHRDIKPSNILLNSechikVGDfGLARSIST-DLSENKIPVltdyvatRWYrAPEILLGSTNYTEGvDMWSLGCI 194
                               677777777778888778888886666668999********.*********8888888898889988888888885588888877 PP

        TK_group1_multiple 166 LWEv 169
                               + E+
  PVP01_1317900_MAPK1/1290 195 MGEL 198
                               7555 PP

>> TK_group6_multiple  
   #    score  bias  c-Evalue  i-Evalue hmmfrom  hmm to    alifrom  ali to    envfrom  env to     acc
 ---   ------ ----- --------- --------- ------- -------    ------- -------    ------- -------    ----
   1 !   13.3   0.0   1.5e-05   1.7e-05     204     234 ..     122     152 ..     121     152 .. 0.85

  Alignments for each domain:
  == domain 1  score: 13.3 bits;  conditional E-value: 1.5e-05
        TK_group6_multiple 204 HRDLAARNVLLteGkvvKICDFGLARDImnD 234
                               HRD+   N+LL      K++DFGLAR I  D
  PVP01_1317900_MAPK1/1290 122 HRDIKPSNILLNSECHIKVGDFGLARSISTD 152
                               9999999****666667*********99766 PP


Internal pipeline statistics summary:
-------------------------------------
Query sequence(s):                         1  (290 residues searched)
Target model(s):                          40  (11584 nodes)
Passed MSV filter:                        34  (0.85); expected 0.8 (0.02)
Passed bias filter:                       34  (0.85); expected 0.8 (0.02)
Passed Vit filter:                        34  (0.85); expected 0.0 (0.001)
Passed Fwd filter:                        34  (0.85); expected 0.0 (1e-05)
Initial search space (Z):                 40  [actual number of targets]
Domain search space  (domZ):              34  [number of targets reported over threshold]
# CPU time: 0.05u 0.01s 00:00:00.06 Elapsed: 00:00:00.05
# Mc/sec: 57.39
//
Query:       PF3D7_1431500_MAPK1/1290  [L=290]
Scores for complete sequence (score includes all domains):
   --- full sequence ---   --- best 1 domain ---    -#dom-
    E-value  score  bias    E-value  score  bias    exp  N  Model                Description
    ------- ------ -----    ------- ------ -----   ---- --  --------             -----------
    2.2e-99  324.0  20.1    4.6e-98  319.6  20.1    2.7  1  CMGC_group1_multiple  
    5.4e-95  309.4  12.4    3.9e-48  154.4   0.0    3.0  2  CMGC_group2_multiple  
    1.9e-91  297.8  11.7    5.6e-91  296.3  11.7    1.7  1  CMGC_group3_multiple  
    7.9e-34  107.1   8.9    1.9e-15   46.3   0.2    4.2  4  NEK                   
    1.6e-33  106.2   3.3    2.4e-19   59.3   0.2    4.1  4  CAMK_group5_multiple  
    1.7e-32  102.8   5.6    1.6e-19   59.9   0.1    3.2  3  STE_group3_multiple   
    2.3e-32  102.4  20.7    6.3e-20   61.2  14.5    3.7  3  AGC_group3_multiple   
    5.6e-31   97.6  18.9    8.7e-25   77.2  16.5    3.5  2  CAMK_group6_multiple  
    1.4e-30   96.3   5.2    1.6e-26   82.9   1.3    2.2  2  CAMK_group1_multiple  
      1e-29   93.4  15.6    9.4e-16   47.3  14.3    4.4  3  CAMK_group7_multiple  
    1.1e-28   90.4  18.3    4.6e-17   51.9  12.6    3.9  3  CAMK_group3_multiple  
    7.2e-28   87.4  19.7    1.4e-25   79.8  17.9    3.4  2  CAMK_group2_multiple  
    1.1e-27   86.8  20.8      6e-16   48.1   3.4    4.1  4  AGC_group1_multiple   
    6.7e-27   84.0  11.6    3.5e-17   51.8   0.3    3.1  3  AGC_group2_multiple   
    1.6e-25   79.4  15.7    6.5e-15   44.4   0.6    3.5  4  STE_group1_multiple   
    3.3e-25   78.6   9.5    2.5e-14   42.6   0.3    4.0  4  STE_group4_multiple   
    3.8e-25   78.4  14.9    3.2e-24   75.3  14.9    2.2  1  STE_group2_multiple   
    4.5e-24   74.9  22.6    7.6e-23   70.9  18.4    3.5  2  CAMK_group4_multiple  
    4.8e-24   74.9  27.0    7.5e-21   64.4  21.7    3.9  2  AGC_group4_multiple   
    3.2e-23   72.2  17.0    3.9e-22   68.7   3.8    3.1  2  AGC_group5_multiple   
    2.2e-22   69.6   4.7    1.5e-21   66.8   4.7    1.9  1  TKL_group1_multiple   
    9.7e-21   63.8   2.6    1.4e-15   46.7   0.0    2.2  2  TK_group4_multiple    
    1.8e-16   50.3   4.5    7.1e-09   25.2   0.3    3.2  3  TKL_group2_multiple   
    1.9e-16   49.6   4.7    6.9e-14   41.1   0.0    2.8  3  TK_group2_multiple    
    4.9e-16   48.7  13.6    7.5e-15   44.8   2.1    3.0  2  TKL_group4_multiple   
    6.5e-16   48.2   0.6    2.7e-15   46.1   0.6    1.8  1  TKL_group5_multiple   
    3.6e-14   42.8   0.5    2.8e-08   23.3   0.0    2.6  3  CMGC_group4_multiple  
    5.3e-14   41.7   9.6      1e-11   34.1   0.5    3.5  4  TKL_group3_multiple   
      1e-12   37.7   0.1      1e-12   37.7   0.1    1.8  2  CK1_group1_multiple   
    4.7e-10   28.5   6.7    1.3e-08   23.7   0.1    2.6  2  TK_group5_multiple    
    5.5e-10   28.3   5.1    1.2e-08   23.9   0.0    2.3  2  TK_group3_multiple    
    8.4e-10   27.6   0.1    8.4e-10   27.6   0.1    1.9  2  CK1_group2_multiple   
    0.00029    9.3   0.0    0.00038    8.9   0.0    1.2  1  TK_group6_multiple    


Domain annotation for each model (and alignments):
>> CMGC_group1_multiple  
   #    score  bias  c-Evalue  i-Evalue hmmfrom  hmm to    alifrom  ali to    envfrom  env to     acc
 ---   ------ ----- --------- --------- ------- -------    ------- -------    ------- -------    ----
   1 !  319.6  20.1   3.8e-98   4.6e-98       1     274 []       1     290 []       1     290 [] 0.88

  Alignments for each domain:
  == domain 1  score: 319.6 bits;  conditional E-value: 3.8e-98
      CMGC_group1_multiple   1 YekleCplGeGtYGqVykArdkktgriVAiKKi.......khkegakrlEIklLkhLk.HeNi.gLldvvtpk...slyLVfElm 73 
                               Y++l+ ++G G+YG+V+k r kk+++iVA+KKi         + +  ++EI  L +L+ H+Ni +L dv++ k     yL+f++m
  PF3D7_1431500_MAPK1/1290   1 YDILK-KVGKGAYGVVFKGRCKKNKNIVAVKKIfgafqncT-DAQRTFREIIFLYELNgHDNIiKLMDVIKAKndnDIYLIFDFM 83 
                               9****.***************************33333222.445568**************55*********9999******** PP

      CMGC_group1_multiple  74 etDLydiikqgll.pehiksllYQlLrGLkYlHsagiiHRDLKPeNILFvnedg.LKiaDFGLARg.........spshtgYHTL 147
                               etDL+++ik  ll + h k+++YQlLr+LkY+Hs g++HRD+KP+NIL vn+++ +K+aDFGLAR+         +p  t+Y   
  PF3D7_1431500_MAPK1/1290  84 ETDLHEVIKADLLeEIHKKYIIYQLLRALKYIHSGGLLHRDIKPSNIL-VNSEChIKVADFGLARSisthvnenkVPILTDY--- 164
                               *************777********************************.****************74444444444556***... PP

      CMGC_group1_multiple 148 VvTRWYRAPElLLG.meYtqavDiWSvGCIfaElltgkpLFPCGddeiDQLqrImevlGtPaeev..........pklskyrdkl 221
                               V+TRWYRAPE+LLG ++Yt+ vD+WS GCI++Ell+gkpLF  G++  +QL++I++v+G P++++          + +       
  PF3D7_1431500_MAPK1/1290 165 VATRWYRAPEILLGsTHYTEDVDMWSLGCIMGELLCGKPLFT-GNSTMNQLEKIIQVIGKPNKKDiedirspfaeKII------- 241
                               *************868**************************.*********************99777776664333....... PP

      CMGC_group1_multiple 222 pednyvskekpL...lfpnlsDeqaDRRYlDLLqkMLtlDPdkRITAeeALqHpYF 274
                                   +v  +k++   +  ++s ++     lDLL+k+L+++P+kRI+Ae AL+H+Y+
  PF3D7_1431500_MAPK1/1290 242 S--SFVDLKKKNlkdICYKAS-NES----LDLLEKLLQFNPSKRISAENALKHKYV 290
                               3..677655555244578999.999....**************************5 PP

>> CMGC_group2_multiple  
   #    score  bias  c-Evalue  i-Evalue hmmfrom  hmm to    alifrom  ali to    envfrom  env to     acc
 ---   ------ ----- --------- --------- ------- -------    ------- -------    ------- -------    ----
   1 !  152.6   9.4   1.1e-47   1.3e-47       1     150 [.       1     146 [.       1     148 [. 0.91
   2 !  154.4   0.0   3.2e-48   3.9e-48     156     280 .]     164     290 .]     163     290 .] 0.87

  Alignments for each domain:
  == domain 1  score: 152.6 bits;  conditional E-value: 1.1e-47
      CMGC_group2_multiple   1 YEiLekIGeGayGvVvKArDkktgeiVAlK....vkedegvaq...RElelLreld.hpNiVrLkdvf..ehrnkiyLVFElldq 75 
                               Y iL+k+G+GayGvV+K r kk++ iVA+K     +++ + aq   RE+ +L el+ h+Ni+ L+dv+   ++n+iyL+F+++++
  PF3D7_1431500_MAPK1/1290   1 YDILKKVGKGAYGVVFKGRCKKNKNIVAVKkifgAFQNCTDAQrtfREIIFLYELNgHDNIIKLMDVIkaKNDNDIYLIFDFMET 85 
                               789**************************86444367888888************99***********99999************ PP

      CMGC_group2_multiple  76 dLydlLkkkfqLp.leVksflyQlLrgLkfLHsnnIiHRDLKPeNiLLvSDYlYNkKRDdpsgkgttlKlcDFGlA 150
                               dL++++k    L  ++ k+++yQlLr+Lk++Hs +++HRD+KP+Ni Lv          + s  +  +K++DFGlA
  PF3D7_1431500_MAPK1/1290  86 DLHEVIKA-DLLEeIHKKYIIYQLLRALKYIHSGGLLHRDIKPSNI-LV----------N-S-EC-HIKVADFGLA 146
                               ********.545414458889*************************.**..........*.*.**.*********9 PP

  == domain 2  score: 154.4 bits;  conditional E-value: 3.2e-48
      CMGC_group2_multiple 156 yVvTRWYRAPEvLLGa.pYstsiDmWSvGCIlaELltGrPLFPGkseiDQLnkIlrvLGtPseell.........pkfprfwkfp 230
                               yV+TRWYRAPE+LLG+ +Y++ +DmWS+GCI++ELl G+PLF G+s   QL kI++v+G P+ +++         +++  f    
  PF3D7_1431500_MAPK1/1290 164 YVATRWYRAPEILLGStHYTEDVDMWSLGCIMGELLCGKPLFTGNSTMNQLEKIIQVIGKPNKKDIedirspfaeKIISSF-VDL 247
                               9**************847************************************************444444444455555.333 PP

      CMGC_group2_multiple 231 ekgsRylrkyvfnvddlpdlslalDLLkrmLeydPakRIsaeeALqHpYF 280
                               +k++  l+  ++     + + + lDLL ++L+++P+kRIsae AL+H Y+
  PF3D7_1431500_MAPK1/1290 248 KKKN--LKDICY-----KASNESLDLLEKLLQFNPSKRISAENALKHKYV 290
                               4556..777788.....888***************************996 PP

>> CMGC_group3_multiple  
   #    score  bias  c-Evalue  i-Evalue hmmfrom  hmm to    alifrom  ali to    envfrom  env to     acc
 ---   ------ ----- --------- --------- ------- -------    ------- -------    ------- -------    ----
   1 !  296.3  11.7   4.6e-91   5.6e-91       1     272 [.       1     289 [.       1     290 [] 0.93

  Alignments for each domain:
  == domain 1  score: 296.3 bits;  conditional E-value: 4.6e-91
      CMGC_group3_multiple   1 YeklgCklGeGTYGvVykardkktgelVAlKki.........pktalRElklLKkLk.HaNkddvVnLldvfhtkrkCGLyLVFE 75 
                               Y++l+ k+G+G+YGvV+k+r kk++++VA+Kki         + +  RE+ +L +L+ H N   +++L dv+  k+   +yL+F+
  PF3D7_1431500_MAPK1/1290   1 YDILK-KVGKGAYGVVFKGRCKKNKNIVAVKKIfgafqnctdAQRTFREIIFLYELNgHDN---IIKLMDVIKAKNDNDIYLIFD 81 
                               9****.***************************99777555555668**********9***...********9988767****** PP

      CMGC_group3_multiple  76 ylehdLyellgk.llplhlVksfmyQlLqgLaylHknkvlHRDLKPeNiLvnLYNHKCergelKlaDFGlA.seppY........ 150
                               ++e+dL e+++  ll + + k++ yQlL++L+y+H+ + lHRD+KP NiLvn      +++ +K+aDFGlA s+ ++        
  PF3D7_1431500_MAPK1/1290  82 FMETDLHEVIKAdLLEEIHKKYIIYQLLRALKYIHSGGLLHRDIKPSNILVN------SECHIKVADFGLArSISTHvnenkvpi 160
                               **********999***************************************......**************9999999999999 PP

      CMGC_group3_multiple 151 ....VvTRWYRAPEiLLst..YstpIDvWsvGCIlAElltGrPLFPGkse.DQLalIfkvlGktPtpelwpgv.kpefknnLvsf 227
                                   V+TRWYRAPEiLL +  Y++ +D+Ws+GCI+ Ell G+PLF G+s   QL++I++v G  P++++++++ +p++++   sf
  PF3D7_1431500_MAPK1/1290 161 ltdyVATRWYRAPEILLGSthYTEDVDMWSLGCIMGELLCGKPLFTGNSTmNQLEKIIQVIG-KPNKKDIEDIrSPFAEKIISSF 244
                               9999*************7666***************************988***********.*********835666666789* PP

      CMGC_group3_multiple 228 Pqvtvpnd.Lkkl.frldsdaidLlkkmLelDPakRitaeqALrHPF 272
                               ++   +++ Lk+   +++++ +dLl+k+L++ P+kRi+ae AL+H +
  PF3D7_1431500_MAPK1/1290 245 VD--LKKKnLKDIcYKASNESLDLLEKLLQFNPSKRISAENALKHKY 289
                               **..77777***7369*****************************87 PP

>> NEK  
   #    score  bias  c-Evalue  i-Evalue hmmfrom  hmm to    alifrom  ali to    envfrom  env to     acc
 ---   ------ ----- --------- --------- ------- -------    ------- -------    ------- -------    ----
   1 !   32.0   0.5   3.3e-11   4.1e-11       1      33 [.       1      33 [.       1      63 [. 0.93
   2 !   46.3   0.2   1.6e-15   1.9e-15     114     158 ..     104     147 ..     103     152 .. 0.94
   3 !   19.2   0.0   2.4e-07     3e-07     177     222 ..     170     214 ..     169     220 .. 0.88
   4 !   12.6   0.0   2.4e-05   2.9e-05     245     270 ..     265     290 .]     263     290 .] 0.95

  Alignments for each domain:
  == domain 1  score: 32.0 bits;  conditional E-value: 3.3e-11
                       NEK  1 YevlkkiGkGsFGeVyLVrrksDgklyvlKeIn 33
                              Y++lkk+GkG++G V++ r+k+++++++ K+I+
  PF3D7_1431500_MAPK1/1290  1 YDILKKVGKGAYGVVFKGRCKKNKNIVAVKKIF 33
                              9******************************96 PP

  == domain 2  score: 46.3 bits;  conditional E-value: 1.6e-15
                       NEK 114 wFvQLclALkylHsrrILHRDiKpqNIFLtkddnvVKLGDFGiAk 158
                               ++ QL+ ALky+Hs + LHRDiKp+NI+    +  +K+ DFG+A+
  PF3D7_1431500_MAPK1/1290 104 IIYQLLRALKYIHSGGLLHRDIKPSNILVNS-ECHIKVADFGLAR 147
                               667****************************.************9 PP

  == domain 3  score: 19.2 bits;  conditional E-value: 2.4e-07
                       NEK 177 YmSPEvcqg.kPYnfKSDIWSLGCvLYELatLqkrPFeaDkanmlsL 222
                               Y +PE++ g   Y +  D+WSLGC+  EL +  k+ F++ + +m++L
  PF3D7_1431500_MAPK1/1290 170 YRAPEILLGsTHYTEDVDMWSLGCIMGELLCG-KPLFTG-NSTMNQL 214
                               56788888888888889***************.******.*****99 PP

  == domain 4  score: 12.6 bits;  conditional E-value: 2.4e-05
                       NEK 245 eLissmLqkdPeqRPsaneilkrPyi 270
                               +L +++Lq +P++R+sa + lk++y+
  PF3D7_1431500_MAPK1/1290 265 DLLEKLLQFNPSKRISAENALKHKYV 290
                               7999*******************995 PP

>> CAMK_group5_multiple  
   #    score  bias  c-Evalue  i-Evalue hmmfrom  hmm to    alifrom  ali to    envfrom  env to     acc
 ---   ------ ----- --------- --------- ------- -------    ------- -------    ------- -------    ----
   1 !    7.0   0.1    0.0013    0.0016       2      74 ..       4      80 ..       3      85 .. 0.81
   2 !   59.3   0.2     2e-19   2.4e-19     100     146 ..     104     147 ..     102     148 .. 0.96
   3 !   17.7   0.0   7.4e-07     9e-07     160     213 ..     170     208 ..     169     214 .. 0.87
   4 !   20.0   0.0   1.5e-07   1.8e-07     237     265 ..     260     288 ..     254     290 .] 0.90

  Alignments for each domain:
  == domain 1  score: 7.0 bits;  conditional E-value: 0.0013
      CAMK_group5_multiple  2 ikkiGrGnFgvVkecehraTgqklAlKII.....klpkkLheeverEvsilkglrvHpniiqLyevfehtkk..rLyLVM 74
                              +kk G+G  gvV + + + ++  +A K I      + ++  +  +rE+  l  l+ H nii+L +v+   k+  ++yL+ 
  PF3D7_1431500_MAPK1/1290  4 LKKVGKGAYGVVFKGRCKKNKNIVAVKKIfgafqNCTDA--QRTFREIIFLYELNGHDNIIKLMDVIK-AKNdnDIYLIF 80
                              689999999999999999999999999664333246777..99************************9.88622577775 PP

  == domain 2  score: 59.3 bits;  conditional E-value: 2e-19
      CAMK_group5_multiple 100 vlkqilsAvrYLHslnIlHRDLKPENLLlCehdgdadiKitDFGfAk 146
                               +++q+l A+ Y Hs + lHRD+KP+N+L+   +++  iK++DFG+A+
  PF3D7_1431500_MAPK1/1290 104 IIYQLLRALKYIHSGGLLHRDIKPSNILV---NSECHIKVADFGLAR 147
                               79***************************...**************7 PP

  == domain 3  score: 17.7 bits;  conditional E-value: 7.4e-07
      CAMK_group5_multiple 160 YvAPEvlgkRRhqkekGiiPtPtpYYgsvDiWslGVIaYiLLsGspPFskntgd 213
                               Y APE+l               t Y   vD+WslG I+  LL+G p F    g+
  PF3D7_1431500_MAPK1/1290 170 YRAPEILLG------------STHYTEDVDMWSLGCIMGELLCGKPLFT---GN 208
                               669**9877............799*999****************98776...65 PP

  == domain 4  score: 20.0 bits;  conditional E-value: 1.5e-07
      CAMK_group5_multiple 237 SedAKdfIrrlLkvdPeaRlTasqiLsHP 265
                               S++  d++ +lL+ +P++R++a+ +L+H+
  PF3D7_1431500_MAPK1/1290 260 SNESLDLLEKLLQFNPSKRISAENALKHK 288
                               677779**********************7 PP

>> STE_group3_multiple  
   #    score  bias  c-Evalue  i-Evalue hmmfrom  hmm to    alifrom  ali to    envfrom  env to     acc
 ---   ------ ----- --------- --------- ------- -------    ------- -------    ------- -------    ----
   1 !   40.0   0.6   1.4e-13   1.6e-13       3      60 ..       4      64 ..       1      67 [. 0.88
   2 !   59.9   0.1   1.3e-19   1.6e-19     102     176 ..     107     195 ..     102     203 .. 0.87
   3 ?    3.8   0.0     0.013     0.015     214     237 ..     265     288 ..     260     290 .] 0.93

  Alignments for each domain:
  == domain 1  score: 40.0 bits;  conditional E-value: 1.4e-13
       STE_group3_multiple  3 ieeiGrGayGvVykArdaktgklvAvKvI..nlrkkseereLlsEieilreck.HpNIVey 60
                              ++++G+GayGvV+k+r++k++ +vAvK+I    + + + +  ++Ei +l+e++ H NI+++
  PF3D7_1431500_MAPK1/1290  4 LKKVGKGAYGVVFKGRCKKNKNIVAVKKIfgAFQNCTDAQRTFREIIFLYELNgHDNIIKL 64
                              589**************************76577788888889999999999889999986 PP

  == domain 2  score: 59.9 bits;  conditional E-value: 1.3e-19
       STE_group3_multiple 102 evLrGLayLHskkvIHRDIKpsNvLlnTeGeVKLaDFGSaqlava...........sFvGTpyWMAPEVI....esYdyksDIWS 171
                               + Lr+L+y Hs + +HRDIKpsN+L+n e ++K aDFG a+ +++           ++v T+ + APE+       Y   +D WS
  PF3D7_1431500_MAPK1/1290 107 QLLRALKYIHSGGLLHRDIKPSNILVNSECHIKVADFGLARSISThvnenkvpiltDYVATRWYRAPEILlgstH-YTEDVDMWS 190
                               78************************************999997777777888999*************966634.********* PP

       STE_group3_multiple 172 LGITa 176
                               LG+ +
  PF3D7_1431500_MAPK1/1290 191 LGCIM 195
                               **965 PP

  == domain 3  score: 3.8 bits;  conditional E-value: 0.013
       STE_group3_multiple 214 dFidkCLeKnPekRPtaaeLLkHp 237
                               d+++k L+ nP kR +a++ LkH+
  PF3D7_1431500_MAPK1/1290 265 DLLEKLLQFNPSKRISAENALKHK 288
                               7899*******************8 PP

>> AGC_group3_multiple  
   #    score  bias  c-Evalue  i-Evalue hmmfrom  hmm to    alifrom  ali to    envfrom  env to     acc
 ---   ------ ----- --------- --------- ------- -------    ------- -------    ------- -------    ----
   1 !   61.2  14.5   5.2e-20   6.3e-20       1     152 [.       1     147 [.       1     150 [. 0.93
   2 !   39.7   0.0   1.7e-13   2.1e-13     164     209 ..     167     208 ..     161     222 .. 0.90
   3 ?    0.6   0.1      0.11      0.14     233     257 ..     265     289 ..     265     290 .] 0.92

  Alignments for each domain:
  == domain 1  score: 61.2 bits;  conditional E-value: 5.2e-20
       AGC_group3_multiple   1 FellkvLGkGsFGkVflVrkvtGkdtgkvYAvKvLdKqkvdkrkeveileErdilev....nhPFlVsLhYaFq..ddrhLYLVl 79 
                               +++lk +GkG++G+Vf+ r    k  + + AvK++  +  +  + ++++  r+i  +    +h ++++L ++ +   d ++YL++
  PF3D7_1431500_MAPK1/1290   1 YDILKKVGKGAYGVVFKGRC---KKNKNIVAVKKIFGAFQNCTDAQRTF--REIIFLyelnGHDNIIKLMDVIKakNDNDIYLIF 80 
                               89******************...**************************..999533333379*********97225789***** PP

       AGC_group3_multiple  80 eylrGdLfhLqregyRGFsEeearfYlaelVlALdyLHslGIihRDLKPENILYLDeqGHAesvkLTDFGlak 152
                               +++ +dL    +     + E + + ++++l  AL y+Hs G  hRD KP+NIL ++++ H   +k++DFGla+
  PF3D7_1431500_MAPK1/1290  81 DFMETDLHEVIKADL--LEEIHKKYIIYQLLRALKYIHSGGLLHRDIKPSNIL-VNSECH---IKVADFGLAR 147
                               ***************..************************************.******...********97 PP

  == domain 2  score: 39.7 bits;  conditional E-value: 1.7e-13
       AGC_group3_multiple 164 TpeYmAPEvLmsqkGGYYdeAvDWWSLGVlLYEMLtGktPFqAyge 209
                               T+ Y APE+L ++   +Y+e vD WSLG+++ E+L Gk+ F  +g 
  PF3D7_1431500_MAPK1/1290 167 TRWYRAPEILLGS--THYTEDVDMWSLGCIMGELLCGKPLF--TGN 208
                               67799********..**************************..875 PP

  == domain 3  score: 0.6 bits;  conditional E-value: 0.11
       AGC_group3_multiple 233 dLLrkLLq.dPaqRLGslediknHpF 257
                               dLL kLLq +P +R  s+e+ ++H++
  PF3D7_1431500_MAPK1/1290 265 DLLEKLLQfNPSKRI-SAENALKHKY 289
                               9*******9******.9999999987 PP

>> CAMK_group6_multiple  
   #    score  bias  c-Evalue  i-Evalue hmmfrom  hmm to    alifrom  ali to    envfrom  env to     acc
 ---   ------ ----- --------- --------- ------- -------    ------- -------    ------- -------    ----
   1 !   77.2  16.5   7.2e-25   8.7e-25       6     210 ..       8     217 ..       7     219 .. 0.89
   2 !   16.6   0.0   1.5e-06   1.8e-06     222     250 ..     260     288 ..     259     290 .] 0.93

  Alignments for each domain:
  == domain 1  score: 77.2 bits;  conditional E-value: 7.2e-25
      CAMK_group6_multiple   6 GkGnFGvVkegtersTgrevAiKiI..KsksakdeekiknEVnILksLk.HpnIikLyqvfEtpk..klYLVMElvkgeLfdaIl 85 
                               GkG  GvV  g+ ++ +  vA+K+I    +   d     +E+  L  L  H nIikL +v   +    +YL     + +L + I 
  PF3D7_1431500_MAPK1/1290   8 GKGAYGVVFKGRCKKNKNIVAVKKIfgAFQNCTDAQRTFREIIFLYELNgHDNIIKLMDVIKAKNdnDIYLIFDFMETDLHEVIK 92 
                               9************************5558*******************77**************7336**************998 PP

      CAMK_group6_multiple  86 dseKltErdarlmvrqilsAvkYLHsknIVHrDLKpENiLvLidgnqinLiKiaDFGLAvKriv....kske..lLktvcGTPeY 164
                                   l E   + +++q+l A+kY Hs   +HrD+Kp NiLv   +++   iK+aDFGLA  r +     +     L   + T  Y
  PF3D7_1431500_MAPK1/1290  93 A-DLLEEIHKKYIIYQLLRALKYIHSGGLLHRDIKPSNILV---NSE-CHIKVADFGLA--RSIsthvNENKvpILTDYVATRWY 170
                               8.9**************************************...999.99*********..655111133333358889****** PP

      CAMK_group6_multiple 165 lAPEVi..ekgYvslqlDiWSvGVitYvLLsGlpPFlsGedeaildqI 210
                                APE++  ++ Y    +D+WS G i+  LL+G p F   ++   l+ I
  PF3D7_1431500_MAPK1/1290 171 RAPEILlgSTHY-TEDVDMWSLGCIMGELLCGKPLFTGNSTMNQLEKI 217
                               ******999***.********************999866666666665 PP

  == domain 2  score: 16.6 bits;  conditional E-value: 1.5e-06
      CAMK_group6_multiple 222 SdeAkdLikrLLvvdpskRlSakqvLeHp 250
                               S e  dL+ +LL+  pskR+Sa   L+H+
  PF3D7_1431500_MAPK1/1290 260 SNESLDLLEKLLQFNPSKRISAENALKHK 288
                               67788***********************8 PP

>> CAMK_group1_multiple  
   #    score  bias  c-Evalue  i-Evalue hmmfrom  hmm to    alifrom  ali to    envfrom  env to     acc
 ---   ------ ----- --------- --------- ------- -------    ------- -------    ------- -------    ----
   1 !   82.9   1.3   1.3e-26   1.6e-26      42     171 ..      58     201 ..      44     209 .. 0.93
   2 !   15.0   0.1   4.7e-06   5.7e-06     196     222 ..     260     287 ..     259     288 .. 0.93

  Alignments for each domain:
  == domain 1  score: 82.9 bits;  conditional E-value: 1.3e-26
      CAMK_group1_multiple  42 HpnIvkLyevfEtetk...YlvlElasGmElFDrIvekglsEreAsrlfrQIleAvaYLHslgIVHRDLKPENLLlers.niKIs 122
                               H nI+kL++v+   ++   Yl++ ++   +l++ I +  l E   + +++Q+l A+ Y Hs g  HRD+KP N+L ++   iK +
  PF3D7_1431500_MAPK1/1290  58 HDNIIKLMDVIKAKNDndiYLIFDFMET-DLHEVIKADLLEEIHKKYIIYQLLRALKYIHSGGLLHRDIKPSNILVNSEcHIKVA 141
                               99*********99554445*********.************************************************9868**** PP

      CAMK_group1_multiple 123 DFGlAkge...........lktlcGtPaYvAPEvlqgldpYgkavDmWSlGVILYiLLsG 171
                               DFGlA++            l++++ t  Y APE+l+g+  Y   vDmWSlG I+  LL+G
  PF3D7_1431500_MAPK1/1290 142 DFGLARSIsthvnenkvpiLTDYVATRWYRAPEILLGSTHYTEDVDMWSLGCIMGELLCG 201
                               *******9**********************************************999998 PP

  == domain 2  score: 15.0 bits;  conditional E-value: 4.7e-06
      CAMK_group1_multiple 196 SpeAkDLIrrlLr.dPkkRlTaeeiLqH 222
                               S+e  DL+ +lL  +P+kR++ae++L+H
  PF3D7_1431500_MAPK1/1290 260 SNESLDLLEKLLQfNPSKRISAENALKH 287
                               88999*******66************** PP

>> CAMK_group7_multiple  
   #    score  bias  c-Evalue  i-Evalue hmmfrom  hmm to    alifrom  ali to    envfrom  env to     acc
 ---   ------ ----- --------- --------- ------- -------    ------- -------    ------- -------    ----
   1 !   47.3  14.3   7.8e-16   9.4e-16       6     157 ..       5     150 ..       1     156 [. 0.80
   2 !   28.5   0.0   3.6e-10   4.4e-10     169     219 ..     170     219 ..     166     220 .. 0.90
   3 !   11.8   0.0   4.1e-05     5e-05     238     261 ..     264     287 ..     259     289 .. 0.91

  Alignments for each domain:
  == domain 1  score: 47.3 bits;  conditional E-value: 7.8e-16
      CAMK_group7_multiple   6 kelGsGnFavVKeciHklTgqkyAvKIL.dK.rrlkqLveaeisrEIavl.ellkHCPnIIkLyEVyE..TtSeIyLvlEYvaGG 85 
                               k  G+G ++vV  ++ k  +  +AvK +    +           rEI  l el  H  nIIkL  V+   ++ +IyL+       
  PF3D7_1431500_MAPK1/1290   5 KKVGKGAYGVVFKGRCKKNKNIVAVKKIfGAfQNCTD--AQRTFREIIFLyELNGH-DNIIKLMDVIKakNDNDIYLIFDFME-T 85 
                               6667777777777777777777777633122122222..23345888888355568.9*********5449*******99988.5 PP

      CAMK_group7_multiple  86 ELFdlIleeLgklVsEpdskllikQIlsaVkymHensIVHRDLKPENvLlssnedkStdvKiaDFGlSkkvk 157
                               +L   I  +   l  E   k +i Q+l a+ky H     HRD KP N+L+ s       +K+aDFGl++ ++
  PF3D7_1431500_MAPK1/1290  86 DLHEVIKAD---LLEEIHKKYIIYQLLRALKYIHSGGLLHRDIKPSNILVNSE----CHIKVADFGLARSIS 150
                               *****9999...55***************************************....************987 PP

  == domain 2  score: 28.5 bits;  conditional E-value: 3.6e-10
      CAMK_group7_multiple 169 YaAPEilse.klYiGleVDiWaiGVILYiLLtGTlPFrsedrDvdeLfkkIl 219
                               Y APEil +  +Y +  VD+W++G I   LL+G + F +  +    L k+I+
  PF3D7_1431500_MAPK1/1290 170 YRAPEILLGsTHY-TEDVDMWSLGCIMGELLCGKPLFTGNST-MNQLEKIIQ 219
                               88****9873589.********************99999888.888988887 PP

  == domain 3  score: 11.8 bits;  conditional E-value: 4.1e-05
      CAMK_group7_multiple 238 kdLikslLvvdPkKRytieiileH 261
                                dL+ +lL+ +P KR ++e  l H
  PF3D7_1431500_MAPK1/1290 264 LDLLEKLLQFNPSKRISAENALKH 287
                               59******************9999 PP

>> CAMK_group3_multiple  
   #    score  bias  c-Evalue  i-Evalue hmmfrom  hmm to    alifrom  ali to    envfrom  env to     acc
 ---   ------ ----- --------- --------- ------- -------    ------- -------    ------- -------    ----
   1 !   51.9  12.6   3.8e-17   4.6e-17       1     150 [.       1     147 [.       1     148 [. 0.88
   2 !   17.0   0.2   1.4e-06   1.7e-06     165     191 ..     170     194 ..     169     205 .. 0.88
   3 !   21.9   0.0   4.4e-08   5.3e-08     227     249 ..     265     287 ..     259     290 .] 0.91

  Alignments for each domain:
  == domain 1  score: 51.9 bits;  conditional E-value: 3.8e-17
      CAMK_group3_multiple   1 YelketLGkGqfsvVkkChka.TGrevAiKvmEi.kk.kklslevdrekirREieIlrqlr.HPnIitLhdviE..nCesklyLV 79 
                               Y+ ++  GkG+++vV k++++  +  vA+K   i  + +      d + + REi  l +l+ H nIi+L dvi   n   ++yL+
  PF3D7_1431500_MAPK1/1290   1 YDILKKVGKGAYGVVFKGRCKkNKNIVAVKK--IfGAfQNCT---DAQRTFREIIFLYELNgHDNIIKLMDVIKakN-DNDIYLI 79 
                               8888899*********9997526778***85..424426666...****************************7336.679**** PP

      CAMK_group3_multiple  80 fElvsgGELFdyivererHLsEkEArhffrQIlsAVhylHqnrIVHrDLKPENiLLddvkniKLaDFGlae 150
                               f+    ++L++ i + +  L E     ++ Q+l A+ y+H+  ++HrD KP NiL  +   iK aDFGla+
  PF3D7_1431500_MAPK1/1290  80 FD-FMETDLHEVIKA-DL-LEEIHKKYIIYQLLRALKYIHSGGLLHRDIKPSNILVNSECHIKVADFGLAR 147
                               **.6679****9976.77.99999999*****************************99788********96 PP

  == domain 2  score: 17.0 bits;  conditional E-value: 1.4e-06
      CAMK_group3_multiple 165 YlSPEvlngdEtHPyGkkvDvWScGVI 191
                               Y +PE+l+g  tH y   vD+WS+G I
  PF3D7_1431500_MAPK1/1290 170 YRAPEILLGS-TH-YTEDVDMWSLGCI 194
                               669*******.99.***********77 PP

  == domain 3  score: 21.9 bits;  conditional E-value: 4.4e-08
      CAMK_group3_multiple 227 dLIrrLLqvdPsrRlTaeqvLkH 249
                               dL+ +LLq++Ps+R++ae +LkH
  PF3D7_1431500_MAPK1/1290 265 DLLEKLLQFNPSKRISAENALKH 287
                               99********************* PP

>> CAMK_group2_multiple  
   #    score  bias  c-Evalue  i-Evalue hmmfrom  hmm to    alifrom  ali to    envfrom  env to     acc
 ---   ------ ----- --------- --------- ------- -------    ------- -------    ------- -------    ----
   1 !   79.8  17.9   1.2e-25   1.4e-25       6     201 ..       8     212 ..       4     217 .. 0.86
   2 !    4.3   0.0    0.0078    0.0095     215     236 ..     265     287 ..     262     290 .] 0.88

  Alignments for each domain:
  == domain 1  score: 79.8 bits;  conditional E-value: 1.2e-25
      CAMK_group2_multiple   6 GrGaFsvVkrcvekktgrevAaKiI..pkkkgkresveCrEieILrkLq.HpnIiqLhDafEt...rtlvLVlElhcsgELFDri 84 
                               G+Ga++vV++ + kk++  vA+K I    +  + ++ + rEi  L+ L+ H+nIi+L D++     ++++L+++  ++ +L + i
  PF3D7_1431500_MAPK1/1290   8 GKGAYGVVFKGRCKKNKNIVAVKKIfgAFQNCTDAQRTFREIIFLYELNgHDNIIKLMDVIKAkndNDIYLIFDF-METDLHEVI 91 
                               9************************44344444444444**********************754459********.******988 PP

      CAMK_group2_multiple  85 vekgrlsEsearayfrQvLeAvqYLHkkgIvHRDLKPENiLlenc..IKitDFGlA.kLepC..P.kgellqtfcGTpeYvAPEv 163
                                    l E   +++++Q+L A++Y H+ g +HRD+KP NiL+     IK++DFGlA ++++     k ++l++   T+ Y APE+
  PF3D7_1431500_MAPK1/1290  92 K-ADLLEEIHKKYIIYQLLRALKYIHSGGLLHRDIKPSNILVNSEchIKVADFGLArSISTHvnEnKVPILTDYVATRWYRAPEI 175
                               5.57999999********************************76556*********64555442259****************** PP

      CAMK_group2_multiple 164 leg..PygkavDiWSlGVilYilLsGypPFlgedqrkleq 201
                               l g   y + vD+WSlG i+  lL+G p F g   +++++
  PF3D7_1431500_MAPK1/1290 176 LLGstHYTEDVDMWSLGCIMGELLCGKPLFTG---NSTMN 212
                               ***8779*************999999997777...45555 PP

  == domain 2  score: 4.3 bits;  conditional E-value: 0.0078
      CAMK_group2_multiple 215 dLirklLvvd.kkRpTaeeaLqH 236
                               dL+ klL+ + +kR++ae aL+H
  PF3D7_1431500_MAPK1/1290 265 DLLEKLLQFNpSKRISAENALKH 287
                               8999999977689*********9 PP

>> AGC_group1_multiple  
   #    score  bias  c-Evalue  i-Evalue hmmfrom  hmm to    alifrom  ali to    envfrom  env to     acc
 ---   ------ ----- --------- --------- ------- -------    ------- -------    ------- -------    ----
   1 !    7.7   3.6   0.00076   0.00092       1      34 [.       1      32 [.       1      32 [. 0.88
   2 !   48.1   3.4   4.9e-16     6e-16      80     141 ..      86     145 ..      73     151 .. 0.92
   3 !   29.7   0.0   1.8e-10   2.2e-10     177     229 ..     170     218 ..     167     224 .. 0.79
   4 !    9.8   0.1   0.00018   0.00021     237     258 ..     259     280 ..     258     282 .. 0.90

  Alignments for each domain:
  == domain 1  score: 7.7 bits;  conditional E-value: 0.00076
       AGC_group1_multiple  1 FellkvLGkGsFGkVrlvrkkGhdtgklYAMKiL 34
                              +++lk  GkG++G+V+  r k  + +   A+K +
  PF3D7_1431500_MAPK1/1290  1 YDILKKVGKGAYGVVFKGRCK--KNKNIVAVKKI 32
                              689999*************99..88888888865 PP

  == domain 2  score: 48.1 bits;  conditional E-value: 4.9e-16
       AGC_group1_multiple  80 DLmthLqkgvFsEeearfYiAEivlALeyLHslGIIYRDLKPdNiLYLDeeGHpiKitDFGL 141
                               DL++ ++ + ++E + +++i  +  AL y+Hs G  +RD+KP+NiL + +e H iK +DFGL
  PF3D7_1431500_MAPK1/1290  86 DLHEVIKADLLEEIHKKYIIYQLLRALKYIHSGGLLHRDIKPSNIL-VNSECH-IKVADFGL 145
                               99999999999***********************************.******.******** PP

  == domain 3  score: 29.7 bits;  conditional E-value: 1.8e-10
       AGC_group1_multiple 177 YiAPEVlqYlr.qGYdksvDWWSLGVlLYEMLtGqsPFqgddddpesAetakIl 229
                               Y APE+l  l+ + Y++ vD WSLG+++ E+L+G + F+  + +     ++kI+
  PF3D7_1431500_MAPK1/1290 170 YRAPEIL--LGsTHYTEDVDMWSLGCIMGELLCGKPLFT-GNSTMN--QLEKII 218
                               66*****..77478********************99888.334444..566666 PP

  == domain 4  score: 9.8 bits;  conditional E-value: 0.00018
       AGC_group1_multiple 237 lSpeAkdLirkLLtkdPekRLn 258
                                S e  dL++kLL+ +P kR++
  PF3D7_1431500_MAPK1/1290 259 ASNESLDLLEKLLQFNPSKRIS 280
                               689999**************96 PP

>> AGC_group2_multiple  
   #    score  bias  c-Evalue  i-Evalue hmmfrom  hmm to    alifrom  ali to    envfrom  env to     acc
 ---   ------ ----- --------- --------- ------- -------    ------- -------    ------- -------    ----
   1 !    9.3   4.6   0.00021   0.00025       1      32 [.       1      32 [.       1      32 [. 0.94
   2 !   51.8   0.3   2.9e-17   3.5e-17     108     147 ..     111     147 ..     108     154 .. 0.94
   3 !   25.9   0.0     2e-09   2.4e-09     163     206 ..     172     215 ..     167     219 .. 0.86

  Alignments for each domain:
  == domain 1  score: 9.3 bits;  conditional E-value: 0.00021
       AGC_group2_multiple  1 FelLKvIGkGsFGkVllVrhKaTgkiYAMKiL 32
                              +++LK +GkG++G+V+  r K+ + i A+K++
  PF3D7_1431500_MAPK1/1290  1 YDILKKVGKGAYGVVFKGRCKKNKNIVAVKKI 32
                              89**************9999999999999986 PP

  == domain 2  score: 51.8 bits;  conditional E-value: 2.9e-17
       AGC_group2_multiple 108 ALdyLHslgIVYRDLKPdNiLYLDsqGHPEIkLTDFGlcK 147
                               AL y+Hs g+ +RD+KP+NiL + s+ H  Ik++DFGl+ 
  PF3D7_1431500_MAPK1/1290 111 ALKYIHSGGLLHRDIKPSNIL-VNSECH--IKVADFGLAR 147
                               899******************.******..********96 PP

  == domain 3  score: 25.9 bits;  conditional E-value: 2e-09
       AGC_group2_multiple 163 APEVlkrqG.YgraVDWWsLGVllYEMLtGypPFyadnpeWEtyq 206
                               APE+l ++  Y+  VD WsLG+++ E+L+G p F++ ++    ++
  PF3D7_1431500_MAPK1/1290 172 APEILLGSThYTEDVDMWSLGCIMGELLCGKPLFTGNSTM-NQLE 215
                               9*****9999********************9977777665.5555 PP

>> STE_group1_multiple  
   #    score  bias  c-Evalue  i-Evalue hmmfrom  hmm to    alifrom  ali to    envfrom  env to     acc
 ---   ------ ----- --------- --------- ------- -------    ------- -------    ------- -------    ----
   1 !   25.5   3.5   2.7e-09   3.3e-09       3      30 ..       7      32 ..       5      35 .. 0.94
   2 !   44.4   0.6   5.4e-15   6.5e-15     100     140 ..     107     144 ..     103     148 .. 0.93
   3 !   16.7   0.1   1.3e-06   1.5e-06     154     196 ..     163     203 ..     160     217 .. 0.89
   4 ?   -2.0   0.0      0.56      0.68     236     252 .]     274     290 .]     268     290 .] 0.88

  Alignments for each domain:
  == domain 1  score: 25.5 bits;  conditional E-value: 2.7e-09
       STE_group1_multiple  3 lVLGkGsyGeVykarDkhTGqvVAiKqi 30
                                 GkG+yG+V+k+r k+++ +VA+K+i
  PF3D7_1431500_MAPK1/1290  7 V--GKGAYGVVFKGRCKKNKNIVAVKKI 32
                              6..************************8 PP

  == domain 2  score: 44.4 bits;  conditional E-value: 5.4e-15
       STE_group1_multiple 100 eiLqGLeYLHsklrvIHRDIKadNILLneFdGsHVKLcDFG 140
                               + L +L Y Hs  + +HRDIK++NIL n+ + + +K +DFG
  PF3D7_1431500_MAPK1/1290 107 QLLRALKYIHSG-GLLHRDIKPSNILVNS-ECH-IKVADFG 144
                               7799********.****************.***.******* PP

  == domain 3  score: 16.7 bits;  conditional E-value: 1.3e-06
       STE_group1_multiple 154 ntvGTpyWMAPEVIdPelkrgYdakaDIWSLGITaIElAeGeP 196
                               ++v T  + APE+ +  +   Y + +D WSLG+ + El+ G+P
  PF3D7_1431500_MAPK1/1290 163 DYVATRWYRAPEILL--GSTHYTEDVDMWSLGCIMGELLCGKP 203
                               556667777******..8999********************99 PP

  == domain 4  score: -2.0 bits;  conditional E-value: 0.56
       STE_group1_multiple 236 dPrkRptAkeLLqHpFl 252
                               +P kR +A+  L+H+ +
  PF3D7_1431500_MAPK1/1290 274 NPSKRISAENALKHKYV 290
                               8*************976 PP

>> STE_group4_multiple  
   #    score  bias  c-Evalue  i-Evalue hmmfrom  hmm to    alifrom  ali to    envfrom  env to     acc
 ---   ------ ----- --------- --------- ------- -------    ------- -------    ------- -------    ----
   1 !   22.9   0.2   1.8e-08   2.2e-08       7      36 ..       2      32 ..       1      63 [. 0.71
   2 !   42.6   0.3   2.1e-14   2.5e-14     117     163 ..     106     151 ..      96     158 .. 0.90
   3 !   12.3   0.1     3e-05   3.6e-05     201     217 ..     187     203 ..     172     203 .. 0.92
   4 !    4.9   0.0    0.0051    0.0062     254     282 ..     260     289 ..     252     290 .] 0.85

  Alignments for each domain:
  == domain 1  score: 22.9 bits;  conditional E-value: 1.8e-08
       STE_group4_multiple  7 ekgekiGkGAfGsVYkAldveGe.lvAiKqV 36
                              + ++k GkGA+G+V+k++++  +  vA+K +
  PF3D7_1431500_MAPK1/1290  2 DILKKVGKGAYGVVFKGRCKKNKnIVAVKKI 32
                              6689***************8665379***98 PP

  == domain 2  score: 42.6 bits;  conditional E-value: 2.1e-14
       STE_group4_multiple 117 kqiLkGLsYLHsngkiHRDIKGANiLLdstGhRvKLADFGvAarLAT 163
                                q+L+ L Y Hs g  HRDIK  NiL +s+ h +K ADFG A+ + T
  PF3D7_1431500_MAPK1/1290 106 YQLLRALKYIHSGGLLHRDIKPSNILVNSECH-IKVADFGLARSIST 151
                               599*****************************.*********98866 PP

  == domain 3  score: 12.3 bits;  conditional E-value: 3e-05
       STE_group4_multiple 201 DiWSlGiTaIEmAtgkP 217
                               D+WSlG+   E+++gkP
  PF3D7_1431500_MAPK1/1290 187 DMWSLGCIMGELLCGKP 203
                               ****************9 PP

  == domain 4  score: 4.9 bits;  conditional E-value: 0.0051
       STE_group4_multiple 254 SesfrdFvrrCLt.dPskRPtAeeLLkHpF 282
                               S+   d++++ L+ +PskR +Ae  LkH+ 
  PF3D7_1431500_MAPK1/1290 260 SNESLDLLEKLLQfNPSKRISAENALKHKY 289
                               66666888888988**************97 PP

>> STE_group2_multiple  
   #    score  bias  c-Evalue  i-Evalue hmmfrom  hmm to    alifrom  ali to    envfrom  env to     acc
 ---   ------ ----- --------- --------- ------- -------    ------- -------    ------- -------    ----
   1 !   75.3  14.9   2.7e-24   3.2e-24       2     196 ..       4     203 ..       3     205 .. 0.89

  Alignments for each domain:
  == domain 1  score: 75.3 bits;  conditional E-value: 2.7e-24
       STE_group2_multiple   2 leeIGkGFdtyGkVYkarhkpTGelaAvKii....dpeseeelkeiqkElkiLkefk.HPNIVqYyGaflkenkpgeLWivmEyC 81 
                               l+++GkG  +yG+V+k+r k++  ++AvK+i    +++ +     + +E+ +L e++ H NI++  ++  ++n  ++++++  ++
  PF3D7_1431500_MAPK1/1290   4 LKKVGKG--AYGVVFKGRCKKNKNIVAVKKIfgafQNCTDAQ--RTFREIIFLYELNgHDNIIKLMDVIKAKN-DNDIYLIFDFM 83 
                               689****..**********************99888888877..999********999**********99999.77********* PP

       STE_group2_multiple  82 aGSl.DllklgLsEeiIa.yIlrgiLkGLnYLHenlkiiHRDIKgsNILltsdGeVKLaDFGSaqLtsRqRt.........vnsf 155
                                + l +++k++L Eei   yI ++ L++L Y+H+  + +HRDIK+sNIL++s+  +K aDFG a+ +s   t          +  
  PF3D7_1431500_MAPK1/1290  84 ETDLhEVIKADLLEEIHKkYIIYQLLRALKYIHSG-GLLHRDIKPSNILVNSECHIKVADFGLARSIS---ThvnenkvpiLTDY 164
                               ***989*********97527899************.*****************************999...64333333323456 PP

       STE_group2_multiple 156 vGTpyWMAPEVIace.kYDvksDiWSlGITaiELAegkYPVP 196
                               v T+ + APE + ++  Y   +D WSlG+   EL  gk   P
  PF3D7_1431500_MAPK1/1290 165 VATRWYRAPEILLGStHYTEDVDMWSLGCIMGELLCGK---P 203
                               99*********9997359999********999999999...7 PP

>> CAMK_group4_multiple  
   #    score  bias  c-Evalue  i-Evalue hmmfrom  hmm to    alifrom  ali to    envfrom  env to     acc
 ---   ------ ----- --------- --------- ------- -------    ------- -------    ------- -------    ----
   1 !   70.9  18.4   6.3e-23   7.6e-23       2     199 ..       1     203 [.       1     216 [. 0.88
   2 ?    2.6   0.1     0.028     0.034     230     254 ..     262     287 ..     259     288 .. 0.87

  Alignments for each domain:
  == domain 1  score: 70.9 bits;  conditional E-value: 6.3e-23
      CAMK_group4_multiple   2 YligeeLGsGaFgkVrlgverktgreVAiKiI.....dkkrlpkLvrrEiaILrrLh.HGapnivkLhdvfEtprg..lyLVmEl 78 
                               Y+i ++ G+Ga+g+V+ g+ +k +  VA+K I     + + +    +rEi  L  L+ H  +ni+kL dv+  ++   +yL+   
  PF3D7_1431500_MAPK1/1290   1 YDILKKVGKGAYGVVFKGRCKKNKNIVAVKKIfgafqNCTDAQR-TFREIIFLYELNgH--DNIIKLMDVIKAKNDndIYLIFDF 82 
                               9999*************************988566665566666.7**********868..***********998778****999 PP

      CAMK_group4_multiple  79 vsEDLfdrIvSergFrLtEkearkyf.rQileAvrYlHskgvVHRDLKpENLLYvlDsAednniKliDFGlskr..DDlgags.. 158
                                + DL + I+      L E++ +ky+  Q+l A++Y+Hs g +HRD+Kp N+L  ++   +  iK++DFGl++     +++++  
  PF3D7_1431500_MAPK1/1290  83 METDLHEVIK---A-DLLEEIHKKYIiYQLLRALKYIHSGGLLHRDIKPSNIL--VN--SECHIKVADFGLARSisTHVNENKvp 159
                               9999*****9...5.8*********737*************************..**..**************522357888755 PP

      CAMK_group4_multiple 159 .lktfcGTPeYaAPEvlrgk.pYGa.tDvWSlGVilYimLsGtl 199
                                l++ + T+ Y APE+l g+  Y + +D+WSlG i+  +L+G +
  PF3D7_1431500_MAPK1/1290 160 iLTDYVATRWYRAPEILLGStHYTEdVDMWSLGCIMGELLCGKP 203
                               579**************997457644****************76 PP

  == domain 2  score: 2.6 bits;  conditional E-value: 0.028
      CAMK_group4_multiple 230 eAkdlirklLevd.rkRpsleqiLaH 254
                               e  dl+ klL+ + +kR s+e +L+H
  PF3D7_1431500_MAPK1/1290 262 ESLDLLEKLLQFNpSKRISAENALKH 287
                               6669*******8879*********** PP

>> AGC_group4_multiple  
   #    score  bias  c-Evalue  i-Evalue hmmfrom  hmm to    alifrom  ali to    envfrom  env to     acc
 ---   ------ ----- --------- --------- ------- -------    ------- -------    ------- -------    ----
   1 !   64.4  21.7   6.2e-21   7.5e-21      41     203 ..      43     203 ..       5     217 .. 0.82
   2 !    9.2   0.2   0.00029   0.00035     232     250 ..     260     278 ..     258     287 .. 0.89

  Alignments for each domain:
  == domain 1  score: 64.4 bits;  conditional E-value: 6.2e-21
       AGC_group4_multiple  41 vqtmtErdiLsrvrtgHPFiVkLhyaFqTk..ekLylVmeymnGGeLfthiYvskevFsEpearFYaaeIvlALeyLHslgIVYR 123
                               + t++E++ L +++ gH +i+kL ++   k   + yl+ ++m+  +L++ i  + + + E   +++ +++  AL y Hs g  +R
  PF3D7_1431500_MAPK1/1290  43 QRTFREIIFLYELN-GHDNIIKLMDVIKAKndNDIYLIFDFMET-DLHEVI--KADLLEEIHKKYIIYQLLRALKYIHSGGLLHR 123
                               44678888888888.88888888888875522579999999998.******..******************************** PP

       AGC_group4_multiple 124 DLKPENILYLDedGHlEsikItDFGLaKv......EdknartFLDktfCGTpeYmAPEVLq.rqgYdksvDWWsLGVllYEMLaG 201
                               D+KP+NIL  +++ H   ik++DFGLa+       E k   +   + ++ T  Y APE+L   + Y++ vD WsLG+++ E+L+G
  PF3D7_1431500_MAPK1/1290 124 DIKPSNIL-VNSECH---IKVADFGLARSisthvnENKVPIL---TDYVATRWYRAPEILLgSTHYTEDVDMWSLGCIMGELLCG 201
                               ********.******...**********77999955555555...77**************899********************* PP

       AGC_group4_multiple 202 qs 203
                                +
  PF3D7_1431500_MAPK1/1290 202 KP 203
                               88 PP

  == domain 2  score: 9.2 bits;  conditional E-value: 0.00029
       AGC_group4_multiple 232 SpeAkdLlekLLhkDPhkR 250
                               S e+ dLlekLL+ +P+kR
  PF3D7_1431500_MAPK1/1290 260 SNESLDLLEKLLQFNPSKR 278
                               77899************** PP

>> AGC_group5_multiple  
   #    score  bias  c-Evalue  i-Evalue hmmfrom  hmm to    alifrom  ali to    envfrom  env to     acc
 ---   ------ ----- --------- --------- ------- -------    ------- -------    ------- -------    ----
   1 !    6.8   5.3    0.0016    0.0019       1      33 [.       1      31 [.       1      32 [. 0.93
   2 !   68.7   3.8   3.2e-22   3.9e-22     113     207 ..     111     203 ..     108     209 .. 0.87

  Alignments for each domain:
  == domain 1  score: 6.8 bits;  conditional E-value: 0.0016
       AGC_group5_multiple  1 FellkVLGkGsFGkVllvrvKaTdaGklYAmKv 33
                              +++lk +GkG++G+V+  r K++    + A+K+
  PF3D7_1431500_MAPK1/1290  1 YDILKKVGKGAYGVVFKGRCKKNK--NIVAVKK 31
                              789999*****************9..9999997 PP

  == domain 2  score: 68.7 bits;  conditional E-value: 3.2e-22
       AGC_group5_multiple 113 aLdfLHskgiVYRDLKPdNILLRDeeGHPEsIKiaDFGlc......kigdgdttstfacGTpdYiAPEvLkrqeDGkGrYgqsvD 191
                               aL ++Hs g  +RD+KP+NIL+  +e H   IK+aDFGl+      ++++++ + t  + T  Y APE+L +       Y+ +vD
  PF3D7_1431500_MAPK1/1290 111 ALKYIHSGGLLHRDIKPSNILV-NSECH---IKVADFGLArsisthVNENKVPILTDYVATRWYRAPEILLGS----THYTEDVD 187
                               9*********************.*****...*********65555556666666666677777778******9....89****** PP

       AGC_group5_multiple 192 WWSlGVLlYEMLaGqs 207
                                WSlG+++ E L+G +
  PF3D7_1431500_MAPK1/1290 188 MWSLGCIMGELLCGKP 203
                               *************975 PP

>> TKL_group1_multiple  
   #    score  bias  c-Evalue  i-Evalue hmmfrom  hmm to    alifrom  ali to    envfrom  env to     acc
 ---   ------ ----- --------- --------- ------- -------    ------- -------    ------- -------    ----
   1 !   66.8   4.7   1.3e-21   1.5e-21       2     199 ..       6     199 ..       5     201 .. 0.83

  Alignments for each domain:
  == domain 1  score: 66.8 bits;  conditional E-value: 1.3e-21
       TKL_group1_multiple   2 liGkGrFGeVykvrwkqngeqfevvAvKdifrqseKmdqkkswkrEvei..yrtLFrHENILqF...iksteleQLWLITayhCV 81 
                               ++GkG +G V+k+r k n      vAvK if   +  ++  +  +++ei  +  L  H NI +    ik ++ +  +LI +++  
  PF3D7_1431500_MAPK1/1290   6 KVGKGAYGVVFKGRCKKNK---NIVAVKKIFGAFQ--NCTDAQRTFREIifLYELNGHDNIIKLmdvIKAKNDNDIYLIFDFM-- 83 
                               79****************6...889******9989..8877776666654467787*****996344799*********9999.. PP

       TKL_group1_multiple  82 aiLpwnsrvk...........iaysIakGlaYLHsscKIiHRDLkSkNiLvKnEnGgtcvlADFGLaavripet...srgdilst 152
                                  + ++ +k           i y + ++l Y Hs+   +HRD+k +NiLv +      ++ADFGL a++i+++   + ++il+ 
  PF3D7_1431500_MAPK1/1290  84 E-TDLHEVIKadlleeihkkyIIYQLLRALKYIHSGG-LLHRDIKPSNILVNS--ECHIKVADFGL-ARSISTHvneNKVPILTD 163
                               5.67777776665555556667777789*******65.***************..6889*******.*****9877799****** PP

       TKL_group1_multiple 153 qvGtLRknDRkkrYMAvGnPEvLRdeslnLekHvDvySfGlVLwEvi 199
                                v t       ++Y A   PE+L  +s      vD++S+G +  E++
  PF3D7_1431500_MAPK1/1290 164 YVAT-------RWYRA---PEIL-LGSTHYTEDVDMWSLGCIMGELL 199
                               ****.......*****...****.555443334*******9998875 PP

>> TK_group4_multiple  
   #    score  bias  c-Evalue  i-Evalue hmmfrom  hmm to    alifrom  ali to    envfrom  env to     acc
 ---   ------ ----- --------- --------- ------- -------    ------- -------    ------- -------    ----
   1 !   15.1   2.4   4.3e-06   5.2e-06       3      33 ..       3      31 ..       2      33 .. 0.93
   2 !   46.7   0.0   1.1e-15   1.4e-15     104     190 ..     103     197 ..      95     203 .. 0.92

  Alignments for each domain:
  == domain 1  score: 15.1 bits;  conditional E-value: 4.3e-06
        TK_group4_multiple  3 lleeLGqGsFGeVyeGvpkYgnkkteVAvKv 33
                              +l++ G+G++G V++G  k +nk + VAvK+
  PF3D7_1431500_MAPK1/1290  3 ILKKVGKGAYGVVFKGRCK-KNKNI-VAVKK 31
                              68999**************.***88.****7 PP

  == domain 2  score: 46.7 bits;  conditional E-value: 1.1e-15
        TK_group4_multiple 104 qmakQiAkGMeYLeeKrfvHRDLAARNvLVesdlvvKisDFGLsRdlyedakggklPi.......kWm.APEsLldarkFSsaSD 180
                               ++ +Q+ ++++Y  + ++ HRD    N+LV+s+ + K++DFGL+R +++     k+Pi       +W+ APE Ll   +++   D
  PF3D7_1431500_MAPK1/1290 103 YIIYQLLRALKYIHSGGLLHRDIKPSNILVNSECHIKVADFGLARSISTHVNENKVPIltdyvatRWYrAPEILLGSTHYTEDVD 187
                               6779******************************************************88888888*99*******999****** PP

        TK_group4_multiple 181 VWSFGVvLWE 190
                               +WS G ++ E
  PF3D7_1431500_MAPK1/1290 188 MWSLGCIMGE 197
                               ***9988855 PP

>> TKL_group2_multiple  
   #    score  bias  c-Evalue  i-Evalue hmmfrom  hmm to    alifrom  ali to    envfrom  env to     acc
 ---   ------ ----- --------- --------- ------- -------    ------- -------    ------- -------    ----
   1 !   13.8   0.1   1.7e-05   2.1e-05       4      21 ..       4      20 ..       2      48 .. 0.77
   2 !   25.2   0.3   5.9e-09   7.1e-09     100     150 ..     104     149 ..     103     156 .. 0.85
   3 !   11.7   0.0   7.1e-05   8.6e-05     162     189 ..     172     200 ..     167     205 .. 0.84

  Alignments for each domain:
  == domain 1  score: 13.8 bits;  conditional E-value: 1.7e-05
       TKL_group2_multiple  4 levvGkGgfGtViyrGrw 21
                              l +vGkG++G V ++Gr 
  PF3D7_1431500_MAPK1/1290  4 LKKVGKGAYGVV-FKGRC 20
                              679*********.***95 PP

  == domain 2  score: 25.2 bits;  conditional E-value: 5.9e-09
       TKL_group2_multiple 100 lalqiArGmaYLHtEivGkpaIiHRDLKSrNiLld.sltVkeIaDfGLskst 150
                               +++q  r++ Y H        ++HRD K++NiL+  + + k  aDfGL+ s+
  PF3D7_1431500_MAPK1/1290 104 IIYQLLRALKYIH-----SGGLLHRDIKPSNILVNsECHIK-VADFGLARSI 149
                               5677778999999.....999*************7358999.******9765 PP

  == domain 3  score: 11.7 bits;  conditional E-value: 7.1e-05
       TKL_group2_multiple 162 APEvskksp.ySkkvDvySFGvvlWEllC 189
                               APE+   s+ y++ vD++S G ++ EllC
  PF3D7_1431500_MAPK1/1290 172 APEILLGSThYTEDVDMWSLGCIMGELLC 200
                               77776666449*****************7 PP

>> TK_group2_multiple  
   #    score  bias  c-Evalue  i-Evalue hmmfrom  hmm to    alifrom  ali to    envfrom  env to     acc
 ---   ------ ----- --------- --------- ------- -------    ------- -------    ------- -------    ----
   1 !    7.7   2.0   0.00072   0.00088       4      27 ..       4      30 ..       3      32 .. 0.94
   2 ?   -0.8   0.0      0.26      0.31      50      70 ..      58      84 ..      52      85 .. 0.78
   3 !   41.1   0.0   5.7e-14   6.9e-14      92     144 ..     107     160 ..     104     195 .. 0.89

  Alignments for each domain:
  == domain 1  score: 7.7 bits;  conditional E-value: 0.00072
        TK_group2_multiple  4 lrvLGeGaFGeVyeGelkgg...VAVK 27
                              l++ G+Ga G+V++G+ k++   VAVK
  PF3D7_1431500_MAPK1/1290  4 LKKVGKGAYGVVFKGRCKKNkniVAVK 30
                              6888**********************9 PP

  == domain 2  score: -0.8 bits;  conditional E-value: 0.26
        TK_group2_multiple 50 HpNIvrLlGVtee......yivtEymp 70
                              H+NI++L  V++       y+++ +m+
  PF3D7_1431500_MAPK1/1290 58 HDNIIKLMDVIKAkndndiYLIFDFME 84
                              *******88877777777777777765 PP

  == domain 3  score: 41.1 bits;  conditional E-value: 5.7e-14
        TK_group2_multiple  92 QiAaGMaYLEsrnfvHRDLAARNiLVgenlvvKIaDFGLaRdi.YrvqggklPv 144
                               Q+ ++++Y++s ++ HRD+   NiLV++  ++K+aDFGLaR i + v++ k+P+
  PF3D7_1431500_MAPK1/1290 107 QLLRALKYIHSGGLLHRDIKPSNILVNSECHIKVADFGLARSIsTHVNENKVPI 160
                               55589**************************************88889999988 PP

>> TKL_group4_multiple  
   #    score  bias  c-Evalue  i-Evalue hmmfrom  hmm to    alifrom  ali to    envfrom  env to     acc
 ---   ------ ----- --------- --------- ------- -------    ------- -------    ------- -------    ----
   1 !    6.5   4.0    0.0025     0.003       6      32 ..       5      32 ..       3      35 .. 0.86
   2 !   44.8   2.1   6.2e-15   7.5e-15      99     195 ..     108     201 ..     106     211 .. 0.84

  Alignments for each domain:
  == domain 1  score: 6.5 bits;  conditional E-value: 0.0025
       TKL_group4_multiple  6 ekiGeGaFGeVYrakh.rrqeeVkvlKa 32
                               k G+Ga+G V++++  +++  V+v+K+
  PF3D7_1431500_MAPK1/1290  5 KKVGKGAYGVVFKGRCkKNKNIVAVKKI 32
                              699***********98348899*****8 PP

  == domain 2  score: 44.8 bits;  conditional E-value: 6.2e-15
       TKL_group4_multiple  99 iArGmeYLHsesPvkiIHRDLKSsNVLvdeedtnFtvKiaDFGlArlspestrDRkkRms..vvGtpaWMAPEvIrg.eplsekv 180
                               ++r++ Y Hs    ++ HRD+K sN Lv  e      K+aDFGlAr       + k   +   v t  + APE + g   ++e+v
  PF3D7_1431500_MAPK1/1290 108 LLRALKYIHSG---GLLHRDIKPSNILVNSECH---IKVADFGLARSISTHVNENKVPILtdYVATRWYRAPEILLGsTHYTEDV 186
                               68*********...*******************...**********7555554444433223699999*****9765278***** PP

       TKL_group4_multiple 181 DiFSFGvVLwElLTG 195
                               D +S G    ElL G
  PF3D7_1431500_MAPK1/1290 187 DMWSLGCIMGELLCG 201
                               ************988 PP

>> TKL_group5_multiple  
   #    score  bias  c-Evalue  i-Evalue hmmfrom  hmm to    alifrom  ali to    envfrom  env to     acc
 ---   ------ ----- --------- --------- ------- -------    ------- -------    ------- -------    ----
   1 !   46.1   0.6   2.3e-15   2.7e-15       7     211 ..      10     199 ..       8     202 .. 0.79

  Alignments for each domain:
  == domain 1  score: 46.1 bits;  conditional E-value: 2.3e-15
       TKL_group5_multiple   7 GrFGtVyrGrW...hGeVAV.KifkvldpesdqAeafrkEvyllrklr.HeNILlfiGamketvtpphLalVteycegGsLsdfL 86 
                               G +G V++Gr    ++ VAV Kif   +   d+  +f +E+  l  l  H NI+ ++ ++    ++ +  l+ ++ e   L+++ 
  PF3D7_1431500_MAPK1/1290  10 GAYGVVFKGRCkknKNIVAVkKIFGAFQNCTDAQRTF-REIIFLYELNgHDNIIKLMDVI-KAKNDNDIYLIFDFMETD-LHEVI 91 
                               5567777776511145688844998888888885677.7877777775599999999999.788999999999999975.99999 PP

       TKL_group5_multiple  87 avGretrv.tinkliniAlqaArGlaYLHakIvGlkDgiiaHRDlKSkNiLlLEkIkngldktvkIaDFGLArktews.kttqmk 169
                               +   +  +  i+k   i  q  r l Y H        g + HRD+K +NiL+    +       k aDFGLAr  + +  +++++
  PF3D7_1431500_MAPK1/1290  92 K---ADLLeEIHKK-YIIYQLLRALKYIHSG------GLL-HRDIKPSNILV----NSEC--HIKVADFGLARSISTHvNENKVP 159
                               9...4555245554.5889999*********......99*.***********....****..***********555553477877 PP

       TKL_group5_multiple 170 ..tdrVGtlaYMAPEVlrePGKdqsdfskksDvYsfGiVLWELa 211
                                 td V t+ Y APE+l +       +    D++s+G +  EL+
  PF3D7_1431500_MAPK1/1290 160 ilTDYVATRWYRAPEILLG----STHYTEDVDMWSLGCIMGELL 199
                               77899************99....77788888******8877776 PP

>> CMGC_group4_multiple  
   #    score  bias  c-Evalue  i-Evalue hmmfrom  hmm to    alifrom  ali to    envfrom  env to     acc
 ---   ------ ----- --------- --------- ------- -------    ------- -------    ------- -------    ----
   1 !   16.9   0.3     2e-06   2.5e-06     111     142 ..     102     132 ..     100     137 .. 0.91
   2 !   23.3   0.0   2.3e-08   2.8e-08     452     512 ..     137     206 ..     133     212 .. 0.80
   3 ?   -1.7   0.0      0.82         1     593     611 ..     270     288 ..     264     290 .] 0.83

  Alignments for each domain:
  == domain 1  score: 16.9 bits;  conditional E-value: 2e-06
      CMGC_group4_multiple 111 KsiirqvLqGLDYLHtKCkiiHtDiKPEniLl 142
                               K ii q L+ L Y+H+   ++H DiKP niL+
  PF3D7_1431500_MAPK1/1290 102 KYIIYQLLRALKYIHSG-GLLHRDIKPSNILV 132
                               78*************97.699*********97 PP

  == domain 2  score: 23.3 bits;  conditional E-value: 2.3e-08
      CMGC_group4_multiple 452 kvKiADLGnACWvHKHFtED........iqtRqYRsvEvLiGa.gYstPADiWstACmAFELAtGDYLFE 512
                               ++K+AD G A  +  H  E+        + tR YR+ E+L+G+  Y    D+Ws  C+  EL  G  LF 
  PF3D7_1431500_MAPK1/1290 137 HIKVADFGLARSISTHVNENkvpiltdyVATRWYRAPEILLGStHYTEDVDMWSLGCIMGELLCGKPLFT 206
                               689999999999988865533332222399************9458999****************99996 PP

  == domain 3  score: -1.7 bits;  conditional E-value: 0.82
      CMGC_group4_multiple 593 mlEliPEKRAsAaeCLrHP 611
                               +l + P KR sA + L+H 
  PF3D7_1431500_MAPK1/1290 270 LLQFNPSKRISAENALKHK 288
                               67888*************6 PP

>> TKL_group3_multiple  
   #    score  bias  c-Evalue  i-Evalue hmmfrom  hmm to    alifrom  ali to    envfrom  env to     acc
 ---   ------ ----- --------- --------- ------- -------    ------- -------    ------- -------    ----
   1 !    8.9   2.4   0.00036   0.00044       5      21 ..       5      21 ..       3      68 .. 0.76
   2 !   34.1   0.5   8.5e-12     1e-11     114     145 ..     119     147 ..     110     154 .. 0.84
   3 ?   -1.9   0.0      0.68      0.83     160     191 ..     170     199 ..     167     203 .. 0.67
   4 ?    0.3   0.0      0.15      0.18     219     263 ..     246     282 ..     240     286 .. 0.87

  Alignments for each domain:
  == domain 1  score: 8.9 bits;  conditional E-value: 0.00036
       TKL_group3_multiple  5 eiiGsGgFGkVYkgrwr 21
                              +++G+G +G+V+kgr+ 
  PF3D7_1431500_MAPK1/1290  5 KKVGKGAYGVVFKGRCK 21
                              79*************95 PP

  == domain 2  score: 34.1 bits;  conditional E-value: 8.5e-12
       TKL_group3_multiple 114 pIIHRDLKSaNILlFtLdedviAkIaDfGLAf 145
                               +++HRD+K++NIL+      +  k+aDfGLA 
  PF3D7_1431500_MAPK1/1290 119 GLLHRDIKPSNILV---NSECHIKVADFGLAR 147
                               689***********...777777*******95 PP

  == domain 3  score: -1.9 bits;  conditional E-value: 0.68
       TKL_group3_multiple 160 YMAPEvl..rlniytmalkkaDVYSfGvvLWEIL 191
                               Y+APE l    + yt   +  D +S+G    E+L
  PF3D7_1431500_MAPK1/1290 170 YRAPEILlgS-THYT---EDVDMWSLGCIMGELL 199
                               99**988433.5677...7777777776666666 PP

  == domain 4  score: 0.3 bits;  conditional E-value: 0.15
       TKL_group3_multiple 219 evkevaeefrPdpiwsscPkplverLmkGASdCWkadPeaRPtfp 263
                               ++   +++  + +i++++  ++   L++     ++++P +R +++
  PF3D7_1431500_MAPK1/1290 246 DL---KKK-NLKDICYKASNESL-DLLE---KLLQFNPSKRISAE 282
                               45...777.899***********.****...*********97776 PP

>> CK1_group1_multiple  
   #    score  bias  c-Evalue  i-Evalue hmmfrom  hmm to    alifrom  ali to    envfrom  env to     acc
 ---   ------ ----- --------- --------- ------- -------    ------- -------    ------- -------    ----
   1 !   37.7   0.1   8.5e-13     1e-12     120     164 ..     107     147 ..     106     148 .. 0.88
   2 ?   -2.8   1.6       1.5       1.8     204     219 ..     187     202 ..     187     202 .. 0.93

  Alignments for each domain:
  == domain 1  score: 37.7 bits;  conditional E-value: 8.5e-13
       CK1_group1_multiple 120 riLdslEyIHeneYvHgDVKasNlllgRLpknpdqVYLaDYGLAy 164
                               ++L +l yIH+ + +H+D+K+sN+l++   +   +V  aD+GLA+
  PF3D7_1431500_MAPK1/1290 107 QLLRALKYIHSGGLLHRDIKPSNILVN--SECHIKV--ADFGLAR 147
                               8999***********************..5444455..******8 PP

  == domain 2  score: -2.8 bits;  conditional E-value: 1.5
       CK1_group1_multiple 204 DLeSLGYcllkwlvGq 219
                               D++SLG ++ + l+G+
  PF3D7_1431500_MAPK1/1290 187 DMWSLGCIMGELLCGK 202
                               99*******9999996 PP

>> TK_group5_multiple  
   #    score  bias  c-Evalue  i-Evalue hmmfrom  hmm to    alifrom  ali to    envfrom  env to     acc
 ---   ------ ----- --------- --------- ------- -------    ------- -------    ------- -------    ----
   1 !    5.4   3.5    0.0036    0.0044       4      36 ..       4      31 ..       3      84 .. 0.84
   2 !   23.7   0.1   1.1e-08   1.3e-08     177     256 ..     114     193 ..     112     199 .. 0.74

  Alignments for each domain:
  == domain 1  score: 5.4 bits;  conditional E-value: 0.0036
        TK_group5_multiple  4 lkeLGeGaFGkVykGelfGinkgesklkVAVKt 36
                              lk  G Ga G+V+kG     +k   k  VAVK 
  PF3D7_1431500_MAPK1/1290  4 LKKVGKGAYGVVFKGR---CKKN--KNIVAVKK 31
                              6889************...****..88899996 PP

  == domain 2  score: 23.7 bits;  conditional E-value: 1.1e-08
        TK_group5_multiple 177 YLeskrfIHRDLAARNvLVsedlvVKIaDFGLaReeedYvkegiaklPi.......KWm.ApELVDsihyrvYTVDqtkSGDVWS 253
                               Y++s  + HRD    N+LV+   + K+aDFGLaR     v e   k+Pi       +W  ApE    + +  YT    +  D WS
  PF3D7_1431500_MAPK1/1290 114 YIHSGGLLHRDIKPSNILVNSECHIKVADFGLARSISTHVNEN--KVPIltdyvatRWYrAPE--ILLGSTHYT---EDV-DMWS 190
                               88888899**************************877777777..777766666666644666..223355566...666.6666 PP

        TK_group5_multiple 254 FGV 256
                               +G 
  PF3D7_1431500_MAPK1/1290 191 LGC 193
                               665 PP

>> TK_group3_multiple  
   #    score  bias  c-Evalue  i-Evalue hmmfrom  hmm to    alifrom  ali to    envfrom  env to     acc
 ---   ------ ----- --------- --------- ------- -------    ------- -------    ------- -------    ----
   1 !    4.9   2.5    0.0054    0.0065       6      30 ..       6      30 ..       3      69 .. 0.85
   2 !   23.9   0.0   9.8e-09   1.2e-08     123     160 ..     111     148 ..     107     151 .. 0.93

  Alignments for each domain:
  == domain 1  score: 4.9 bits;  conditional E-value: 0.0054
        TK_group3_multiple  6 eLGkGsFGeVykGCrlkgvtt..VAVK 30
                                GkG+ G V+kG r+k   +  VAVK
  PF3D7_1431500_MAPK1/1290  6 KVGKGAYGVVFKG-RCKK-NKniVAVK 30
                              56***********.**97.55458887 PP

  == domain 2  score: 23.9 bits;  conditional E-value: 9.8e-09
        TK_group3_multiple 123 GMeYLeskkfVHRDLAARNvLVaeelvvKIsDFGlskd 160
                               +++Y  s ++ HRD    N+LV++e + K++DFGl+++
  PF3D7_1431500_MAPK1/1290 111 ALKYIHSGGLLHRDIKPSNILVNSECHIKVADFGLARS 148
                               688999999**************************985 PP

>> CK1_group2_multiple  
   #    score  bias  c-Evalue  i-Evalue hmmfrom  hmm to    alifrom  ali to    envfrom  env to     acc
 ---   ------ ----- --------- --------- ------- -------    ------- -------    ------- -------    ----
   1 ?   -3.2   3.8       1.5       1.8       3      30 ..       3      30 ..       1      31 [. 0.90
   2 !   27.6   0.1     7e-10   8.4e-10     103     148 ..     107     147 ..     104     148 .. 0.88

  Alignments for each domain:
  == domain 1  score: -3.2 bits;  conditional E-value: 1.5
       CK1_group2_multiple  3 lvkKIGsGsFGelrLgknlytnEyVAvK 30
                              + kK+G G +G +  g    +   VAvK
  PF3D7_1431500_MAPK1/1290  3 ILKKVGKGAYGVVFKGRCKKNKNIVAVK 30
                              679*************999999999999 PP

  == domain 2  score: 27.6 bits;  conditional E-value: 7e-10
       CK1_group2_multiple 103 QliSRiEYVHtKnliyRDvKPeNFLiGrgrhknkhvlflIDFGLAK 148
                               Ql+  + Y+H+  l++RD+KP N L+    h +       DFGLA+
  PF3D7_1431500_MAPK1/1290 107 QLLRALKYIHSGGLLHRDIKPSNILVNSECHIKV-----ADFGLAR 147
                               8999999*******************88877655.....9****96 PP

>> TK_group6_multiple  
   #    score  bias  c-Evalue  i-Evalue hmmfrom  hmm to    alifrom  ali to    envfrom  env to     acc
 ---   ------ ----- --------- --------- ------- -------    ------- -------    ------- -------    ----
   1 !    8.9   0.0   0.00032   0.00038     204     231 ..     122     149 ..     121     154 .. 0.85

  Alignments for each domain:
  == domain 1  score: 8.9 bits;  conditional E-value: 0.00032
        TK_group6_multiple 204 HRDLAARNVLLteGkvvKICDFGLARDI 231
                               HRD+   N+L+      K+ DFGLAR I
  PF3D7_1431500_MAPK1/1290 122 HRDIKPSNILVNSECHIKVADFGLARSI 149
                               9999999***9666666*********87 PP


Internal pipeline statistics summary:
-------------------------------------
Query sequence(s):                         1  (290 residues searched)
Target model(s):                          40  (11584 nodes)
Passed MSV filter:                        34  (0.85); expected 0.8 (0.02)
Passed bias filter:                       34  (0.85); expected 0.8 (0.02)
Passed Vit filter:                        34  (0.85); expected 0.0 (0.001)
Passed Fwd filter:                        33  (0.825); expected 0.0 (1e-05)
Initial search space (Z):                 40  [actual number of targets]
Domain search space  (domZ):              33  [number of targets reported over threshold]
# CPU time: 0.06u 0.00s 00:00:00.06 Elapsed: 00:00:00.06
# Mc/sec: 53.37
//
Query:       PVP01_0521800_CRK3/1455  [L=455]
Scores for complete sequence (score includes all domains):
   --- full sequence ---   --- best 1 domain ---    -#dom-
    E-value  score  bias    E-value  score  bias    exp  N  Model                Description
    ------- ------ -----    ------- ------ -----   ---- --  --------             -----------
    4.3e-76  247.1   2.7    9.4e-56  179.8   0.0    4.1  3  CMGC_group3_multiple  
      1e-70  229.1   9.0    1.6e-50  162.3   2.0    4.2  4  CMGC_group2_multiple  
    8.9e-67  216.1   1.7    3.7e-57  184.3   0.0    3.3  3  CMGC_group1_multiple  
    2.3e-32  102.2   7.5    1.9e-22   69.4   0.1    3.3  3  CAMK_group1_multiple  
    1.5e-31   99.5   2.4    4.6e-23   71.5   0.0    3.1  3  CAMK_group2_multiple  
    6.8e-30   94.5   0.8    3.9e-24   75.5   0.0    2.4  2  TKL_group4_multiple   
    4.9e-29   91.2   8.3    1.8e-19   59.6   0.8    4.3  4  CAMK_group7_multiple  
    6.6e-29   90.8  13.1    2.8e-18   55.7   2.3    4.0  4  CAMK_group6_multiple  
    4.2e-28   88.3   5.3    4.1e-24   75.1   0.0    3.2  3  CAMK_group4_multiple  
    2.4e-27   85.6  16.4    7.6e-20   60.8   3.4    3.9  4  NEK                   
    1.3e-26   83.3  10.8    9.3e-18   53.9   5.4    3.0  2  STE_group2_multiple   
    2.1e-26   82.6  16.5    5.7e-17   51.4   6.2    3.9  3  CAMK_group5_multiple  
    2.9e-26   82.1   2.1    1.5e-21   66.5   0.5    2.7  2  STE_group4_multiple   
    1.2e-24   76.8   7.5    5.3e-14   41.7   1.5    3.0  3  STE_group3_multiple   
    3.7e-24   75.3  17.7    1.2e-14   43.9   2.5    4.1  4  CAMK_group3_multiple  
      2e-23   73.0   0.0    1.7e-16   50.1   0.0    2.1  2  TKL_group5_multiple   
      4e-22   68.7   3.0    8.5e-16   47.8   0.2    2.2  2  TKL_group1_multiple   
      9e-22   67.3   0.8      1e-20   63.8   0.0    2.5  3  AGC_group3_multiple   
    1.8e-21   66.1  10.4      6e-14   41.2   2.5    3.1  3  STE_group1_multiple   
    4.5e-21   65.1   7.7      5e-19   58.3   0.6    3.9  3  AGC_group4_multiple   
    1.1e-18   57.6   0.2    2.1e-15   46.8   0.1    2.3  2  TKL_group2_multiple   
      8e-18   54.3   3.6    2.9e-16   49.1   2.0    3.3  3  AGC_group1_multiple   
    1.2e-17   53.5   0.8    1.3e-10   30.3   0.1    2.7  2  TK_group4_multiple    
    3.8e-15   45.1   3.2    1.7e-12   36.3   1.6    2.9  3  AGC_group2_multiple   
    2.6e-14   42.8   1.2    8.4e-14   41.1   0.8    2.0  2  AGC_group5_multiple   
    7.1e-14   41.2   2.4    4.9e-09   25.3   1.1    2.6  2  TKL_group3_multiple   
    5.7e-13   38.1  12.0    2.3e-08   22.8   4.8    2.4  2  TK_group2_multiple    
      2e-10   29.7   6.0    1.5e-06   16.8   0.0    3.0  3  TK_group5_multiple    
    7.9e-10   27.7   0.1    3.6e-07   18.9   0.4    2.2  2  CK1_group2_multiple   
    3.2e-09   25.7   3.2    1.1e-06   17.3   0.1    2.7  2  TK_group3_multiple    
    2.5e-08   22.8   0.8    1.1e-07   20.6   0.2    2.1  2  TK_group1_multiple    
    2.7e-08   23.1   0.2    4.3e-08   22.4   0.2    1.2  1  CK1_group1_multiple   
    6.5e-08   22.1   0.5    8.7e-06   15.1   0.0    3.8  3  CMGC_group4_multiple  
  ------ inclusion threshold ------
       0.75   -2.0  17.3    3.1e-05   12.5   1.0    1.8  1  TK_group6_multiple    


Domain annotation for each model (and alignments):
>> CMGC_group3_multiple  
   #    score  bias  c-Evalue  i-Evalue hmmfrom  hmm to    alifrom  ali to    envfrom  env to     acc
 ---   ------ ----- --------- --------- ------- -------    ------- -------    ------- -------    ----
   1 !   30.3   0.8   1.2e-10   1.4e-10       3      62 ..       3      67 ..       1      71 [. 0.81
   2 !  179.8   0.0     8e-56   9.4e-56      65     210 ..     215     378 ..     213     386 .. 0.94
   3 !   31.9   0.0   4.1e-11   4.8e-11     246     273 .]     428     455 .]     425     455 .] 0.97

  Alignments for each domain:
  == domain 1  score: 30.3 bits;  conditional E-value: 1.2e-10
     CMGC_group3_multiple  3 klgCklGeGTYGvVykardkktgelVAlKkip.........ktalRElklLKkLkHaNkddvVnLldvf 62
                             k+  ++G+G+YG V +a d   +  VAlKk++         kt +RE+++L  LkH N   +V L  v 
  PVP01_0521800_CRK3/1455  3 KVH-QVGQGAYGDVWMAEDITHNRRVALKKLKingnkeglaKTYIREISILNSLKHKN---IVELMGVV 67
                             788.9*************************862222222226779*************...**996665 PP

  == domain 2  score: 179.8 bits;  conditional E-value: 8e-56
     CMGC_group3_multiple  65 krkCGLyLVFEylehdLyell...............gkllplhlVksfmyQlLqgLaylHknkvlHRDLKPeNiLvnLYNHKCerg 135
                              + +  +++VFEy++ dL  +                g+l+++ +Vks+  QlL++L+y+Hkn ++HRD+K +N+L++        g
  PVP01_0521800_CRK3/1455 215 NAS--IWMVFEYVPFDLSGYSellrderpqreryknGNLFTIGEVKSIFLQLLRALNYCHKNSIIHRDVKIANLLID------QNG 292
                              678..9***********9998889***********999***************************************......*** PP

     CMGC_group3_multiple 136 elKlaDFGlA.....seppY....VvTRWYRAPEiLLst..YstpIDvWsvGCIlAElltGrPLFPGkse.DQLalIfkvlGktPt 209
                              +lKlaDFGlA       p++    V T+WYR+PE+LL +  Ys+++D+Ws GC+lAEllt+ P+F +++e D L+ I + +G tP+
  PVP01_0521800_CRK3/1455 293 ILKLADFGLArfhtdVTPSHmtnrVITLWYRPPELLLGSncYSSSVDMWSCGCVLAELLTSNPIFSADNEtDILKVIVNKMG-TPS 377
                              **********7776545777*****************8777*****************************************.**8 PP

     CMGC_group3_multiple 210 p 210
                               
  PVP01_0521800_CRK3/1455 378 N 378
                              6 PP

  == domain 3  score: 31.9 bits;  conditional E-value: 4.1e-11
     CMGC_group3_multiple 246 aidLlkkmLelDPakRitaeqALrHPFF 273
                              ++dL+k +L++ P +R++a qA++HP+F
  PVP01_0521800_CRK3/1455 428 GLDLIKNLLKWNPFERLSALQAMHHPWF 455
                              79*************************9 PP

>> CMGC_group2_multiple  
   #    score  bias  c-Evalue  i-Evalue hmmfrom  hmm to    alifrom  ali to    envfrom  env to     acc
 ---   ------ ----- --------- --------- ------- -------    ------- -------    ------- -------    ----
   1 !   35.3   0.8   3.2e-12   3.8e-12       3      60 ..       3      67 ..       1      70 [. 0.83
   2 ?   -2.6   0.0      0.97       1.1      66      77 ..     218     229 ..     217     230 .. 0.84
   3 !  162.3   2.0   1.3e-50   1.6e-50      90     218 ..     256     379 ..     255     388 .. 0.92
   4 !   32.0   0.0   3.4e-11     4e-11     251     280 .]     426     455 .]     410     455 .] 0.93

  Alignments for each domain:
  == domain 1  score: 35.3 bits;  conditional E-value: 3.2e-12
     CMGC_group2_multiple  3 iLekIGeGayGvVvKArDkktgeiVAlKvkedegvaq.......RElelLreldhpNiVrLkdvf 60
                             ++ ++G+GayG V+ A D + +++VAlK  +  g +        RE+ +L+ l+h+NiV+L+ v+
  PVP01_0521800_CRK3/1455  3 KVHQVGQGAYGDVWMAEDITHNRRVALKKLKINGNKEglaktyiREISILNSLKHKNIVELMGVV 67
                             57789*********************974333333335667********************9776 PP

  == domain 2  score: -2.6 bits;  conditional E-value: 0.97
     CMGC_group2_multiple  66 iyLVFElldqdL 77 
                              i +VFE+++ dL
  PVP01_0521800_CRK3/1455 218 IWMVFEYVPFDL 229
                              569*****9887 PP

  == domain 3  score: 162.3 bits;  conditional E-value: 1.3e-50
     CMGC_group2_multiple  90 eVksflyQlLrgLkfLHsnnIiHRDLKPeNiLLvSDYlYNkKRDdpsgkgttlKlcDFGlA........lsrayyVvTRWYRAPEv 167
                              eVks++ QlLr+L+++H+n+IiHRD K  N+ L+          d + +g +lKl+DFGlA         +  + V T+WYR PE+
  PVP01_0521800_CRK3/1455 256 EVKSIFLQLLRALNYCHKNSIIHRDVKIANL-LI----------D-Q-NG-ILKLADFGLArfhtdvtpSHMTNRVITLWYRPPEL 327
                              8******************************.**..........*.*.**.**********44444322245689*********** PP

     CMGC_group2_multiple 168 LLGap.YstsiDmWSvGCIlaELltGrPLFPGkseiDQLnkIlrvLGtPsee 218
                              LLG+  Ys+s+DmWS GC+laELlt +P+F  ++e D L+ I+   GtPs++
  PVP01_0521800_CRK3/1455 328 LLGSNcYSSSVDMWSCGCVLAELLTSNPIFSADNETDILKVIVNKMGTPSNK 379
                              ****88********************************************86 PP

  == domain 4  score: 32.0 bits;  conditional E-value: 3.4e-11
     CMGC_group2_multiple 251 slalDLLkrmLeydPakRIsaeeALqHpYF 280
                              +++lDL+k++L+++P  R+sa +A +Hp+F
  PVP01_0521800_CRK3/1455 426 EVGLDLIKNLLKWNPFERLSALQAMHHPWF 455
                              89***************************9 PP

>> CMGC_group1_multiple  
   #    score  bias  c-Evalue  i-Evalue hmmfrom  hmm to    alifrom  ali to    envfrom  env to     acc
 ---   ------ ----- --------- --------- ------- -------    ------- -------    ------- -------    ----
   1 !   27.6   0.8   7.6e-10     9e-10       4      55 ..       4      60 ..       1      63 [. 0.86
   2 ?   -2.7   0.0       1.1       1.3      64      77 ..     216     229 ..     215     232 .. 0.81
   3 !  184.3   0.0   3.1e-57   3.7e-57      90     274 .]     257     455 .]     256     455 .] 0.94

  Alignments for each domain:
  == domain 1  score: 27.6 bits;  conditional E-value: 7.6e-10
     CMGC_group1_multiple  4 leCplGeGtYGqVykArdkktgriVAiKKikhkegakr.......lEIklLkhLkHeNi 55
                             +   +G G+YG V  A d   +r+VA+KK+k + g k+       +EI++L  LkH+Ni
  PVP01_0521800_CRK3/1455  4 VH-QVGQGAYGDVWMAEDITHNRRVALKKLK-INGNKEglaktyiREISILNSLKHKNI 60
                             56.69**************************.99988544444559************9 PP

  == domain 2  score: -2.7 bits;  conditional E-value: 1.1
     CMGC_group1_multiple  64 kslyLVfElmetDL 77 
                              +s + VfE++  DL
  PVP01_0521800_CRK3/1455 216 ASIWMVFEYVPFDL 229
                              689******97777 PP

  == domain 3  score: 184.3 bits;  conditional E-value: 3.1e-57
     CMGC_group1_multiple  90 iksllYQlLrGLkYlHsagiiHRDLKPeNILFvnedg.LKiaDFGLAR.gspshtgYH.TLVvTRWYRAPElLLGme.YtqavDiW 171
                              +ks+  QlLr+L+Y+H++ iiHRD+K +N+L ++++g LK+aDFGLAR ++++ + +    V+T+WYR+PElLLG + Y+  vD+W
  PVP01_0521800_CRK3/1455 257 VKSIFLQLLRALNYCHKNSIIHRDVKIANLL-IDQNGiLKLADFGLARfHTDVTPSHMtNRVITLWYRPPELLLGSNcYSSSVDMW 341
                              89999**************************.*****67**************99887778*************9766******** PP

     CMGC_group1_multiple 172 SvGCIfaElltgkpLFPCGddeiDQLqrImevlGtPaeev....................pklskyrdklpednyvskekpLlfpn 237
                              S+GC++aEllt+ p+F  +d+e D L+ I   +GtP+ +                     ++++    k+     + +e  +++  
  PVP01_0521800_CRK3/1455 342 SCGCVLAELLTSNPIFS-ADNETDILKVIVNKMGTPSNKEikflrhlpnwnvaslnpvhpNNIN----KVN--QNKKSEVENAIRS 420
                              *****************.*******************9988*******************8888....888..7778888888766 PP

     CMGC_group1_multiple 238 ls.D.eqaDRRYlDLLqkMLtlDPdkRITAeeALqHpYF 274
                              ++   e      lDL++ +L  +P +R++A +A +Hp F
  PVP01_0521800_CRK3/1455 421 IPgVgEVG----LDLIKNLLKWNPFERLSALQAMHHPWF 455
                              66545***....*************************88 PP

>> CAMK_group1_multiple  
   #    score  bias  c-Evalue  i-Evalue hmmfrom  hmm to    alifrom  ali to    envfrom  env to     acc
 ---   ------ ----- --------- --------- ------- -------    ------- -------    ------- -------    ----
   1 !   19.7   0.1   1.8e-07   2.1e-07      32      54 ..      47      69 ..      42      70 .. 0.91
   2 !   69.4   0.1   1.6e-22   1.9e-22      82     162 ..     256     344 ..     256     347 .. 0.95
   3 !   15.4   0.9   3.7e-06   4.3e-06     201     225 .]     430     455 .]     429     455 .] 0.97

  Alignments for each domain:
  == domain 1  score: 19.7 bits;  conditional E-value: 1.8e-07
     CAMK_group1_multiple 32 rEiaiLkrlrHpnIvkLyevfEt 54
                             rEi+iL+ l+H+nIv+L+ v +t
  PVP01_0521800_CRK3/1455 47 REISILNSLKHKNIVELMGVVYT 69
                             9*****************99777 PP

  == domain 2  score: 69.4 bits;  conditional E-value: 1.6e-22
     CAMK_group1_multiple  82 eAsrlfrQIleAvaYLHslgIVHRDLKPENLLl.ersniKIsDFGlAkge.......lktlcGtPaYvAPEvlqgldpYgkavDmW 159
                              e++++f Q+l A+ Y+H + I HRD+K  NLL  +++ +K++DFGlA+         +++ + t+ Y  PE+l+g+  Y+++vDmW
  PVP01_0521800_CRK3/1455 256 EVKSIFLQLLRALNYCHKNSIIHRDVKIANLLIdQNGILKLADFGLARFHtdvtpshMTNRVITLWYRPPELLLGSNCYSSSVDMW 341
                              67899****************************789***********98888999******************************* PP

     CAMK_group1_multiple 160 SlG 162
                              S+G
  PVP01_0521800_CRK3/1455 342 SCG 344
                              *** PP

  == domain 3  score: 15.4 bits;  conditional E-value: 3.7e-06
     CAMK_group1_multiple 201 DLIrrlLr.dPkkRlTaeeiLqHPWl 225
                              DLI++lL+ +P +Rl+a +++ HPW+
  PVP01_0521800_CRK3/1455 430 DLIKNLLKwNPFERLSALQAMHHPWF 455
                              9******99****************8 PP

>> CAMK_group2_multiple  
   #    score  bias  c-Evalue  i-Evalue hmmfrom  hmm to    alifrom  ali to    envfrom  env to     acc
 ---   ------ ----- --------- --------- ------- -------    ------- -------    ------- -------    ----
   1 !   24.8   0.0   5.1e-09     6e-09       6      59 ..       8      63 ..       5      64 .. 0.94
   2 !   71.5   0.0     4e-23   4.6e-23      93     181 ..     255     347 ..     255     347 .. 0.95
   3 ?    1.5   0.2     0.059      0.07     226     239 .]     442     455 .]     429     455 .] 0.81

  Alignments for each domain:
  == domain 1  score: 24.8 bits;  conditional E-value: 5.1e-09
     CAMK_group2_multiple  6 GrGaFsvVkrcvekktgrevAaKi..IpkkkgkresveCrEieILrkLqHpnIiqL 59
                             G Ga++ V+ + + +++r vA K   I+ +k + ++ + rEi+IL +L+H+nI++L
  PVP01_0521800_CRK3/1455  8 GQGAYGDVWMAEDITHNRRVALKKlkINGNKEGLAKTYIREISILNSLKHKNIVEL 63
                             99*********************5559999************************98 PP

  == domain 2  score: 71.5 bits;  conditional E-value: 4e-23
     CAMK_group2_multiple  93 searayfrQvLeAvqYLHkkgIvHRDLKPENiLle..ncIKitDFGlAkLepCP.kgellqtfcGTpeYvAPEvleg..PygkavD 173
                              +e++++f Q+L A++Y+Hk+ I+HRD+K  N+L++  +++K++DFGlA  ++   + + ++++  T+ Y +PE l g   y++ vD
  PVP01_0521800_CRK3/1455 255 GEVKSIFLQLLRALNYCHKNSIIHRDVKIANLLIDqnGILKLADFGLARFHT-DvTPSHMTNRVITLWYRPPELLLGsnCYSSSVD 339
                              59********************************9779*************8.6688899*****************999****** PP

     CAMK_group2_multiple 174 iWSlGVil 181
                              +WS+G +l
  PVP01_0521800_CRK3/1455 340 MWSCGCVL 347
                              *****765 PP

  == domain 3  score: 1.5 bits;  conditional E-value: 0.059
     CAMK_group2_multiple 226 kRpTaeeaLqHPWl 239
                               R++a +a  HPW+
  PVP01_0521800_CRK3/1455 442 ERLSALQAMHHPWF 455
                              6************8 PP

>> TKL_group4_multiple  
   #    score  bias  c-Evalue  i-Evalue hmmfrom  hmm to    alifrom  ali to    envfrom  env to     acc
 ---   ------ ----- --------- --------- ------- -------    ------- -------    ------- -------    ----
   1 !   17.2   0.1   1.4e-06   1.7e-06       8      57 ..       7      68 ..       1      70 [. 0.83
   2 !   75.5   0.0   3.3e-24   3.9e-24      96     194 ..     261     352 ..     259     354 .. 0.89

  Alignments for each domain:
  == domain 1  score: 17.2 bits;  conditional E-value: 1.4e-06
      TKL_group4_multiple  8 iGeGaFGeVYra...khrrqeeVkvlKake..........kvEvkilsrLrHPNIlkFlGVca 57
                              G+Ga+G+V  a   +h r ++ k+lK+ +          + E+ il+ L+H NI+  +GV +
  PVP01_0521800_CRK3/1455  7 VGQGAYGDVWMAediTHNRRVALKKLKINGnkeglaktyiR-EISILNSLKHKNIVELMGVVY 68
                             79********99777799*********86644455555555.*******************98 PP

  == domain 2  score: 75.5 bits;  conditional E-value: 3.3e-24
      TKL_group4_multiple  96 algiArGmeYLHsesPvkiIHRDLKSsNVLvdeedtnFtvKiaDFGlArlspestrDRkkRmsv.vGtpaWMAPEvIrg.eplsek 179
                               l ++r+++Y H     +iIHRD+K  N L+d+++    +K+aDFGlAr++   t      m+  v t+ + +PE + g   +s  
  PVP01_0521800_CRK3/1455 261 FLQLLRALNYCHKN---SIIHRDVKIANLLIDQNGI---LKLADFGLARFHTDVTP---SHMTNrVITLWYRPPELLLGsNCYSSS 337
                              56689*********...*******************...************98775...44886256********9876167**** PP

      TKL_group4_multiple 180 vDiFSFGvVLwElLT 194
                              vD +S+G VL+ElLT
  PVP01_0521800_CRK3/1455 338 VDMWSCGCVLAELLT 352
                              **************9 PP

>> CAMK_group7_multiple  
   #    score  bias  c-Evalue  i-Evalue hmmfrom  hmm to    alifrom  ali to    envfrom  env to     acc
 ---   ------ ----- --------- --------- ------- -------    ------- -------    ------- -------    ----
   1 !    9.6   0.2    0.0002   0.00023      48      71 ..      47      69 ..      28      70 .. 0.72
   2 !   59.6   0.8   1.5e-19   1.8e-19     103     154 ..     256     303 ..     253     308 .. 0.96
   3 !    8.8   0.0   0.00036   0.00042     172     212 ..     325     364 ..     321     371 .. 0.78
   4 !   14.8   0.0   5.1e-06     6e-06     239     264 .]     430     455 .]     424     455 .] 0.94

  Alignments for each domain:
  == domain 1  score: 9.6 bits;  conditional E-value: 0.0002
     CAMK_group7_multiple 48 rEIavlellkHCPnIIkLyEVyET 71
                             rEI++l +lkH  nI+ L  V+ T
  PVP01_0521800_CRK3/1455 47 REISILNSLKH-KNIVELMGVVYT 69
                             9**********.*****9988865 PP

  == domain 2  score: 59.6 bits;  conditional E-value: 1.5e-19
     CAMK_group7_multiple 103 dskllikQIlsaVkymHensIVHRDLKPENvLlssnedkStdvKiaDFGlSk 154
                              ++k ++ Q+l a+ y+H nsI+HRD K  N+L + n    + +K+aDFGl++
  PVP01_0521800_CRK3/1455 256 EVKSIFLQLLRALNYCHKNSIIHRDVKIANLLIDQN----GILKLADFGLAR 303
                              8999********************************....***********8 PP

  == domain 3  score: 8.8 bits;  conditional E-value: 0.00036
     CAMK_group7_multiple 172 PEilsekl.YiGleVDiWaiGVILYiLLtGTlPFrsedrDvd 212
                              PE+l +   Y    VD+W+ G +L  LLt  + F + d++ d
  PVP01_0521800_CRK3/1455 325 PELLLGSNcY-SSSVDMWSCGCVLAELLTSNPIFSA-DNETD 364
                              7877665416.999**************99999988.88544 PP

  == domain 4  score: 14.8 bits;  conditional E-value: 5.1e-06
     CAMK_group7_multiple 239 dLikslLvvdPkKRytieiileHeWl 264
                              dLik lL  +P +R ++ + + H+W+
  PVP01_0521800_CRK3/1455 430 DLIKNLLKWNPFERLSALQAMHHPWF 455
                              9************************8 PP

>> CAMK_group6_multiple  
   #    score  bias  c-Evalue  i-Evalue hmmfrom  hmm to    alifrom  ali to    envfrom  env to     acc
 ---   ------ ----- --------- --------- ------- -------    ------- -------    ------- -------    ----
   1 !   20.9   0.4   7.8e-08   9.2e-08      22      62 ..      24      66 ..       7      70 .. 0.75
   2 !   55.7   2.3   2.4e-18   2.8e-18      94     148 ..     256     304 ..     252     307 .. 0.96
   3 !    6.1   0.0    0.0023    0.0027     174     188 ..     334     347 ..     325     351 .. 0.91
   4 !   13.2   0.1   1.6e-05   1.9e-05     227     251 ..     430     454 ..     428     455 .] 0.97

  Alignments for each domain:
  == domain 1  score: 20.9 bits;  conditional E-value: 7.8e-08
     CAMK_group6_multiple 22 grevAiKiIKsksakdeekik...nEVnILksLkHpnIikLyqv 62
                              r vA+K+ K  + k e + k   +E++IL+sLkH nI+ L  v
  PVP01_0521800_CRK3/1455 24 NRRVALKKLKINGNK-EGLAKtyiREISILNSLKHKNIVELMGV 66
                             588999999998888.433333349***************9755 PP

  == domain 2  score: 55.7 bits;  conditional E-value: 2.4e-18
     CAMK_group6_multiple  94 darlmvrqilsAvkYLHsknIVHrDLKpENiLvLidgnqinLiKiaDFGLAvKri 148
                              +++ ++ q+l A+ Y+H + I+HrD K  N+L+  d n   ++K+aDFGLA  r+
  PVP01_0521800_CRK3/1455 256 EVKSIFLQLLRALNYCHKNSIIHRDVKIANLLI--DQNG--ILKLADFGLA--RF 304
                              8999*****************************..****..9*********..87 PP

  == domain 3  score: 6.1 bits;  conditional E-value: 0.0023
     CAMK_group6_multiple 174 YvslqlDiWSvGVit 188
                              Y s ++D+WS G ++
  PVP01_0521800_CRK3/1455 334 Y-SSSVDMWSCGCVL 347
                              9.9*********875 PP

  == domain 4  score: 13.2 bits;  conditional E-value: 1.6e-05
     CAMK_group6_multiple 227 dLikrLLvvdpskRlSakqvLeHpW 251
                              dLik+LL+  p  RlSa q   HpW
  PVP01_0521800_CRK3/1455 430 DLIKNLLKWNPFERLSALQAMHHPW 454
                              9************************ PP

>> CAMK_group4_multiple  
   #    score  bias  c-Evalue  i-Evalue hmmfrom  hmm to    alifrom  ali to    envfrom  env to     acc
 ---   ------ ----- --------- --------- ------- -------    ------- -------    ------- -------    ----
   1 !    8.2   0.0   0.00058   0.00068      44      62 ..      47      63 ..       7      66 .. 0.86
   2 !   75.1   0.0   3.5e-24   4.1e-24      99     190 ..     256     346 ..     255     351 .. 0.92
   3 !    5.6   1.1    0.0037    0.0044     233     257 .]     430     455 .]     429     455 .] 0.90

  Alignments for each domain:
  == domain 1  score: 8.2 bits;  conditional E-value: 0.00058
     CAMK_group4_multiple 44 rEiaILrrLhHGapnivkL 62
                             rEi+IL+ L H   niv L
  PVP01_0521800_CRK3/1455 47 REISILNSLKH--KNIVEL 63
                             9**********..****98 PP

  == domain 2  score: 75.1 bits;  conditional E-value: 3.5e-24
     CAMK_group4_multiple  99 earkyfrQileAvrYlHskgvVHRDLKpENLLYvlDsAednniKliDFGlskrD.DlgagslktfcGTPeYaAPEvlrgkp.Y.Ga 181
                              e+++ f Q+l A+ Y+H+ ++ HRD+K+ NLL  +D    + +Kl+DFGl++   D++++ ++ ++ T+ Y +PE+l g+  Y  +
  PVP01_0521800_CRK3/1455 256 EVKSIFLQLLRALNYCHKNSIIHRDVKIANLL--ID--QNGILKLADFGLARFHtDVTPSHMTNRVITLWYRPPELLLGSNcYsSS 337
                              6777899*************************..**..**************634************************9844468 PP

     CAMK_group4_multiple 182 tDvWSlGVi 190
                              +D+WS+G +
  PVP01_0521800_CRK3/1455 338 VDMWSCGCV 346
                              *******66 PP

  == domain 3  score: 5.6 bits;  conditional E-value: 0.0037
     CAMK_group4_multiple 233 dlirklLevdr.kRpsleqiLaHPWl 257
                              dli++lL+ +  +R+s+ q++ HPW+
  PVP01_0521800_CRK3/1455 430 DLIKNLLKWNPfERLSALQAMHHPWF 455
                              8999999988559************7 PP

>> NEK  
   #    score  bias  c-Evalue  i-Evalue hmmfrom  hmm to    alifrom  ali to    envfrom  env to     acc
 ---   ------ ----- --------- --------- ------- -------    ------- -------    ------- -------    ----
   1 !   11.4   0.4   5.9e-05   6.9e-05       4      64 ..       4      62 ..       1      62 [. 0.91
   2 !   60.8   3.4   6.5e-20   7.6e-20     113     159 ..     259     304 ..     256     307 .. 0.97
   3 !   19.8   0.4   1.7e-07     2e-07     177     221 ..     322     367 ..     319     370 .. 0.90
   4 ?    0.1   0.0      0.15      0.17     245     269 ..     430     454 ..     430     455 .] 0.86

  Alignments for each domain:
  == domain 1  score: 11.4 bits;  conditional E-value: 5.9e-05
                      NEK  4 lkkiGkGsFGeVyLVrrksDgklyvlKeInlgemsdkEarrdavnEvkkLLkqLkHPNIvr 64
                             + ++G+G++G+V  +++ + +  ++lK++++    +       ++E+  +L +LkH NIv+
  PVP01_0521800_CRK3/1455  4 VHQVGQGAYGDVWMAEDITHNRRVALKKLKINGNKEGL-AKTYIREIS-ILNSLKHKNIVE 62
                             5689****************************999999.999999995.8999***99996 PP

  == domain 2  score: 60.8 bits;  conditional E-value: 6.5e-20
                      NEK 113 kwFvQLclALkylHsrrILHRDiKpqNIFLtkddnvVKLGDFGiAkv 159
                              ++F QL+ AL+y+H++ I+HRD K +N ++++ ++++KL DFG+A++
  PVP01_0521800_CRK3/1455 259 SIFLQLLRALNYCHKNSIIHRDVKIANLLIDQ-NGILKLADFGLARF 304
                              79******************************.*************6 PP

  == domain 3  score: 19.8 bits;  conditional E-value: 1.7e-07
                      NEK 177 YmSPEvcqg.kPYnfKSDIWSLGCvLYELatLqkrPFeaD.kanmls 221
                              Y  PE++ g + Y  + D+WS GCvL EL t  ++ F aD  +++l 
  PVP01_0521800_CRK3/1455 322 YRPPELLLGsNCYSSSVDMWSCGCVLAELLTS-NPIFSADnETDILK 367
                              668******999*******************9.99999998888765 PP

  == domain 4  score: 0.1 bits;  conditional E-value: 0.15
                      NEK 245 eLissmLqkdPeqRPsaneilkrPy 269
                              +Li+ +L+ +P +R sa   + +P+
  PVP01_0521800_CRK3/1455 430 DLIKNLLKWNPFERLSALQAMHHPW 454
                              79**************977777776 PP

>> STE_group2_multiple  
   #    score  bias  c-Evalue  i-Evalue hmmfrom  hmm to    alifrom  ali to    envfrom  env to     acc
 ---   ------ ----- --------- --------- ------- -------    ------- -------    ------- -------    ----
   1 !   29.3   0.2   2.3e-10   2.7e-10       4      64 ..       6      66 ..       3      73 .. 0.92
   2 !   53.9   5.4   7.9e-18   9.3e-18     102     194 ..     262     355 ..     259     357 .. 0.88

  Alignments for each domain:
  == domain 1  score: 29.3 bits;  conditional E-value: 2.3e-10
      STE_group2_multiple  4 eIGkGFdtyGkVYkarhkpTGelaAvKiidpeseee..lkeiqkElkiLkefkHPNIVqYyGa 64
                              +G+G  +yG+V  a +   ++ +A K+++ ++++e   k +++E+ iL ++kH NIV+  G+
  PVP01_0521800_CRK3/1455  6 QVGQG--AYGDVWMAEDITHNRRVALKKLKINGNKEglAKTYIREISILNSLKHKNIVELMGV 66
                             69***..****************************9667********************9987 PP

  == domain 2  score: 53.9 bits;  conditional E-value: 7.9e-18
      STE_group2_multiple 102 rgiLkGLnYLHenlkiiHRDIKgsNILltsdGeVKLaDFGSaqLtsRqRt...vnsfvGTpyWMAPEVIacek.YDvksDiWSlGI 183
                               + L++LnY H n  iiHRD+K +N L++ +G  KLaDFG a+  +   t   ++  v T  +  PE++ ++  Y+  +D WS+G+
  PVP01_0521800_CRK3/1455 262 LQLLRALNYCHKN-SIIHRDVKIANLLIDQNGILKLADFGLARFHT-DVTpshMTNRVITLWYRPPELLLGSNcYSSSVDMWSCGC 345
                              588**********.*****************************987.333344666788***********9855************ PP

      STE_group2_multiple 184 TaiELAegkYP 194
                              ++ EL +   P
  PVP01_0521800_CRK3/1455 346 VLAELLTSN-P 355
                              *******99.5 PP

>> CAMK_group5_multiple  
   #    score  bias  c-Evalue  i-Evalue hmmfrom  hmm to    alifrom  ali to    envfrom  env to     acc
 ---   ------ ----- --------- --------- ------- -------    ------- -------    ------- -------    ----
   1 !    9.9   0.1   0.00017    0.0002       5      62 ..       7      66 ..       4      70 .. 0.81
   2 !   51.4   6.2   4.8e-17   5.7e-17      90     194 ..     249     344 ..     246     361 .. 0.80
   3 !   25.6   0.3   3.2e-09   3.8e-09     242     267 .]     430     455 .]     429     455 .] 0.98

  Alignments for each domain:
  == domain 1  score: 9.9 bits;  conditional E-value: 0.00017
     CAMK_group5_multiple  5 iGrGnFgvVkecehraTgqklAlKIIklpkkLheeve....rEvsilkglrvHpniiqLyev 62
                              G G  g V  +e++   +++AlK +k +++  e ++    rE+sil+ l+ H ni+ L  v
  PVP01_0521800_CRK3/1455  7 VGQGAYGDVWMAEDITHNRRVALKKLKINGN-KEGLAktyiREISILNSLK-HKNIVELMGV 66
                             5899999999999999999********9999.3322234449*********.*****99765 PP

  == domain 2  score: 51.4 bits;  conditional E-value: 4.8e-17
     CAMK_group5_multiple  90 gs.fTEreakavlkqilsAvrYLHslnIlHRDLKPENLLlCehdgdadiKitDFGfAkikge....lktf.cGtPeYvAPEvlgkR 169
                              g+ fT  e+k ++ q+l A+ Y+H  +I HRD+K  NLL+   d +  +K++DFG+A++  +     +t+   t+ Y  PE+l   
  PVP01_0521800_CRK3/1455 249 GNlFTIGEVKSIFLQLLRALNYCHKNSIIHRDVKIANLLI---DQNGILKLADFGLARFHTDvtpsHMTNrVITLWYRPPELLLG- 330
                              56666679********************************...***************876522223555256888888887754. PP

     CAMK_group5_multiple 170 RhqkekGiiPtPtpYYgsvDiWslG 194
                                            Y +svD+Ws G
  PVP01_0521800_CRK3/1455 331 -----------SNCYSSSVDMWSCG 344
                              ...........34676788888877 PP

  == domain 3  score: 25.6 bits;  conditional E-value: 3.2e-09
     CAMK_group5_multiple 242 dfIrrlLkvdPeaRlTasqiLsHPWl 267
                              d+I+ lLk +P +Rl+a q++ HPW+
  PVP01_0521800_CRK3/1455 430 DLIKNLLKWNPFERLSALQAMHHPWF 455
                              89***********************7 PP

>> STE_group4_multiple  
   #    score  bias  c-Evalue  i-Evalue hmmfrom  hmm to    alifrom  ali to    envfrom  env to     acc
 ---   ------ ----- --------- --------- ------- -------    ------- -------    ------- -------    ----
   1 !   14.1   0.1   8.7e-06     1e-05       6      67 ..       1      61 [.       1      65 [. 0.85
   2 !   66.5   0.5   1.3e-21   1.5e-21     118     217 ..     263     355 ..     260     360 .. 0.94

  Alignments for each domain:
  == domain 1  score: 14.1 bits;  conditional E-value: 8.7e-06
      STE_group4_multiple  6 wekgekiGkGAfGsVYkAld.veGelvAiKqVklepdskeaEdveaLqeEIqlmkqckHPnIV 67
                             + k  + G+GA+G+V  A d    ++vA K  k    +ke+      + EI+++  +kH nIV
  PVP01_0521800_CRK3/1455  1 FAKVHQVGQGAYGDVWMAEDiTHNRRVALKKLKING-NKEGLAKTY-IREISILNSLKHKNIV 61
                             6688899***********9944689**********9.888654444.679************9 PP

  == domain 2  score: 66.5 bits;  conditional E-value: 1.3e-21
      STE_group4_multiple 118 qiLkGLsYLHsngkiHRDIKGANiLLdstGhRvKLADFGvAarLATgldvTagkvrksfvGTPyWMAPEViAvEres.GYgrkADi 202
                              q+L+ L Y H n +iHRD+K AN+L+d +G+ +KLADFG A++  T+  vT + + + ++ T  +  PE +    +s  Y ++ D+
  PVP01_0521800_CRK3/1455 263 QLLRALNYCHKNSIIHRDVKIANLLIDQNGI-LKLADFGLARFH-TD--VTPSHMTNRVI-TLWYRPPELL---LGSnCYSSSVDM 340
                              89999**************************.************.99..6**********.**********...55527******* PP

      STE_group4_multiple 203 WSlGiTaIEmAtgkP 217
                              WS G+   E++t  P
  PVP01_0521800_CRK3/1455 341 WSCGCVLAELLTSNP 355
                              ******999999776 PP

>> STE_group3_multiple  
   #    score  bias  c-Evalue  i-Evalue hmmfrom  hmm to    alifrom  ali to    envfrom  env to     acc
 ---   ------ ----- --------- --------- ------- -------    ------- -------    ------- -------    ----
   1 !   37.2   0.1     1e-12   1.2e-12       3      66 ..       4      69 ..       3      76 .. 0.86
   2 !   41.7   1.5   4.5e-14   5.3e-14     102     139 ..     263     300 ..     257     303 .. 0.95
   3 ?   -1.3   0.0      0.44      0.52     163     183 ..     334     354 ..     333     355 .. 0.83

  Alignments for each domain:
  == domain 1  score: 37.2 bits;  conditional E-value: 1e-12
      STE_group3_multiple  3 ieeiGrGayGvVykArdaktgklvAvKvInlrkk..seereLlsEieilreckHpNIVeyYGaflv 66
                             ++ +G+GayG+V  A d+  + +vA K+ +   +     + +++Ei il  +kH+NIVe+ G ++ 
  PVP01_0521800_CRK3/1455  4 VHQVGQGAYGDVWMAEDITHNRRVALKKLKINGNkeGLAKTYIREISILNSLKHKNIVELMGVVYT 69
                             688************************87776652255789*******************998876 PP

  == domain 2  score: 41.7 bits;  conditional E-value: 4.5e-14
      STE_group3_multiple 102 evLrGLayLHskkvIHRDIKpsNvLlnTeGeVKLaDFG 139
                              + Lr+L+y H++++IHRD+K  N L+  +G  KLaDFG
  PVP01_0521800_CRK3/1455 263 QLLRALNYCHKNSIIHRDVKIANLLIDQNGILKLADFG 300
                              78***********************************9 PP

  == domain 3  score: -1.3 bits;  conditional E-value: 0.44
      STE_group3_multiple 163 YdyksDIWSLGITaIEMaege 183
                              Y+  +D WS G+ + E+ +  
  PVP01_0521800_CRK3/1455 334 YSSSVDMWSCGCVLAELLTSN 354
                              8889********988887765 PP

>> CAMK_group3_multiple  
   #    score  bias  c-Evalue  i-Evalue hmmfrom  hmm to    alifrom  ali to    envfrom  env to     acc
 ---   ------ ----- --------- --------- ------- -------    ------- -------    ------- -------    ----
   1 !   12.3   0.3   3.6e-05   4.3e-05      49      65 ..      47      63 ..      46      66 .. 0.94
   2 !   43.9   2.5     1e-14   1.2e-14     106     152 ..     259     305 ..     256     307 .. 0.91
   3 !    9.6   0.0   0.00024   0.00028     168     192 ..     325     347 ..     322     352 .. 0.85
   4 !   18.6   0.5   4.5e-07   5.2e-07     227     252 .]     430     455 .]     430     455 .] 0.99

  Alignments for each domain:
  == domain 1  score: 12.3 bits;  conditional E-value: 3.6e-05
     CAMK_group3_multiple 49 REieIlrqlrHPnIitL 65
                             REi+Il++l+H nI+ L
  PVP01_0521800_CRK3/1455 47 REISILNSLKHKNIVEL 63
                             9**************98 PP

  == domain 2  score: 43.9 bits;  conditional E-value: 1e-14
     CAMK_group3_multiple 106 hffrQIlsAVhylHqnrIVHrDLKPENiLLddvkn..iKLaDFGlaele 152
                              ++f Q+l A++y+H+n+I HrD K  N+L d   n  +KLaDFGla+ +
  PVP01_0521800_CRK3/1455 259 SIFLQLLRALNYCHKNSIIHRDVKIANLLIDQ--NgiLKLADFGLARFH 305
                              6899****************************..4456********976 PP

  == domain 3  score: 9.6 bits;  conditional E-value: 0.00024
     CAMK_group3_multiple 168 PEvlngdEtHPyGkkvDvWScGVIL 192
                              PE l+g     y+  vD+WScG +L
  PVP01_0521800_CRK3/1455 325 PELLLGS--NCYSSSVDMWSCGCVL 347
                              8888888..779999*******877 PP

  == domain 4  score: 18.6 bits;  conditional E-value: 4.5e-07
     CAMK_group3_multiple 227 dLIrrLLqvdPsrRlTaeqvLkHpWl 252
                              dLI +LL  +P +Rl+a q+  HpW+
  PVP01_0521800_CRK3/1455 430 DLIKNLLKWNPFERLSALQAMHHPWF 455
                              8************************8 PP

>> TKL_group5_multiple  
   #    score  bias  c-Evalue  i-Evalue hmmfrom  hmm to    alifrom  ali to    envfrom  env to     acc
 ---   ------ ----- --------- --------- ------- -------    ------- -------    ------- -------    ----
   1 !   20.8   0.0     1e-07   1.2e-07      17      61 ..      23      67 ..       8      73 .. 0.85
   2 !   50.1   0.0   1.5e-16   1.7e-16      92     212 ..     250     352 ..     233     354 .. 0.87

  Alignments for each domain:
  == domain 1  score: 20.8 bits;  conditional E-value: 1e-07
      TKL_group5_multiple 17 WhGeVAVKifkvldpesdqAeafrkEvyllrklrHeNILlfiGam 61
                               + VA K +k+ +     A+++ +E+  l  l+H NI++++G+ 
  PVP01_0521800_CRK3/1455 23 HNRRVALKKLKINGNKEGLAKTYIREISILNSLKHKNIVELMGVV 67
                             5678**********99999************************97 PP

  == domain 2  score: 50.1 bits;  conditional E-value: 1.5e-16
      TKL_group5_multiple  92 trvtinkliniAlqaArGlaYLHakIvGlkDgiiaHRDlKSkNiLlLEkIkngldktvkIaDFGLArktewskttqmktdrVGtla 177
                              + +ti++   i lq  r l+Y H         ii HRD K  N L+     ++   ++k+aDFGLAr     +   m++ rV tl 
  PVP01_0521800_CRK3/1455 250 NLFTIGEVKSIFLQLLRALNYCHKN------SII-HRDVKIANLLI----DQNG--ILKLADFGLARFHTDVTPSHMTN-RVITLW 321
                              66889999999999999********......***.***********....9999..9**********444445556666.****** PP

      TKL_group5_multiple 178 YMAPEVlrePGKdqsdfskksDvYsfGiVLWELat 212
                              Y  PE l +     + +s + D++s G VL EL+t
  PVP01_0521800_CRK3/1455 322 YRPPELLLG----SNCYSSSVDMWSCGCVLAELLT 352
                              *******99....899******************* PP

>> TKL_group1_multiple  
   #    score  bias  c-Evalue  i-Evalue hmmfrom  hmm to    alifrom  ali to    envfrom  env to     acc
 ---   ------ ----- --------- --------- ------- -------    ------- -------    ------- -------    ----
   1 !   21.3   0.2   7.8e-08   9.2e-08       2      62 ..       6      62 ..       5      65 .. 0.82
   2 !   47.8   0.2   7.2e-16   8.5e-16     105     200 ..     275     352 ..     264     353 .. 0.88

  Alignments for each domain:
  == domain 1  score: 21.3 bits;  conditional E-value: 7.8e-08
      TKL_group1_multiple  2 liGkGrFGeVykvr.wkqngeqfevvAvKd..ifrqseKmdqkkswkrEveiyrtLFrHENILq 62
                             ++G G +G V++++ +  n      vA+K   i+   e     k++ rE +i+++L +H NI++
  PVP01_0521800_CRK3/1455  6 QVGQGAYGDVWMAEdITHN----RRVALKKlkINGNKE--GLAKTYIREISILNSL-KHKNIVE 62
                             79***********865568....99*998522677445..5679************.*****98 PP

  == domain 2  score: 47.8 bits;  conditional E-value: 7.2e-16
      TKL_group1_multiple 105 sscKIiHRDLkSkNiLvKnEnGgtcvlADFGLaavripetsrgdilstqvGtLRknDRkkrYMAvGnPEvLRdes..lnLekHvDv 188
                              s   IiHRD k +N L++  n g  +lADFGL a+ + ++ +  + + +v t       ++Y +   PE L  +s  ++ +  vD+
  PVP01_0521800_CRK3/1455 275 S---IIHRDVKIANLLIDQ-N-GILKLADFGL-ARFHTDVTPSHM-TNRVIT-------LWYRP---PELL-LGSncYS-SS-VDM 340
                              3...**************9.5.679*******.************.******.......*****...***9.5554588.99.*** PP

      TKL_group1_multiple 189 ySfGlVLwEvia 200
                              +S G VL E+++
  PVP01_0521800_CRK3/1455 341 WSCGCVLAELLT 352
                              *********986 PP

>> AGC_group3_multiple  
   #    score  bias  c-Evalue  i-Evalue hmmfrom  hmm to    alifrom  ali to    envfrom  env to     acc
 ---   ------ ----- --------- --------- ------- -------    ------- -------    ------- -------    ----
   1 ?   -2.9   0.0       1.3       1.6       7      15 ..       7      15 ..       5      17 .. 0.90
   2 !   63.8   0.0   8.7e-21     1e-20     112     220 ..     267     371 ..     252     372 .. 0.89
   3 ?    0.6   0.4      0.11      0.13     233     258 .]     430     455 .]     430     455 .] 0.84

  Alignments for each domain:
  == domain 1  score: -2.9 bits;  conditional E-value: 1.3
      AGC_group3_multiple  7 LGkGsFGkV 15
                             +G+G++G V
  PVP01_0521800_CRK3/1455  7 VGQGAYGDV 15
                             7******88 PP

  == domain 2  score: 63.8 bits;  conditional E-value: 8.7e-21
      AGC_group3_multiple 112 ALdyLHslGIihRDLKPENILYLDeqGHAesvkLTDFGlak....lkgekltTfCGTpeYmAPEvLmsqkGGYYdeAvDWWSLGVl 193
                              AL y H+  IihRD+K  N L +D+ G    +kL+DFGla+    ++++ +t +++T+ Y  PE+L ++   Y + +vD WS G++
  PVP01_0521800_CRK3/1455 267 ALNYCHKNSIIHRDVKIANLL-IDQNGI---LKLADFGLARfhtdVTPSHMTNRVITLWYRPPELLLGS-NCY-SSSVDMWSCGCV 346
                              999******************.******...*********9666667888688**************99.456.************ PP

      AGC_group3_multiple 194 LYEMLtGktPFqAygetsseilekIlk 220
                              L E+Lt  + F   +++ ++il  I++
  PVP01_0521800_CRK3/1455 347 LAELLTSNPIF--SADNETDILKVIVN 371
                              ******99999..99999999887765 PP

  == domain 3  score: 0.6 bits;  conditional E-value: 0.11
      AGC_group3_multiple 233 dLLrkLLq.dPaqRLGslediknHpFF 258
                              dL++ LL+ +P +RL s+ +   Hp+F
  PVP01_0521800_CRK3/1455 430 DLIKNLLKwNPFERL-SALQAMHHPWF 455
                              8******99******.55555689998 PP

>> STE_group1_multiple  
   #    score  bias  c-Evalue  i-Evalue hmmfrom  hmm to    alifrom  ali to    envfrom  env to     acc
 ---   ------ ----- --------- --------- ------- -------    ------- -------    ------- -------    ----
   1 !   25.8   0.1   2.3e-09   2.8e-09       6      58 ..       8      63 ..       6      67 .. 0.82
   2 !   41.2   2.5   5.1e-14     6e-14     101     140 ..     264     300 ..     262     303 .. 0.95
   3 ?    3.2   0.1     0.016     0.018     175     193 ..     334     352 ..     325     355 .. 0.88

  Alignments for each domain:
  == domain 1  score: 25.8 bits;  conditional E-value: 2.3e-09
      STE_group1_multiple  6 GkGsyGeVykarDkhTGqvVAiKqir..G..eqseqeiikEilivlrqldhPnIVqy 58
                             G+G+yG V+ a+D    ++VA+K+ +  G  e+  +  i Ei+i l +l+h+nIV++
  PVP01_0521800_CRK3/1455  8 GQGAYGDVWMAEDITHNRRVALKKLKinGnkEGLAKTYIREISI-LNSLKHKNIVEL 63
                             9**********************98843422333444577****.**********97 PP

  == domain 2  score: 41.2 bits;  conditional E-value: 5.1e-14
      STE_group1_multiple 101 iLqGLeYLHsklrvIHRDIKadNILLneFdGsHVKLcDFG 140
                               L +L Y H + ++IHRD+K +N L++   G  +KL+DFG
  PVP01_0521800_CRK3/1455 264 LLRALNYCHKN-SIIHRDVKIANLLIDQ-NGI-LKLADFG 300
                              699********.****************.***.******* PP

  == domain 3  score: 3.2 bits;  conditional E-value: 0.016
      STE_group1_multiple 175 YdakaDIWSLGITaIElAe 193
                              Y+  +D WS G+ + El++
  PVP01_0521800_CRK3/1455 334 YSSSVDMWSCGCVLAELLT 352
                              999*********9999986 PP

>> AGC_group4_multiple  
   #    score  bias  c-Evalue  i-Evalue hmmfrom  hmm to    alifrom  ali to    envfrom  env to     acc
 ---   ------ ----- --------- --------- ------- -------    ------- -------    ------- -------    ----
   1 ?    3.1   0.0     0.021     0.025       4      62 ..       8      62 ..       5      64 .. 0.68
   2 !   58.3   0.6   4.3e-19     5e-19     104     221 ..     260     371 ..     250     372 .. 0.88
   3 !    4.7   0.3    0.0072    0.0084     237     265 .]     430     455 .]     429     455 .] 0.95

  Alignments for each domain:
  == domain 1  score: 3.1 bits;  conditional E-value: 0.021
      AGC_group4_multiple  4 GkGsFGkVflcrkcvhkaTgklYAvKvLk....KkrivKkevqtmtErdiLsrvrtgHPFiVk 62
                             G+G++G V  ++     + +++ A K+Lk    K+ +  k+    +E+ iL  +   H +iV 
  PVP01_0521800_CRK3/1455  8 GQGAYGDVWMAED---ITHNRRVALKKLKingnKEGL-AKT--YIREISILNSLK--HKNIVE 62
                             9************...555888888888543446665.344..466666666666..666665 PP

  == domain 2  score: 58.3 bits;  conditional E-value: 4.3e-19
      AGC_group4_multiple 104 YaaeIvlALeyLHslgIVYRDLKPENILYLDedGHlEsikItDFGLaKvEdknartFLDktfCGTpeYmAPEVLq.rqgYdksvDW 188
                              ++ ++  AL y H+  I++RD K  N+L +D +G     k++DFGLa+    + ++   +  + T+ Y  PE+L   + Y++svD 
  PVP01_0521800_CRK3/1455 260 IFLQLLRALNYCHKNSIIHRDVKIANLL-IDQNGI---LKLADFGLAR-FHTDVTPSHMTNRVITLWYRPPELLLgSNCYSSSVDM 340
                              55666779********************.******...**********.5555555333557*************8899******* PP

      AGC_group4_multiple 189 WsLGVllYEMLaGqsPFraddekLCEiferIlk 221
                              Ws G++l E+L+  + F ad+e   +i++ I++
  PVP01_0521800_CRK3/1455 341 WSCGCVLAELLTSNPIFSADNET--DILKVIVN 371
                              ***********************..***99987 PP

  == domain 3  score: 4.7 bits;  conditional E-value: 0.0072
      AGC_group4_multiple 237 dLlekLLhkDPhkRLGkegadeiKqHpFF 265
                              dL++ LL+ +P +RL    a + + Hp+F
  PVP01_0521800_CRK3/1455 430 DLIKNLLKWNPFERLS---ALQAMHHPWF 455
                              9**************9...57*******9 PP

>> TKL_group2_multiple  
   #    score  bias  c-Evalue  i-Evalue hmmfrom  hmm to    alifrom  ali to    envfrom  env to     acc
 ---   ------ ----- --------- --------- ------- -------    ------- -------    ------- -------    ----
   1 !    8.9   0.0   0.00052   0.00061       6      34 ..       6      34 ..       2      60 .. 0.84
   2 !   46.8   0.1   1.8e-15   2.1e-15     105     194 ..     265     357 ..     257     361 .. 0.90

  Alignments for each domain:
  == domain 1  score: 8.9 bits;  conditional E-value: 0.00052
      TKL_group2_multiple  6 vvGkGgfGtViyrGr...wrkWGdVAVKvfss 34
                             +vG+G++G V +++    +   + VA K++++
  PVP01_0521800_CRK3/1455  6 QVGQGAYGDV-WMAEditHN--RRVALKKLKI 34
                             7*********.***544488..8888888776 PP

  == domain 2  score: 46.8 bits;  conditional E-value: 1.8e-15
      TKL_group2_multiple 105 ArGmaYLHtEivGkpaIiHRDLKSrNiLldsltVkeIaDfGLsk.......stgasrvGTiaYMAPEvsk.kspySkkvDvySFGv 182
                               r+++Y H     k +IiHRD K  N+L+d+    ++aDfGL+        s+  +rv T+ Y +PE+    ++yS +vD++S G 
  PVP01_0521800_CRK3/1455 265 LRALNYCH-----KNSIIHRDVKIANLLIDQNGILKLADFGLARfhtdvtpSHMTNRVITLWYRPPELLLgSNCYSSSVDMWSCGC 345
                              589*****.....*****************999999*******************************9553579************ PP

      TKL_group2_multiple 183 vlWEllCiagiv 194
                              vl Ell++  i+
  PVP01_0521800_CRK3/1455 346 VLAELLTSNPIF 357
                              ******776555 PP

>> AGC_group1_multiple  
   #    score  bias  c-Evalue  i-Evalue hmmfrom  hmm to    alifrom  ali to    envfrom  env to     acc
 ---   ------ ----- --------- --------- ------- -------    ------- -------    ------- -------    ----
   1 ?   -1.6   0.0      0.51       0.6       8      34 ..       8      32 ..       7      33 .. 0.75
   2 !   49.1   2.0   2.5e-16   2.9e-16      98     211 ..     260     355 ..     251     377 .. 0.85
   3 ?    2.1   0.0      0.04     0.047     243     267 .]     430     455 .]     420     455 .] 0.76

  Alignments for each domain:
  == domain 1  score: -1.6 bits;  conditional E-value: 0.51
      AGC_group1_multiple  8 GkGsFGkVrlvrkkGhdtgklYAMKiL 34
                             G+G++G V  ++ +    +++ A K L
  PVP01_0521800_CRK3/1455  8 GQGAYGDVWMAEDI--THNRRVALKKL 32
                             9*******998888..66666566655 PP

  == domain 2  score: 49.1 bits;  conditional E-value: 2.5e-16
      AGC_group1_multiple  98 YiAEivlALeyLHslGIIYRDLKPdNiLYLDeeGHpiKitDFGLGlisRqSlesff.dvsscRcgerRarrQHtfCGTpeYiAPEV 182
                              ++  +  AL y H+  II+RD K  N+L +D +G   K++DFGL          f  dv       r        + T+ Y  PE+
  PVP01_0521800_CRK3/1455 260 IFLQLLRALNYCHKNSIIHRDVKIANLL-IDQNGI-LKLADFGL--AR------FHtDVTPSHMTNR--------VITLWYRPPEL 327
                              55556679********************.******.********..77......669**********........*********** PP

      AGC_group1_multiple 183 lqYlr.qGYdksvDWWSLGVlLYEMLtGqs 211
                              l  l+ + Y++svD WS G++L E+Lt ++
  PVP01_0521800_CRK3/1455 328 L--LGsNCYSSSVDMWSCGCVLAELLTSNP 355
                              *..87367******************9555 PP

  == domain 3  score: 2.1 bits;  conditional E-value: 0.04
      AGC_group1_multiple 243 dLirkLLtkdPekRLngeiKe..hpFF 267
                              dLi+ LL+ +P +RL + +++  hp+F
  PVP01_0521800_CRK3/1455 430 DLIKNLLKWNPFERL-SALQAmhHPWF 455
                              9**************.44432226666 PP

>> TK_group4_multiple  
   #    score  bias  c-Evalue  i-Evalue hmmfrom  hmm to    alifrom  ali to    envfrom  env to     acc
 ---   ------ ----- --------- --------- ------- -------    ------- -------    ------- -------    ----
   1 !   30.3   0.1   1.1e-10   1.3e-10       4      68 ..       4      69 ..       2      71 .. 0.89
   2 !   20.9   0.1   7.6e-08   8.9e-08      89     193 ..     243     352 ..     243     352 .. 0.90

  Alignments for each domain:
  == domain 1  score: 30.3 bits;  conditional E-value: 1.1e-10
       TK_group4_multiple  4 leeLGqGsFGeVyeGvpkYgnkkteVAvKvLkesseke...reFLeEAsvMkqlkHpnlVrLlGVCYq 68
                              ++ GqG++G V ++ +       +VA+K+Lk ++ ke      ++E+s++ +lkH+n+V L GV+Y+
  PVP01_0521800_CRK3/1455  4 VHQVGQGAYGDVWMAEDI-THN-RRVALKKLKINGNKEglaKTYIREISILNSLKHKNIVELMGVVYT 69
                             6899***********999.655.78********99997555689**********************97 PP

  == domain 2  score: 20.9 bits;  conditional E-value: 7.6e-08
       TK_group4_multiple  89 renCY.P.erltasqLlqmakQiAkGMeYLeeKrfvHRDLAARNvLVesdlvvKisDFGLsR...dlyedakggklPikWm.APEs 168
                              re+ Y   + +t++++ ++  Q+ ++++Y  ++  +HRD+   N L  +++  K +DFGL+R   d++ + ++ ++   W+ +PE 
  PVP01_0521800_CRK3/1455 243 RER-YkNgNLFTIGEVKSIFLQLLRALNYCHKNSIIHRDVKIANLLIDQNGILKLADFGLARfhtDVTPSHMTNRVITLWYrPPEL 327
                              777.77778899999999999****************************************977777777888888889*999*** PP

       TK_group4_multiple 169 LldarkFSsaSDVWSFGVvLWEift 193
                              Ll  + +Ss  D+WS G vL E+ t
  PVP01_0521800_CRK3/1455 328 LLGSNCYSSSVDMWSCGCVLAELLT 352
                              **9999*********9999977766 PP

>> AGC_group2_multiple  
   #    score  bias  c-Evalue  i-Evalue hmmfrom  hmm to    alifrom  ali to    envfrom  env to     acc
 ---   ------ ----- --------- --------- ------- -------    ------- -------    ------- -------    ----
   1 ?   -2.4   0.0      0.74      0.87      45      62 ..      46      63 ..      45      63 .. 0.93
   2 !   36.3   1.6   1.4e-12   1.7e-12     108     146 ..     267     302 ..     264     309 .. 0.97
   3 !    6.8   0.0    0.0012    0.0014     164     211 ..     325     372 ..     324     373 .. 0.87

  Alignments for each domain:
  == domain 1  score: -2.4 bits;  conditional E-value: 0.74
      AGC_group2_multiple 45 vnErdILqevnhPFlVsL 62
                             ++E+ IL + +h ++V+L
  PVP01_0521800_CRK3/1455 46 IREISILNSLKHKNIVEL 63
                             68**************98 PP

  == domain 2  score: 36.3 bits;  conditional E-value: 1.4e-12
      AGC_group2_multiple 108 ALdyLHslgIVYRDLKPdNiLYLDsqGHPEIkLTDFGlc 146
                              AL+y H   I++RD+K  N+L +D++G    kL+DFGl+
  PVP01_0521800_CRK3/1455 267 ALNYCHKNSIIHRDVKIANLL-IDQNGI--LKLADFGLA 302
                              9********************.******..********9 PP

  == domain 3  score: 6.8 bits;  conditional E-value: 0.0012
      AGC_group2_multiple 164 PEVlkrqG.YgraVDWWsLGVllYEMLtGypPFyadnpeWEtyqkIlsg 211
                              PE l ++  Y+ +VD Ws G++l E+Lt  p F adn    ++  I+++
  PVP01_0521800_CRK3/1455 325 PELLLGSNcYSSSVDMWSCGCVLAELLTSNPIFSADNET-DILKVIVNK 372
                              777777777*******************99999999988.888888886 PP

>> AGC_group5_multiple  
   #    score  bias  c-Evalue  i-Evalue hmmfrom  hmm to    alifrom  ali to    envfrom  env to     acc
 ---   ------ ----- --------- --------- ------- -------    ------- -------    ------- -------    ----
   1 ?   -2.8   0.0       1.4       1.6       7      18 ..       7      18 ..       7      19 .. 0.83
   2 !   41.1   0.8   7.2e-14   8.4e-14     113     220 ..     267     369 ..     264     373 .. 0.82

  Alignments for each domain:
  == domain 1  score: -2.8 bits;  conditional E-value: 1.4
      AGC_group5_multiple  7 LGkGsFGkVllv 18
                             +G+G++G V  +
  PVP01_0521800_CRK3/1455  7 VGQGAYGDVWMA 18
                             6******99765 PP

  == domain 2  score: 41.1 bits;  conditional E-value: 7.2e-14
      AGC_group5_multiple 113 aLdfLHskgiVYRDLKPdNILLRDeeGHPEsIKiaDFGlckigdgdt..tstfacGTpdYiAPEvLkrqeDGkGrYgqsvDWWSlG 196
                              aL++ H+  i++RD K  N+L  D +G    +K+aDFGl+    ++t   +t  + T  Y  PE L +       Y  svD WS G
  PVP01_0521800_CRK3/1455 267 ALNYCHKNSIIHRDVKIANLLI-DQNGI---LKLADFGLARFHTDVTpsHMTNRVITLWYRPPELLLGS----NCYSSSVDMWSCG 344
                              9*********************.*****...*********99999993334555999********9999....58*********** PP

      AGC_group5_multiple 197 VLlYEMLaGqsPF.gedeeElfarI 220
                              + l E L+  + F +++e +++ +I
  PVP01_0521800_CRK3/1455 345 CVLAELLTSNPIFsADNETDILKVI 369
                              9997766655555555555555555 PP

>> TKL_group3_multiple  
   #    score  bias  c-Evalue  i-Evalue hmmfrom  hmm to    alifrom  ali to    envfrom  env to     acc
 ---   ------ ----- --------- --------- ------- -------    ------- -------    ------- -------    ----
   1 !   14.2   0.0   8.9e-06   1.1e-05      40      60 ..      47      66 ..      44      69 .. 0.94
   2 !   25.3   1.1   4.2e-09   4.9e-09     107     195 ..     268     352 ..     260     371 .. 0.71

  Alignments for each domain:
  == domain 1  score: 14.2 bits;  conditional E-value: 8.9e-06
      TKL_group3_multiple 40 eAEakvlamLrHpnivellGa 60
                             + E+++l+ L+H nivel+G+
  PVP01_0521800_CRK3/1455 47 R-EISILNSLKHKNIVELMGV 66
                             7.9*****************8 PP

  == domain 2  score: 25.3 bits;  conditional E-value: 4.2e-09
      TKL_group3_multiple 107 MeRYLHpp.IIHRDLKSaNILlFtLdedviAkIaDfGLA..flqrlgtktteG..TlaYMAPEvl..rlniytmalkkaDVYSfGv 185
                              ++ Y H++ IIHRD K aN L+   d++ i k aDfGLA  ++    +++t    Tl Y++PE+l    n y+      D +S G 
  PVP01_0521800_CRK3/1455 268 LN-YCHKNsIIHRDVKIANLLI---DQNGILKLADFGLArfHTDVTPSHMTNRviTLWYRPPELLlgS-NCYS---SSVDMWSCGC 345
                              68.999876*************...**************33333333333332446777777766333.5566...6666666666 PP

      TKL_group3_multiple 186 vLWEILrRCT 195
                              vL E+L   T
  PVP01_0521800_CRK3/1455 346 VLAELL---T 352
                              666666...6 PP

>> TK_group2_multiple  
   #    score  bias  c-Evalue  i-Evalue hmmfrom  hmm to    alifrom  ali to    envfrom  env to     acc
 ---   ------ ----- --------- --------- ------- -------    ------- -------    ------- -------    ----
   1 !   22.8   4.8     2e-08   2.3e-08       8      60 ..       8      67 ..       4     226 .. 0.82
   2 !   19.6   0.7   1.8e-07   2.1e-07      96     132 ..     267     303 ..     260     308 .. 0.89

  Alignments for each domain:
  == domain 1  score: 22.8 bits;  conditional E-value: 2e-08
       TK_group2_multiple  8 GeGaFGeVyeGelkgg...VAVKtLK.....edspqdFLrEAsiMkqLGdHpNIvrLlGVt 60
                             G+Ga G+V+++e +++   VA K LK     e+  +   rE+si+ +L +H+NIv L GV+
  PVP01_0521800_CRK3/1455  8 GQGAYGDVWMAEDITHnrrVALKKLKingnkEGLAKTYIREISILNSL-KHKNIVELMGVV 67
                             9************************5544449999*************.***********8 PP

  == domain 2  score: 19.6 bits;  conditional E-value: 1.8e-07
       TK_group2_multiple  96 GMaYLEsrnfvHRDLAARNiLVgenlvvKIaDFGLaR 132
                              ++ Y +++  +HRD   +N L++ n + K+aDFGLaR
  PVP01_0521800_CRK3/1455 267 ALNYCHKNSIIHRDVKIANLLIDQNGILKLADFGLAR 303
                              6667777888**************************9 PP

>> TK_group5_multiple  
   #    score  bias  c-Evalue  i-Evalue hmmfrom  hmm to    alifrom  ali to    envfrom  env to     acc
 ---   ------ ----- --------- --------- ------- -------    ------- -------    ------- -------    ----
   1 !   16.8   0.0   1.3e-06   1.5e-06       4      81 ..       4      72 ..       1      74 [. 0.82
   2 !   13.9   1.4     1e-05   1.2e-05     176     210 ..     269     303 ..     268     305 .. 0.95
   3 ?   -2.2   0.0      0.72      0.85     238     262 ..     331     351 ..     329     352 .. 0.82

  Alignments for each domain:
  == domain 1  score: 16.8 bits;  conditional E-value: 1.3e-06
       TK_group5_multiple  4 lkeLGeGaFGkVykGelfGinkgesklkVAVKtLKegiAsmseheeFleEaqvmakLGdHpNvvrLLGvCFqGstkeP 81
                             +   G Ga G V+++e +  ++      VA K LK+    + + +    E  ++ +L +H N+v L Gv+    tk P
  PVP01_0521800_CRK3/1455  4 VHQVGQGAYGDVWMAEDI-THNR----RVALKKLKINGNKEGLAKTYIREISILNSL-KHKNIVELMGVV---YTKLP 72
                             5667************88.7777....9*******98233344578889********.************...56655 PP

  == domain 2  score: 13.9 bits;  conditional E-value: 1e-05
       TK_group5_multiple 176 eYLeskrfIHRDLAARNvLVsedlvVKIaDFGLaR 210
                              +Y + +  IHRD   +N L + +   K aDFGLaR
  PVP01_0521800_CRK3/1455 269 NYCHKNSIIHRDVKIANLLIDQNGILKLADFGLAR 303
                              68899999**************************9 PP

  == domain 3  score: -2.2 bits;  conditional E-value: 0.72
       TK_group5_multiple 238 yrvYTVDqtkSGDVWSFGVllWEif 262
                              +++Y+   +   D WS G +l E+ 
  PVP01_0521800_CRK3/1455 331 SNCYS---SSV-DMWSCGCVLAELL 351
                              699**...877.****999987775 PP

>> CK1_group2_multiple  
   #    score  bias  c-Evalue  i-Evalue hmmfrom  hmm to    alifrom  ali to    envfrom  env to     acc
 ---   ------ ----- --------- --------- ------- -------    ------- -------    ------- -------    ----
   1 !    6.3   0.0    0.0019    0.0023       4      30 ..       4      30 ..       1      32 [. 0.93
   2 !   18.9   0.4   3.1e-07   3.6e-07     100     148 ..     260     303 ..     251     309 .. 0.83

  Alignments for each domain:
  == domain 1  score: 6.3 bits;  conditional E-value: 0.0019
      CK1_group2_multiple  4 vkKIGsGsFGelrLgknlytnEyVAvK 30
                             v  +G G +G++ ++  ++ n  VA K
  PVP01_0521800_CRK3/1455  4 VHQVGQGAYGDVWMAEDITHNRRVALK 30
                             5679*********************98 PP

  == domain 2  score: 18.9 bits;  conditional E-value: 3.1e-07
      CK1_group2_multiple 100 lAiQliSRiEYVHtKnliyRDvKPeNFLiGrgrhknkhvlflIDFGLAK 148
                              +  Ql+  + Y H  ++i+RDvK  N Li   +     +l l DFGLA+
  PVP01_0521800_CRK3/1455 260 IFLQLLRALNYCHKNSIIHRDVKIANLLIDQNG-----ILKLADFGLAR 303
                              56799999*********************7665.....5668******7 PP

>> TK_group3_multiple  
   #    score  bias  c-Evalue  i-Evalue hmmfrom  hmm to    alifrom  ali to    envfrom  env to     acc
 ---   ------ ----- --------- --------- ------- -------    ------- -------    ------- -------    ----
   1 !   17.3   0.1   9.5e-07   1.1e-06       6      63 ..       6      67 ..       5      68 .. 0.85
   2 !    7.9   0.6   0.00068    0.0008     133     159 ..     277     303 ..     266     352 .. 0.84

  Alignments for each domain:
  == domain 1  score: 17.3 bits;  conditional E-value: 9.5e-07
       TK_group3_multiple  6 eLGkGsFGeVykGCr..lkgvttVAVKaLk.....eatPrrdFLrEAsvlkqldhpnIVRLlGVc 63
                             + G+G+ G V  + +   ++ ++VA+K Lk     e+  + +  rE+s+l  l h nIV L GV+
  PVP01_0521800_CRK3/1455  6 QVGQGAYGDVWMA-EdiTHN-RRVALKKLKingnkEGL-AKTYIREISILNSLKHKNIVELMGVV 67
                             5699999999999.756688.9*******654444888.8999*********************8 PP

  == domain 2  score: 7.9 bits;  conditional E-value: 0.00068
       TK_group3_multiple 133 VHRDLAARNvLVaeelvvKIsDFGlsk 159
                              +HRD+   N L ++++ +K +DFGl++
  PVP01_0521800_CRK3/1455 277 IHRDVKIANLLIDQNGILKLADFGLAR 303
                              89999999*****************96 PP

>> TK_group1_multiple  
   #    score  bias  c-Evalue  i-Evalue hmmfrom  hmm to    alifrom  ali to    envfrom  env to     acc
 ---   ------ ----- --------- --------- ------- -------    ------- -------    ------- -------    ----
   1 !   20.6   0.2   9.4e-08   1.1e-07       8      56 ..       8      67 ..       4      68 .. 0.73
   2 ?   -0.4   0.0      0.21      0.25      95     110 ..     266     281 ..     235     290 .. 0.86

  Alignments for each domain:
  == domain 1  score: 20.6 bits;  conditional E-value: 9.4e-08
       TK_group1_multiple  8 GeGeFGeV......ldktkVAvKtLk.gemql....eFleEaeiMkkLsHpnivkLyGVC 56
                             G+G  G V        + +VA+K Lk + + +    + ++E++i+ +L+H+niv L GV+
  PVP01_0521800_CRK3/1455  8 GQGAYGDVwmaediTHNRRVALKKLKiNGNKEglakTYIREISILNSLKHKNIVELMGVV 67
                             555555554444434578999999987665542222779********************8 PP

  == domain 2  score: -0.4 bits;  conditional E-value: 0.21
       TK_group1_multiple  95 sGMeYLesmnyVHRDL 110
                              +++ Y + +  +HRD+
  PVP01_0521800_CRK3/1455 266 RALNYCHKNSIIHRDV 281
                              68899999*******8 PP

>> CK1_group1_multiple  
   #    score  bias  c-Evalue  i-Evalue hmmfrom  hmm to    alifrom  ali to    envfrom  env to     acc
 ---   ------ ----- --------- --------- ------- -------    ------- -------    ------- -------    ----
   1 !   22.4   0.2   3.6e-08   4.3e-08     119     164 ..     262     303 ..     262     312 .. 0.87

  Alignments for each domain:
  == domain 1  score: 22.4 bits;  conditional E-value: 3.6e-08
      CK1_group1_multiple 119 lriLdslEyIHeneYvHgDVKasNlllgRLpknpdqVYLaDYGLAy 164
                              l++L +l y H n  +H+DVK +Nll +    n+    LaD+GLA+
  PVP01_0521800_CRK3/1455 262 LQLLRALNYCHKNSIIHRDVKIANLLID---QNGI-LKLADFGLAR 303
                              599*************************...4444.47*******9 PP

>> CMGC_group4_multiple  
   #    score  bias  c-Evalue  i-Evalue hmmfrom  hmm to    alifrom  ali to    envfrom  env to     acc
 ---   ------ ----- --------- --------- ------- -------    ------- -------    ------- -------    ----
   1 !    5.1   0.0    0.0076    0.0089       5      51 ..       5      54 ..       3      59 .. 0.75
   2 !   13.1   0.4   2.9e-05   3.4e-05     110     142 ..     257     288 ..     252     297 .. 0.91
   3 !   15.1   0.0   7.4e-06   8.7e-06     454     511 ..     295     357 ..     293     361 .. 0.80

  Alignments for each domain:
  == domain 1  score: 5.1 bits;  conditional E-value: 0.0076
     CMGC_group4_multiple  5 RKLGWGHFstvWLcWDiqgKrFvAlKvvKsA...eHYtEtAlDEikLLKc 51
                              ++G G +  vW++ Di   r vAlK  K     e    t + Ei +L +
  PVP01_0521800_CRK3/1455  5 HQVGQGAYGDVWMAEDITHNRRVALKKLKINgnkEGLAKTYIREISILNS 54
                             57899*********************998641114456666777776666 PP

  == domain 2  score: 13.1 bits;  conditional E-value: 2.9e-05
     CMGC_group4_multiple 110 vKsiirqvLqGLDYLHtKCkiiHtDiKPEniLl 142
                              vKsi  q L+ L+Y H K  iiH D+K  n+L+
  PVP01_0521800_CRK3/1455 257 VKSIFLQLLRALNYCH-KNSIIHRDVKIANLLI 288
                              9***************.789**********997 PP

  == domain 3  score: 15.1 bits;  conditional E-value: 7.4e-06
     CMGC_group4_multiple 454 KiADLGnACW....vHKHFtEDiqtRqYRsvEvLiGag.YstPADiWstACmAFELAtGDYLF 511
                              K+AD G A +       H t+ + t  YR  E L+G++ Ys+  D+Ws  C+  EL t + +F
  PVP01_0521800_CRK3/1455 295 KLADFGLARFhtdvTPSHMTNRVITLWYRPPELLLGSNcYSSSVDMWSCGCVLAELLTSNPIF 357
                              666666665422212369******************977*****************9977666 PP

>> TK_group6_multiple  
   #    score  bias  c-Evalue  i-Evalue hmmfrom  hmm to    alifrom  ali to    envfrom  env to     acc
 ---   ------ ----- --------- --------- ------- -------    ------- -------    ------- -------    ----
   1 ?   12.5   1.0   2.6e-05   3.1e-05     203     229 ..     277     303 ..     274     303 .. 0.98

  Alignments for each domain:
  == domain 1  score: 12.5 bits;  conditional E-value: 2.6e-05
       TK_group6_multiple 203 vHRDLAARNVLLteGkvvKICDFGLAR 229
                              +HRD+   N L+ ++ + K  DFGLAR
  PVP01_0521800_CRK3/1455 277 IHRDVKIANLLIDQNGILKLADFGLAR 303
                              9*****99******************9 PP


Internal pipeline statistics summary:
-------------------------------------
Query sequence(s):                         1  (455 residues searched)
Target model(s):                          40  (11584 nodes)
Passed MSV filter:                        34  (0.85); expected 0.8 (0.02)
Passed bias filter:                       34  (0.85); expected 0.8 (0.02)
Passed Vit filter:                        34  (0.85); expected 0.0 (0.001)
Passed Fwd filter:                        34  (0.85); expected 0.0 (1e-05)
Initial search space (Z):                 40  [actual number of targets]
Domain search space  (domZ):              34  [number of targets reported over threshold]
# CPU time: 0.03u 0.03s 00:00:00.06 Elapsed: 00:00:00.05
# Mc/sec: 97.55
//
Query:       PF3D7_0415300_CRK3/1426  [L=426]
Scores for complete sequence (score includes all domains):
   --- full sequence ---   --- best 1 domain ---    -#dom-
    E-value  score  bias    E-value  score  bias    exp  N  Model                Description
    ------- ------ -----    ------- ------ -----   ---- --  --------             -----------
    2.3e-78  254.6   4.3    1.9e-53  172.2   0.0    3.4  3  CMGC_group3_multiple  
    5.8e-74  239.8  11.8      8e-50  160.0   4.8    4.3  4  CMGC_group2_multiple  
      6e-67  216.7   1.3    1.2e-56  182.7   0.0    3.3  3  CMGC_group1_multiple  
    1.1e-36  116.5  16.3    1.3e-26   83.2  11.4    3.8  3  NEK                   
    1.3e-35  112.9   1.8    2.5e-23   72.4   0.0    3.3  3  CAMK_group1_multiple  
    3.1e-32  101.8   0.9    1.3e-22   70.0   0.0    3.4  3  CAMK_group2_multiple  
    5.1e-31   97.8  13.7    4.6e-20   61.6   7.0    4.1  4  CAMK_group6_multiple  
      8e-31   97.3   4.0    4.5e-27   84.9   0.0    3.3  3  CAMK_group4_multiple  
    3.1e-30   95.2  10.3    5.8e-20   61.2   2.9    4.4  5  CAMK_group7_multiple  
    2.7e-29   92.2  12.4    3.9e-16   48.7   7.8    3.8  3  CAMK_group5_multiple  
      1e-28   90.2  11.4    1.2e-18   56.9   6.1    2.8  2  STE_group2_multiple   
    1.9e-27   86.1  10.3      2e-15   46.4   3.4    3.1  4  STE_group3_multiple   
    2.6e-27   85.9   3.2    1.1e-17   54.0   0.3    2.1  2  TKL_group1_multiple   
    1.6e-26   83.4   0.1    1.3e-21   67.2   0.0    3.3  3  TKL_group4_multiple   
    2.9e-26   82.2   0.1    1.6e-23   73.2   0.0    2.6  3  AGC_group3_multiple   
      8e-26   80.6  11.5    6.1e-19   57.8   4.0    3.1  3  STE_group4_multiple   
    1.5e-24   76.7  19.5    1.9e-14   43.2   5.5    4.2  4  CAMK_group3_multiple  
    1.7e-24   76.6   0.8    1.4e-16   50.4   0.0    2.1  2  TKL_group5_multiple   
    2.1e-24   76.1   3.2    9.8e-21   64.0   3.2    3.6  3  AGC_group4_multiple   
    3.9e-24   74.9   9.0    1.3e-15   46.7   3.9    3.0  3  STE_group1_multiple   
    6.6e-21   64.5   2.7    1.3e-18   56.8   1.3    3.1  3  AGC_group1_multiple   
    1.4e-20   63.2   0.7    1.1e-11   33.8   0.0    2.1  2  TK_group2_multiple    
    8.7e-18   54.3   2.3    3.1e-16   49.2   2.8    2.8  3  AGC_group5_multiple   
    4.4e-16   48.3   1.4      1e-11   33.9   0.1    2.5  2  TK_group4_multiple    
    8.6e-16   47.2   4.0      5e-13   38.1   4.0    3.3  3  AGC_group2_multiple   
    3.2e-14   42.9   1.6    6.2e-12   35.3   0.2    2.3  2  TKL_group2_multiple   
    1.5e-12   36.7   7.3    2.7e-08   22.7   0.1    2.3  2  TK_group5_multiple    
    1.8e-12   36.6  10.9    5.2e-08   21.9   7.2    2.5  2  TKL_group3_multiple   
    1.1e-10   30.5   3.0    1.1e-07   20.6   3.1    2.1  2  CK1_group2_multiple   
    5.1e-10   28.4   0.9    1.2e-07   20.5   0.0    2.3  2  TK_group3_multiple    
    1.2e-09   27.8  12.9    1.7e-05   14.1   2.6    4.3  5  CMGC_group4_multiple  
    1.5e-09   27.2   1.5    2.4e-09   26.6   1.5    1.2  1  CK1_group1_multiple   
    8.3e-09   24.3   5.1      2e-08   23.0   0.2    2.9  3  TK_group1_multiple    
    0.00098    7.5   7.0    0.00021    9.7   3.5    1.5  2  TK_group6_multiple    


Domain annotation for each model (and alignments):
>> CMGC_group3_multiple  
   #    score  bias  c-Evalue  i-Evalue hmmfrom  hmm to    alifrom  ali to    envfrom  env to     acc
 ---   ------ ----- --------- --------- ------- -------    ------- -------    ------- -------    ----
   1 !   46.5   1.4   1.6e-15   1.9e-15       1      64 [.       1      69 [.       1      74 [. 0.86
   2 !  172.2   0.0   1.6e-53   1.9e-53      65     213 ..     184     351 ..     181     354 .. 0.92
   3 !   34.6   0.0     6e-12   7.1e-12     246     273 .]     399     426 .]     398     426 .] 0.97

  Alignments for each domain:
  == domain 1  score: 46.5 bits;  conditional E-value: 1.6e-15
     CMGC_group3_multiple  1 YeklgCklGeGTYGvVykardkktgelVAlKki.........pktalRElklLKkLkHaNkddvVnLldvfht 64
                             ++k+  ++G+G+YG V +a d  +++ VAlKk+         +kt +RE+++L  LkH+N   +V L+ v h+
  PF3D7_0415300_CRK3/1426  1 FVKVH-QVGQGAYGDVWMAEDIINNQRVALKKLklneekdgfAKTYIREISILNSLKHEN---IVELIGVVHS 69
                             68999.**************************73333333335888**************...*****99995 PP

  == domain 2  score: 172.2 bits;  conditional E-value: 1.6e-53
     CMGC_group3_multiple  65 krkCGLyLVFEylehdLyell...............gkllplhlVksfmyQlLqgLaylHknkvlHRDLKPeNiLvnLYNHKCerg 135
                              k++  +++VFEy++ dL  +                ++l+++ ++k++  QlL++L+y+Hkn+++HRD+K +N+L++        g
  PF3D7_0415300_CRK3/1426 184 KKS-CIWMVFEYVPFDLSGYSellreernekerykyANLFSIGEIKNIFIQLLKALDYCHKNNIIHRDIKIANLLID------NNG 262
                              444.49***********9998889*****************************************************......*** PP

     CMGC_group3_multiple 136 elKlaDFGlA..seppY.........VvTRWYRAPEiLL..stYstpIDvWsvGCIlAElltGrPLFPGkse.DQLalIfkvlGkt 207
                              +lKlaDFGlA     +          V T+WYR+PE+LL  + Y  ++D+Ws GC+lAEllt+ PLF +++e D L+ I + lG +
  PF3D7_0415300_CRK3/1426 263 ILKLADFGLArfH--SDinasnmtnrVITLWYRPPELLLgsENYMASVDMWSCGCVLAELLTSNPLFSAENEtDILKIIVNKLG-F 345
                              **********662..33445566668*************6667*****************************************.* PP

     CMGC_group3_multiple 208 Ptpelw 213
                              P+++++
  PF3D7_0415300_CRK3/1426 346 PNERDI 351
                              ***987 PP

  == domain 3  score: 34.6 bits;  conditional E-value: 6e-12
     CMGC_group3_multiple 246 aidLlkkmLelDPakRitaeqALrHPFF 273
                              ++dL+kk+L++ P +Rita++AL+HP+F
  PF3D7_0415300_CRK3/1426 399 GLDLIKKFLKWNPYERITASDALNHPWF 426
                              68*************************9 PP

>> CMGC_group2_multiple  
   #    score  bias  c-Evalue  i-Evalue hmmfrom  hmm to    alifrom  ali to    envfrom  env to     acc
 ---   ------ ----- --------- --------- ------- -------    ------- -------    ------- -------    ----
   1 !   38.9   0.7   2.6e-13   3.1e-13       4      60 ..       4      67 ..       1      69 [. 0.87
   2 ?   -2.0   0.0      0.61      0.72      66      77 ..     188     199 ..     183     200 .. 0.78
   3 !  160.0   4.8   6.8e-50     8e-50      90     221 ..     226     352 ..     225     355 .. 0.92
   4 !   41.1   0.0   5.7e-14   6.7e-14     252     280 .]     398     426 .]     389     426 .] 0.96

  Alignments for each domain:
  == domain 1  score: 38.9 bits;  conditional E-value: 2.6e-13
     CMGC_group2_multiple  4 LekIGeGayGvVvKArDkktgeiVAlK.vk...edegvaq...RElelLreldhpNiVrLkdvf 60
                             + ++G+GayG V+ A D  ++++VAlK +k   e++g+a+   RE+ +L+ l+h+NiV+L+ v+
  PF3D7_0415300_CRK3/1426  4 VHQVGQGAYGDVWMAEDIINNQRVALKkLKlneEKDGFAKtyiREISILNSLKHENIVELIGVV 67
                             6789*********************964663335678999********************9876 PP

  == domain 2  score: -2.0 bits;  conditional E-value: 0.61
     CMGC_group2_multiple  66 iyLVFElldqdL 77 
                              i +VFE+++ dL
  PF3D7_0415300_CRK3/1426 188 IWMVFEYVPFDL 199
                              557*****9887 PP

  == domain 3  score: 160.0 bits;  conditional E-value: 6.8e-50
     CMGC_group2_multiple  90 eVksflyQlLrgLkfLHsnnIiHRDLKPeNiLLvSDYlYNkKRDdpsgkgttlKlcDFGlA........lsrayyVvTRWYRAPEv 167
                              e+k ++ QlL++L+++H+nnIiHRD+K  N+ L+          d   +g +lKl+DFGlA         +  + V T+WYR PE+
  PF3D7_0415300_CRK3/1426 226 EIKNIFIQLLKALDYCHKNNIIHRDIKIANL-LI----------D-N-NG-ILKLADFGLArfhsdinaSNMTNRVITLWYRPPEL 297
                              89*****************************.**..........9.9.**.*********844444332345799*********** PP

     CMGC_group2_multiple 168 LLGap.YstsiDmWSvGCIlaELltGrPLFPGkseiDQLnkIlrvLGtPseellp 221
                              LLG+  Y  s+DmWS GC+laELlt +PLF  ++e D L+ I+  LG P+e++++
  PF3D7_0415300_CRK3/1426 298 LLGSEnYMASVDMWSCGCVLAELLTSNPLFSAENETDILKIIVNKLGFPNERDIK 352
                              ****77***********************************************97 PP

  == domain 4  score: 41.1 bits;  conditional E-value: 5.7e-14
     CMGC_group2_multiple 252 lalDLLkrmLeydPakRIsaeeALqHpYF 280
                              l+lDL+k++L+++P  RI+a++AL+Hp+F
  PF3D7_0415300_CRK3/1426 398 LGLDLIKKFLKWNPYERITASDALNHPWF 426
                              79**************************9 PP

>> CMGC_group1_multiple  
   #    score  bias  c-Evalue  i-Evalue hmmfrom  hmm to    alifrom  ali to    envfrom  env to     acc
 ---   ------ ----- --------- --------- ------- -------    ------- -------    ------- -------    ----
   1 !   30.3   0.3   1.2e-10   1.4e-10       3      55 ..       3      60 ..       1      63 [. 0.80
   2 ?   -2.4   0.0      0.86         1      63      77 ..     185     199 ..     184     202 .. 0.80
   3 !  182.7   0.0   9.9e-57   1.2e-56      91     274 .]     228     426 .]     226     426 .] 0.89

  Alignments for each domain:
  == domain 1  score: 30.3 bits;  conditional E-value: 1.2e-10
     CMGC_group1_multiple  3 kleCplGeGtYGqVykArdkktgriVAiKKikh...keg.ak..rlEIklLkhLkHeNi 55
                             k+   +G G+YG V  A d  ++++VA+KK+k    k+g ak   +EI++L  LkHeNi
  PF3D7_0415300_CRK3/1426  3 KVH-QVGQGAYGDVWMAEDIINNQRVALKKLKLneeKDGfAKtyIREISILNSLKHENI 60
                             667.79*************************944234442333358************9 PP

  == domain 2  score: -2.4 bits;  conditional E-value: 0.86
     CMGC_group1_multiple  63 pkslyLVfElmetDL 77 
                              + + + VfE++  DL
  PF3D7_0415300_CRK3/1426 185 KSCIWMVFEYVPFDL 199
                              5699******97777 PP

  == domain 3  score: 182.7 bits;  conditional E-value: 9.9e-57
     CMGC_group1_multiple  91 ksllYQlLrGLkYlHsagiiHRDLKPeNILFvnedg.LKiaDFGLAR.gsp....shtgYHTLVvTRWYRAPElLLG.meYtqavD 169
                              k +  QlL++L+Y+H+++iiHRD+K +N+L ++++g LK+aDFGLAR +s+    ++t     V+T+WYR+PElLLG ++Y   vD
  PF3D7_0415300_CRK3/1426 228 KNIFIQLLKALDYCHKNNIIHRDIKIANLL-IDNNGiLKLADFGLARfHSDinasNMTNR---VITLWYRPPELLLGsENYMASVD 309
                              55566*************************.****967**********998666689999...*************8579****** PP

     CMGC_group1_multiple 170 iWSvGCIfaElltgkpLFPCGddeiDQLqrImevlGtPaeev........................pklskyrdklpednyvskek 231
                              +WS+GC++aEllt+ pLF  + +e D L+ I   lG+P+e++                         +++    +++    +++e 
  PF3D7_0415300_CRK3/1426 310 MWSCGCVLAELLTSNPLFS-AENETDILKIIVNKLGFPNERDikylrnlpcwnllklnpihpnnihHNIN----HNK-K--IETET 387
                              *******************.******************************************55554444....444.2..23344 PP

     CMGC_group1_multiple 232 pLl.fpnlsDeqaDRRYlDLLqkMLtlDPdkRITAeeALqHpYF 274
                               ++ +p++  ++     lDL++k L  +P +RITA  AL+Hp F
  PF3D7_0415300_CRK3/1426 388 SIRnIPGVG-DLG----LDLIKKFLKWNPYERITASDALNHPWF 426
                              4433699**.***....*************************88 PP

>> NEK  
   #    score  bias  c-Evalue  i-Evalue hmmfrom  hmm to    alifrom  ali to    envfrom  env to     acc
 ---   ------ ----- --------- --------- ------- -------    ------- -------    ------- -------    ----
   1 !   21.8   0.4     4e-08   4.7e-08       3      64 ..       3      62 ..       1      62 [. 0.94
   2 !   83.2  11.4   1.1e-26   1.3e-26     113     214 ..     229     329 ..     226     340 .. 0.90
   3 !   10.6   0.0    0.0001   0.00012     245     269 ..     401     425 ..     401     426 .] 0.97

  Alignments for each domain:
  == domain 1  score: 21.8 bits;  conditional E-value: 4e-08
                      NEK  3 vlkkiGkGsFGeVyLVrrksDgklyvlKeInlgemsdkEarrdavnEvkkLLkqLkHPNIvr 64
                              + ++G+G++G+V  +++  +++ ++lK+++l e  d       ++E+  +L +LkH+NIv+
  PF3D7_0415300_CRK3/1426  3 KVHQVGQGAYGDVWMAEDIINNQRVALKKLKLNEEKDGF-AKTYIREIS-ILNSLKHENIVE 62
                             56689*********************************9.9******95.99********96 PP

  == domain 2  score: 83.2 bits;  conditional E-value: 1.1e-26
                      NEK 113 kwFvQLclALkylHsrrILHRDiKpqNIFLtkddnvVKLGDFGiAkvLnk.sstdlAkTlvGTPYYmSPEvcqg.kPYnfKSDIWS 196
                              ++F+QL++AL+y+H+++I+HRDiK +N ++++ ++++KL DFG+A++ +  + ++++  ++ T  Y  PE++ g ++Y  + D+WS
  PF3D7_0415300_CRK3/1426 229 NIFIQLLKALDYCHKNNIIHRDIKIANLLIDN-NGILKLADFGLARFHSDiNASNMTNRVI-TLWYRPPELLLGsENYMASVDMWS 312
                              69******************************.**************87525567988888.************************ PP

                      NEK 197 LGCvLYELatLqkrPFea 214
                               GCvL EL t  ++ F a
  PF3D7_0415300_CRK3/1426 313 CGCVLAELLTS-NPLFSA 329
                              ********997.776666 PP

  == domain 3  score: 10.6 bits;  conditional E-value: 0.0001
                      NEK 245 eLissmLqkdPeqRPsaneilkrPy 269
                              +Li++ L+ +P++R++a++ l++P+
  PF3D7_0415300_CRK3/1426 401 DLIKKFLKWNPYERITASDALNHPW 425
                              79**********************9 PP

>> CAMK_group1_multiple  
   #    score  bias  c-Evalue  i-Evalue hmmfrom  hmm to    alifrom  ali to    envfrom  env to     acc
 ---   ------ ----- --------- --------- ------- -------    ------- -------    ------- -------    ----
   1 !   16.2   0.5   2.1e-06   2.5e-06      32      51 ..      47      66 ..      42      68 .. 0.92
   2 !   72.4   0.0   2.1e-23   2.5e-23      82     162 ..     226     314 ..     226     317 .. 0.92
   3 !   21.5   0.0   5.1e-08     6e-08     201     225 .]     401     426 .]     394     426 .] 0.96

  Alignments for each domain:
  == domain 1  score: 16.2 bits;  conditional E-value: 2.1e-06
     CAMK_group1_multiple 32 rEiaiLkrlrHpnIvkLyev 51
                             rEi+iL+ l+H+nIv+L  v
  PF3D7_0415300_CRK3/1426 47 REISILNSLKHENIVELIGV 66
                             9****************876 PP

  == domain 2  score: 72.4 bits;  conditional E-value: 2.1e-23
     CAMK_group1_multiple  82 eAsrlfrQIleAvaYLHslgIVHRDLKPENLLl.ersniKIsDFGlAkge.......lktlcGtPaYvAPEvlqgldpYgkavDmW 159
                              e++++f Q+l A++Y+H ++I HRD+K  NLL  +++ +K++DFGlA+         +++ + t+ Y  PE+l+g++ Y  +vDmW
  PF3D7_0415300_CRK3/1426 226 EIKNIFIQLLKALDYCHKNNIIHRDIKIANLLIdNNGILKLADFGLARFHsdinasnMTNRVITLWYRPPELLLGSENYMASVDMW 311
                              678899***************************6689**********9666666777***************************** PP

     CAMK_group1_multiple 160 SlG 162
                              S+G
  PF3D7_0415300_CRK3/1426 312 SCG 314
                              *** PP

  == domain 3  score: 21.5 bits;  conditional E-value: 5.1e-08
     CAMK_group1_multiple 201 DLIrrlLr.dPkkRlTaeeiLqHPWl 225
                              DLI+++L+ +P +R+Ta ++L+HPW+
  PF3D7_0415300_CRK3/1426 401 DLIKKFLKwNPYERITASDALNHPWF 426
                              9******99****************8 PP

>> CAMK_group2_multiple  
   #    score  bias  c-Evalue  i-Evalue hmmfrom  hmm to    alifrom  ali to    envfrom  env to     acc
 ---   ------ ----- --------- --------- ------- -------    ------- -------    ------- -------    ----
   1 !   15.3   0.0   3.9e-06   4.6e-06       6      59 ..       8      63 ..       5      65 .. 0.67
   2 !   70.0   0.0   1.1e-22   1.3e-22      93     181 ..     225     317 ..     225     317 .. 0.95
   3 !   13.2   0.0   1.7e-05     2e-05     215     239 .]     401     426 .]     400     426 .] 0.81

  Alignments for each domain:
  == domain 1  score: 15.3 bits;  conditional E-value: 3.9e-06
     CAMK_group2_multiple  6 GrGaFsvVkrcvekktgrevAaKiIp....kkkgkresveCrEieILrkLqHpnIiqL 59
                             G Ga++ V+ + +  +++ vA K  +    k++++++ ++  Ei+IL +L+H+nI++L
  PF3D7_0415300_CRK3/1426  8 GQGAYGDVWMAEDIINNQRVALKKLKlneeKDGFAKTYIR--EISILNSLKHENIVEL 63
                             5566666666666666666666666422225555555555..**************99 PP

  == domain 2  score: 70.0 bits;  conditional E-value: 1.1e-22
     CAMK_group2_multiple  93 searayfrQvLeAvqYLHkkgIvHRDLKPENiLlen..cIKitDFGlAkLepCP.kgellqtfcGTpeYvAPEvleg..PygkavD 173
                              +e++ +f Q+L A++Y+Hk++I+HRD+K  N+L++n  ++K++DFGlA  ++     + ++++  T+ Y +PE l g   y   vD
  PF3D7_0415300_CRK3/1426 225 GEIKNIFIQLLKALDYCHKNNIIHRDIKIANLLIDNngILKLADFGLARFHS-DiNASNMTNRVITLWYRPPELLLGseNYMASVD 309
                              599********************************7669************9.8899********************889****** PP

     CAMK_group2_multiple 174 iWSlGVil 181
                              +WS+G +l
  PF3D7_0415300_CRK3/1426 310 MWSCGCVL 317
                              *****765 PP

  == domain 3  score: 13.2 bits;  conditional E-value: 1.7e-05
     CAMK_group2_multiple 215 dLirklLvvd.kkRpTaeeaLqHPWl 239
                              dLi+k+L  +   R+Ta++aL+HPW+
  PF3D7_0415300_CRK3/1426 401 DLIKKFLKWNpYERITASDALNHPWF 426
                              6777777766348************8 PP

>> CAMK_group6_multiple  
   #    score  bias  c-Evalue  i-Evalue hmmfrom  hmm to    alifrom  ali to    envfrom  env to     acc
 ---   ------ ----- --------- --------- ------- -------    ------- -------    ------- -------    ----
   1 !   23.3   0.5   1.5e-08   1.8e-08      24      61 ..      26      65 ..       7      68 .. 0.76
   2 !   61.6   7.0   3.9e-20   4.6e-20      96     148 ..     228     274 ..     225     277 .. 0.94
   3 ?    3.3   0.0     0.017      0.02     174     188 ..     304     317 ..     295     321 .. 0.85
   4 !   10.6   0.0    0.0001   0.00012     227     251 ..     401     425 ..     399     426 .] 0.97

  Alignments for each domain:
  == domain 1  score: 23.3 bits;  conditional E-value: 1.5e-08
     CAMK_group6_multiple 24 evAiKiIK...sksakdeekiknEVnILksLkHpnIikLyq 61
                              vA+K+ K   +k++ + +   +E++IL+sLkH+nI+ L+ 
  PF3D7_0415300_CRK3/1426 26 RVALKKLKlneEKDGFA-KTYIREISILNSLKHENIVELIG 65
                             58888888666677774.44459****************96 PP

  == domain 2  score: 61.6 bits;  conditional E-value: 3.9e-20
     CAMK_group6_multiple  96 rlmvrqilsAvkYLHsknIVHrDLKpENiLvLidgnqinLiKiaDFGLAvKri 148
                              + ++ q+l A++Y+H +nI+HrD+K  N+L+  d+n   ++K+aDFGLA  r+
  PF3D7_0415300_CRK3/1426 228 KNIFIQLLKALDYCHKNNIIHRDIKIANLLI--DNNG--ILKLADFGLA--RF 274
                              67999**************************..****..9*********..87 PP

  == domain 3  score: 3.3 bits;  conditional E-value: 0.017
     CAMK_group6_multiple 174 YvslqlDiWSvGVit 188
                              Y   ++D+WS G ++
  PF3D7_0415300_CRK3/1426 304 Y-MASVDMWSCGCVL 317
                              6.679*******875 PP

  == domain 4  score: 10.6 bits;  conditional E-value: 0.0001
     CAMK_group6_multiple 227 dLikrLLvvdpskRlSakqvLeHpW 251
                              dLik+ L+  p  R++a   L HpW
  PF3D7_0415300_CRK3/1426 401 DLIKKFLKWNPYERITASDALNHPW 425
                              8************************ PP

>> CAMK_group4_multiple  
   #    score  bias  c-Evalue  i-Evalue hmmfrom  hmm to    alifrom  ali to    envfrom  env to     acc
 ---   ------ ----- --------- --------- ------- -------    ------- -------    ------- -------    ----
   1 !    9.1   0.5   0.00031   0.00036      44      62 ..      47      63 ..       6      66 .. 0.86
   2 !   84.9   0.0   3.8e-27   4.5e-27      99     190 ..     226     316 ..     225     322 .. 0.91
   3 ?    3.0   0.0     0.022     0.026     244     257 .]     413     426 .]     401     426 .] 0.75

  Alignments for each domain:
  == domain 1  score: 9.1 bits;  conditional E-value: 0.00031
     CAMK_group4_multiple 44 rEiaILrrLhHGapnivkL 62
                             rEi+IL+ L H  +niv L
  PF3D7_0415300_CRK3/1426 47 REISILNSLKH--ENIVEL 63
                             9**********..****98 PP

  == domain 2  score: 84.9 bits;  conditional E-value: 3.8e-27
     CAMK_group4_multiple  99 earkyfrQileAvrYlHskgvVHRDLKpENLLYvlDsAednniKliDFGlskr.DDlgagslktfcGTPeYaAPEvlrgkp.Y.Ga 181
                              e++  f Q+l A++Y+H+ ++ HRD+K+ NLL  +D  + + +Kl+DFGl++   D++a++++ ++ T+ Y +PE+l g+  Y  +
  PF3D7_0415300_CRK3/1426 226 EIKNIFIQLLKALDYCHKNNIIHRDIKIANLL--ID--NNGILKLADFGLARFhSDINASNMTNRVITLWYRPPELLLGSEnYmAS 307
                              5666799*************************..**..**************635*********************9996434389 PP

     CAMK_group4_multiple 182 tDvWSlGVi 190
                              +D+WS+G +
  PF3D7_0415300_CRK3/1426 308 VDMWSCGCV 316
                              *******76 PP

  == domain 3  score: 3.0 bits;  conditional E-value: 0.022
     CAMK_group4_multiple 244 kRpsleqiLaHPWl 257
                              +R ++ ++L+HPW+
  PF3D7_0415300_CRK3/1426 413 ERITASDALNHPWF 426
                              7999*********7 PP

>> CAMK_group7_multiple  
   #    score  bias  c-Evalue  i-Evalue hmmfrom  hmm to    alifrom  ali to    envfrom  env to     acc
 ---   ------ ----- --------- --------- ------- -------    ------- -------    ------- -------    ----
   1 !    7.4   0.3   0.00094    0.0011      48      69 ..      47      67 ..      29      69 .. 0.90
   2 ?   -2.5   0.0      0.93       1.1      72      82 ..     185     195 ..     183     195 .. 0.85
   3 !   61.2   2.9   4.9e-20   5.8e-20     105     155 ..     228     274 ..     222     278 .. 0.93
   4 !    9.1   0.0   0.00029   0.00034     172     212 ..     295     334 ..     292     341 .. 0.75
   5 !   18.7   0.0   3.5e-07   4.1e-07     235     264 .]     397     426 .]     393     426 .] 0.92

  Alignments for each domain:
  == domain 1  score: 7.4 bits;  conditional E-value: 0.00094
     CAMK_group7_multiple 48 rEIavlellkHCPnIIkLyEVy 69
                             rEI++l +lkH  nI+ L  V+
  PF3D7_0415300_CRK3/1426 47 REISILNSLKH-ENIVELIGVV 67
                             9**********.****996665 PP

  == domain 2  score: -2.5 bits;  conditional E-value: 0.93
     CAMK_group7_multiple  72 tSeIyLvlEYv 82 
                               S I++v EYv
  PF3D7_0415300_CRK3/1426 185 KSCIWMVFEYV 195
                              678*******8 PP

  == domain 3  score: 61.2 bits;  conditional E-value: 4.9e-20
     CAMK_group7_multiple 105 kllikQIlsaVkymHensIVHRDLKPENvLlssnedkStdvKiaDFGlSkk 155
                              k ++ Q+l+a++y+H n+I+HRD K  N+L + n    + +K+aDFGl++ 
  PF3D7_0415300_CRK3/1426 228 KNIFIQLLKALDYCHKNNIIHRDIKIANLLIDNN----GILKLADFGLARF 274
                              679*******************************....***********96 PP

  == domain 4  score: 9.1 bits;  conditional E-value: 0.00029
     CAMK_group7_multiple 172 PEilse.klYiGleVDiWaiGVILYiLLtGTlPFrsedrDvd 212
                              PE+l + + Y    VD+W+ G +L  LLt  + F + +++ d
  PF3D7_0415300_CRK3/1426 295 PELLLGsENY-MASVDMWSCGCVLAELLTSNPLFSA-ENETD 334
                              7765442678.889***************9999999.77344 PP

  == domain 5  score: 18.7 bits;  conditional E-value: 3.5e-07
     CAMK_group7_multiple 235 eaakdLikslLvvdPkKRytieiileHeWl 264
                              ++  dLik+ L  +P +R t+ + l+H+W+
  PF3D7_0415300_CRK3/1426 397 DLGLDLIKKFLKWNPYERITASDALNHPWF 426
                              6778*************************8 PP

>> CAMK_group5_multiple  
   #    score  bias  c-Evalue  i-Evalue hmmfrom  hmm to    alifrom  ali to    envfrom  env to     acc
 ---   ------ ----- --------- --------- ------- -------    ------- -------    ------- -------    ----
   1 !   13.7   0.1   1.3e-05   1.5e-05       5      64 ..       7      68 ..       4      69 .. 0.83
   2 !   48.7   7.8   3.3e-16   3.9e-16      98     196 ..     228     316 ..     226     348 .. 0.78
   3 !   29.1   0.0   2.7e-10   3.2e-10     242     267 .]     401     426 .]     398     426 .] 0.98

  Alignments for each domain:
  == domain 1  score: 13.7 bits;  conditional E-value: 1.3e-05
     CAMK_group5_multiple  5 iGrGnFgvVkecehraTgqklAlKIIklpkkLh...eeverEvsilkglrvHpniiqLyevfe 64
                              G G  g V  +e++ + q++AlK +kl++          rE+sil+ l+ H ni+ L  v +
  PF3D7_0415300_CRK3/1426  7 VGQGAYGDVWMAEDIINNQRVALKKLKLNEEKDgfaKTYIREISILNSLK-HENIVELIGVVH 68
                             699*************************997322213445**********.******987666 PP

  == domain 2  score: 48.7 bits;  conditional E-value: 3.3e-16
     CAMK_group5_multiple  98 kavlkqilsAvrYLHslnIlHRDLKPENLLlCehdgdadiKitDFGfAkikge....lktf.cGtPeYvAPEvlgkRRhqkekGii 178
                              k ++ q+l A+ Y+H  nI HRD+K  NLL+   d +  +K++DFG+A++  +     +t+   t+ Y  PE+l            
  PF3D7_0415300_CRK3/1426 228 KNIFIQLLKALDYCHKNNIIHRDIKIANLLI---DNNGILKLADFGLARFHSDinasNMTNrVITLWYRPPELLLG---------- 300
                              56788**************************...88999*********9876511113555256888888888754.......... PP

     CAMK_group5_multiple 179 PtPtpYYgsvDiWslGVI 196
                                   Y  svD+Ws G +
  PF3D7_0415300_CRK3/1426 301 --SENYMASVDMWSCGCV 316
                              ..3478888888888855 PP

  == domain 3  score: 29.1 bits;  conditional E-value: 2.7e-10
     CAMK_group5_multiple 242 dfIrrlLkvdPeaRlTasqiLsHPWl 267
                              d+I+++Lk +P +R+Tas +L+HPW+
  PF3D7_0415300_CRK3/1426 401 DLIKKFLKWNPYERITASDALNHPWF 426
                              8************************7 PP

>> STE_group2_multiple  
   #    score  bias  c-Evalue  i-Evalue hmmfrom  hmm to    alifrom  ali to    envfrom  env to     acc
 ---   ------ ----- --------- --------- ------- -------    ------- -------    ------- -------    ----
   1 !   34.7   0.2   5.2e-12   6.1e-12       4      63 ..       6      65 ..       3      66 .. 0.93
   2 !   56.9   6.1     1e-18   1.2e-18      97     196 ..     227     325 ..     226     327 .. 0.90

  Alignments for each domain:
  == domain 1  score: 34.7 bits;  conditional E-value: 5.2e-12
      STE_group2_multiple  4 eIGkGFdtyGkVYkarhkpTGelaAvKiidpeseee..lkeiqkElkiLkefkHPNIVqYyG 63
                              +G+G  +yG+V  a +  +++ +A K++++++e++   k +++E+ iL ++kH+NIV+  G
  PF3D7_0415300_CRK3/1426  6 QVGQG--AYGDVWMAEDIINNQRVALKKLKLNEEKDgfAKTYIREISILNSLKHENIVELIG 65
                             69***..****************************9667*******************9866 PP

  == domain 2  score: 56.9 bits;  conditional E-value: 1e-18
      STE_group2_multiple  97 IayIlrgiLkGLnYLHenlkiiHRDIKgsNILltsdGeVKLaDFGSaqLtsRqRtvnsf.....vGTpyWMAPEVIace.kYDvks 176
                              I +I ++ Lk+L+Y H n  iiHRDIK +N L++ +G  KLaDFG a+  s    +n +     v T  +  PE++ ++  Y + +
  PF3D7_0415300_CRK3/1426 227 IKNIFIQLLKALDYCHKN-NIIHRDIKIANLLIDNNGILKLADFGLARFHS---DINASnmtnrVITLWYRPPELLLGSeNYMASV 308
                              789999************.*****************************877...666555555599**********98525***** PP

      STE_group2_multiple 177 DiWSlGITaiELAegkYPVP 196
                              D WS+G+++ EL +     P
  PF3D7_0415300_CRK3/1426 309 DMWSCGCVLAELLTSN---P 325
                              *************988...6 PP

>> STE_group3_multiple  
   #    score  bias  c-Evalue  i-Evalue hmmfrom  hmm to    alifrom  ali to    envfrom  env to     acc
 ---   ------ ----- --------- --------- ------- -------    ------- -------    ------- -------    ----
   1 !   41.9   0.4   3.9e-14   4.6e-14       3      62 ..       4      65 ..       3      69 .. 0.88
   2 !   46.4   3.4   1.7e-15     2e-15      96     139 ..     227     270 ..     226     273 .. 0.94
   3 ?   -3.6   0.0       2.3       2.7     167     183 ..     308     324 ..     306     325 .. 0.80
   4 ?   -0.3   0.0      0.23      0.27     214     237 ..     401     424 ..     401     426 .] 0.92

  Alignments for each domain:
  == domain 1  score: 41.9 bits;  conditional E-value: 3.9e-14
      STE_group3_multiple  3 ieeiGrGayGvVykArdaktgklvAvKvInlrkksee..reLlsEieilreckHpNIVeyYG 62
                             ++ +G+GayG+V  A d+ ++++vA K+ +l +  +   + +++Ei il  +kH+NIVe++G
  PF3D7_0415300_CRK3/1426  4 VHQVGQGAYGDVWMAEDIINNQRVALKKLKLNEEKDGfaKTYIREISILNSLKHENIVELIG 65
                             688*************************9996633323378*******************99 PP

  == domain 2  score: 46.4 bits;  conditional E-value: 1.7e-15
      STE_group3_multiple  96 IaavcrevLrGLayLHskkvIHRDIKpsNvLlnTeGeVKLaDFG 139
                              I+ + ++ L++L+y H++ +IHRDIK  N L+ ++G  KLaDFG
  PF3D7_0415300_CRK3/1426 227 IKNIFIQLLKALDYCHKNNIIHRDIKIANLLIDNNGILKLADFG 270
                              77788999***********************************9 PP

  == domain 3  score: -3.6 bits;  conditional E-value: 2.3
      STE_group3_multiple 167 sDIWSLGITaIEMaege 183
                              +D WS G+ + E+ +  
  PF3D7_0415300_CRK3/1426 308 VDMWSCGCVLAELLTSN 324
                              899****9888887765 PP

  == domain 4  score: -0.3 bits;  conditional E-value: 0.23
      STE_group3_multiple 214 dFidkCLeKnPekRPtaaeLLkHp 237
                              d+i+k L  nP +R ta + L+Hp
  PF3D7_0415300_CRK3/1426 401 DLIKKFLKWNPYERITASDALNHP 424
                              689999999**************9 PP

>> TKL_group1_multiple  
   #    score  bias  c-Evalue  i-Evalue hmmfrom  hmm to    alifrom  ali to    envfrom  env to     acc
 ---   ------ ----- --------- --------- ------- -------    ------- -------    ------- -------    ----
   1 !   32.5   0.2   3.2e-11   3.7e-11       2      62 ..       6      62 ..       5      69 .. 0.86
   2 !   54.0   0.3   9.5e-18   1.1e-17     108     200 ..     245     322 ..     232     323 .. 0.89

  Alignments for each domain:
  == domain 1  score: 32.5 bits;  conditional E-value: 3.2e-11
      TKL_group1_multiple  2 liGkGrFGeVykvr..wkqngeqfevvAvKdifrqseKmdqkkswkrEveiyrtLFrHENILq 62
                             ++G G +G V++++  +  n    + vA+K +   +eK    k++ rE +i+++L +HENI++
  PF3D7_0415300_CRK3/1426  6 QVGQGAYGDVWMAEdiI-NN----QRVALKKLKLNEEKDGFAKTYIREISILNSL-KHENIVE 62
                             79***********9745.77....******887766665667*************.*****98 PP

  == domain 2  score: 54.0 bits;  conditional E-value: 9.5e-18
      TKL_group1_multiple 108 KIiHRDLkSkNiLvKnEnGgtcvlADFGLaavripetsrgdilstqvGtLRknDRkkrYMAvGnPEvLRdeslnLekHvDvySfGl 193
                               IiHRD+k +N L++n n g  +lADFGL a+ +++ +   + + +v t       ++Y +   PE L  +s n    vD++S G 
  PF3D7_0415300_CRK3/1426 245 NIIHRDIKIANLLIDN-N-GILKLADFGL-ARFHSDINASNM-TNRVIT-------LWYRP---PELL-LGSENYMASVDMWSCGC 315
                              4***************.5.679*******.************.******.......*****...****.9999955569******* PP

      TKL_group1_multiple 194 VLwEvia 200
                              VL E+++
  PF3D7_0415300_CRK3/1426 316 VLAELLT 322
                              ****986 PP

>> TKL_group4_multiple  
   #    score  bias  c-Evalue  i-Evalue hmmfrom  hmm to    alifrom  ali to    envfrom  env to     acc
 ---   ------ ----- --------- --------- ------- -------    ------- -------    ------- -------    ----
   1 !    4.5   0.0    0.0098     0.012     165     177 ..      16      28 ..       8      31 .. 0.93
   2 !    7.8   0.0     0.001    0.0012      35      56 ..      47      67 ..      42      69 .. 0.92
   3 !   67.2   0.0   1.1e-21   1.3e-21      99     194 ..     234     322 ..     232     324 .. 0.88

  Alignments for each domain:
  == domain 1  score: 4.5 bits;  conditional E-value: 0.0098
      TKL_group4_multiple 165 WMAPEvIrgepls 177
                              WMA++ I++ +++
  PF3D7_0415300_CRK3/1426  16 WMAEDIINNQRVA 28 
                              **********997 PP

  == domain 2  score: 7.8 bits;  conditional E-value: 0.001
      TKL_group4_multiple 35 kvEvkilsrLrHPNIlkFlGVc 56
                             + E+ il+ L+H NI+  +GV 
  PF3D7_0415300_CRK3/1426 47 R-EISILNSLKHENIVELIGVV 67
                             5.99****************96 PP

  == domain 3  score: 67.2 bits;  conditional E-value: 1.1e-21
      TKL_group4_multiple  99 iArGmeYLHsesPvkiIHRDLKSsNVLvdeedtnFtvKiaDFGlArlspestrDRkkRmsv.vGtpaWMAPEvI.rgeplsekvDi 182
                              +++++ Y H     +iIHRD+K  N L+d ++    +K+aDFGlAr++          m+  v t+ + +PE +  +e +   vD 
  PF3D7_0415300_CRK3/1426 234 LLKALDYCHKN---NIIHRDIKIANLLIDNNGI---LKLADFGLARFHSDINA---SNMTNrVITLWYRPPELLlGSENYMASVDM 310
                              589********...*******************...***********975433...24665167********862579******** PP

      TKL_group4_multiple 183 FSFGvVLwElLT 194
                              +S+G VL+ElLT
  PF3D7_0415300_CRK3/1426 311 WSCGCVLAELLT 322
                              ***********9 PP

>> AGC_group3_multiple  
   #    score  bias  c-Evalue  i-Evalue hmmfrom  hmm to    alifrom  ali to    envfrom  env to     acc
 ---   ------ ----- --------- --------- ------- -------    ------- -------    ------- -------    ----
   1 ?   -2.5   0.0         1       1.2       7      15 ..       7      15 ..       2      16 .. 0.86
   2 !   73.2   0.0   1.3e-23   1.6e-23     101     227 ..     226     347 ..     221     348 .. 0.85
   3 !    6.3   0.0    0.0022    0.0026     233     258 .]     401     426 .]     400     426 .] 0.98

  Alignments for each domain:
  == domain 1  score: -2.5 bits;  conditional E-value: 1
      AGC_group3_multiple  7 LGkGsFGkV 15
                             +G+G++G V
  PF3D7_0415300_CRK3/1426  7 VGQGAYGDV 15
                             7******87 PP

  == domain 2  score: 73.2 bits;  conditional E-value: 1.3e-23
      AGC_group3_multiple 101 earfYlaelVlALdyLHslGIihRDLKPENILYLDeqGHAesvkLTDFGlaklk....gekltTfCGTpeYmAPEvLmsqkGGYYd 182
                              e++ +  +l +ALdy H+ +IihRD K  N L +D  G    +kL+DFGla+ +     +++t +++T+ Y  PE+L ++  + Y 
  PF3D7_0415300_CRK3/1426 226 EIKNIFIQLLKALDYCHKNNIIHRDIKIANLL-IDNNGI---LKLADFGLARFHsdinASNMTNRVITLWYRPPELLLGS--ENYM 305
                              56666667779*********************.******...*********9663333678688**************99..888* PP

      AGC_group3_multiple 183 eAvDWWSLGVlLYEMLtGktPFqAygetsseilekIlkgklslPs 227
                               +vD WS G++L E+Lt  + F   +e+ ++il  I+  kl +P+
  PF3D7_0415300_CRK3/1426 306 ASVDMWSCGCVLAELLTSNPLF--SAENETDILKIIV-NKLGFPN 347
                              **********************..8888888776555.4777776 PP

  == domain 3  score: 6.3 bits;  conditional E-value: 0.0022
      AGC_group3_multiple 233 dLLrkLLq.dPaqRLGslediknHpFF 258
                              dL++k+L+ +P +R  +++d +nHp+F
  PF3D7_0415300_CRK3/1426 401 DLIKKFLKwNPYERI-TASDALNHPWF 426
                              9******99******.**********9 PP

>> STE_group4_multiple  
   #    score  bias  c-Evalue  i-Evalue hmmfrom  hmm to    alifrom  ali to    envfrom  env to     acc
 ---   ------ ----- --------- --------- ------- -------    ------- -------    ------- -------    ----
   1 !   22.7   0.2   2.1e-08   2.5e-08       8      67 ..       3      61 ..       1      65 [. 0.88
   2 !   57.8   4.0   5.2e-19   6.1e-19     115     160 ..     230     274 ..     226     280 .. 0.92
   3 ?    3.6   0.0     0.013     0.015     201     217 ..     309     325 ..     302     330 .. 0.89

  Alignments for each domain:
  == domain 1  score: 22.7 bits;  conditional E-value: 2.1e-08
      STE_group4_multiple  8 kgekiGkGAfGsVYkAld.veGelvAiKqVklepdskeaEdveaL.qeEIqlmkqckHPnIV 67
                             k  + G+GA+G+V  A d  + ++vA K  kl +   e   +++  + EI+++  +kH+nIV
  PF3D7_0415300_CRK3/1426  3 KVHQVGQGAYGDVWMAEDiINNQRVALKKLKLNE---EKDGFAKTyIREISILNSLKHENIV 61
[truncated: 7,400,850 more chars]
