# Supplementary material for: Comparative analysis of the kinomes of Plasmodium falciparum, Plasmodium vivax and their host Homo sapiens
Source: BMC Genomics. 2022 Mar 26;23:237. doi: 10.1186/s12864-022-08457-0 (PMC8960227; doi:10.1186/s12864-022-08457-0)
Supplement: Supplementary file 2 — Additional file 2: Supplementary data 2. Full table of protein kinase homology comparison between the Plasmodium species of this study and Homo sapiens, using the RAxML bootstrapping support values. [file 12864_2022_8457_MOESM2_ESM.xlsx]

## Sheet: Sheet1
P. falciparum ID	P. vivax ID	Name	Kinase group	closest human homolog/s	bootstrap support value
PF3D7_0213400	PVP01_0411500	PK7	CAMK	-	-
PF3D7_0214600	PVP01_0410300	STK2	CAMK	-	-
PF3D7_0704500	PVP01_0104700	-	CAMK	-	-
PF3D7_0715300	PVP01_1424400	-	CAMK	-	-
PF3D7_1104900	PVP01_0905700	-	CAMK	-	-
PF3D7_1145200	PVP01_0945900	-	CAMK	-	-
PF3D7_1450000	PVP01_1257000	-	CAMK	-	-
PF3D7_0102600	-	FIKK1	FIKK	-	-
PF3D7_0301200	-	FIKK3	FIKK	-	-
PF3D7_0424500	-	FIKK4.1	FIKK	-	-
PF3D7_0424700	-	FIKK4.2	FIKK	-	-
PF3D7_0500900	-	FIKK5	FIKK	-	-
PF3D7_0726200	-	FIKK7.1	FIKK	-	-
PF3D7_0731400	-	FIKK7.2	FIKK	-	-
PF3D7_0805700	PVP01_0114800	FIKK8	FIKK	-	-
PF3D7_0902000	-	FIKK9.1	FIKK	-	-
PF3D7_0902100	-	FIKK9.2	FIKK	-	-
PF3D7_0902200	-	FIKK9.3	FIKK	-	-
PF3D7_0902300	-	FIKK9.4	FIKK	-	-
PF3D7_0902400	-	FIKK9.5	FIKK	-	-
PF3D7_0902500	-	FIKK9.6	FIKK	-	-
PF3D7_0902600	-	FIKK9.7	FIKK	-	-
PF3D7_1016400	-	FIKK10.1	FIKK	-	-
PF3D7_1039000	-	FIKK10.2	FIKK	-	-
PF3D7_1149300	-	FIKK11	FIKK	-	-
PF3D7_1200800	-	FIKK12	FIKK	-	-
PF3D7_1371700	-	FIKK13	FIKK	-	-
PF3D7_1476400	-	FIKK14	FIKK	-	-
PF3D7_0311400	PVP01_0828800	PKRP	Orphan	-	-
PF3D7_0321400	PVP01_0818800	pPK1	Orphan	-	-
PF3D7_0718100	PVP01_0313900	EST	Orphan	-	-
PF3D7_0724000	PVP01_0319700	-	Orphan	-	-
PF3D7_0928800	PVP01_0727300	-	Orphan	-	-
PF3D7_1321100	PVP01_1421900	-	Orphan	-	-
PF3D7_1331000	PVP01_1223600	-	Orphan	-	-
PF3D7_1352600	PVP01_1202200	-	Orphan	-	-
PF3D7_0926100	PVP01_0724600	-	TKL	-	-
PF3D7_1114700	PVP01_0915400	CLK3	CMGC	PRPF4B	100
PF3D7_0302100	PVP01_0302100	SRPK1	CMGC	SRPK1, SRPK2, SRPK3	99
PF3D7_1108400	PVP01_0909200	CK2a	CMGC	CSNK2A1, CSNK2A2, CSNK2A3	99
PF3D7_1431500	PVP01_1431500	MAPK1	CMGC	MAPK15	97
PF3D7_0312400	PVP01_0827800	GSK3	CMGC	GSK3A, GSK3B	87
PF3D7_1356900	PVP01_1115000	PK5	CMGC	CDK5, CDK14, CDK15, CDK16, CDK17, CDK18	84
PF3D7_0708300	PVP01_0108600	BUD32	Orphan	TP53RK	68
PF3D7_1121300	PVP01_0921900	TKL2	TKL	IRAK1, IRAK2, IRAK3, IRAK4	68
PF3D7_1228300	PVP01_1446500	NEK1	NEK	NEK2	67
PF3D7_1445400	PVP01_1261600	CLK1	CMGC	CLK1, CLK2, CLK3, CLK4	61
PF3D7_0415300	PVP01_0521800	CRK3	CMGC	CDK9, CDK12, CDK13	60
PF3D7_0821100	PVP01_0513200	PK1	CMGC	GSK3A, GSK3B	57
PF3D7_1316000	PVP01_1416900	-	CMGC	GSK3A, GSK3B	57
PF3D7_1246900	PVP01_1464000	PKB	AGC	SGK1, SGK2, SGK3, AKT1, AKT2, AKT3, PRKCI, PRKCZ, PRKCH, PRKCE, PRKCB, PRKCG, PRKCA, PRKCQ, PRKCD, PKN1, PKN2, PKN3	56
PF3D7_1136500	PVP01_0937400	CK1	CK1	CSNK1A1, CSNK1A1L	55
PF3D7_1436600	PVP01_1312900	PKG	AGC	PRKG1, PRKG2	53
PF3D7_1014400	PVP01_0814500	MRK	CMGC	CDK7	46
PF3D7_0203100	PVP01_0422000	-	STE	STE group	43
PF3D7_0417800	PVP01_0527200	CRK1	CMGC	CDK11A, CDK11B	40
PF3D7_0525900	PVP01_1007900	NEK2	NEK	NEK1, NEK3, NEK4, NEK5, NEK8, NEK9, NEK11	39
PF3D7_0719200	PVP01_0314900	NEK4	NEK	NEK1, NEK3, NEK4, NEK5, NEK8, NEK9, NEK11	39
PF3D7_0934800	PVP01_0733500	PKAc	AGC	PRKACG, PRKACA, PRKACB	38
PF3D7_1443000	PVP01_1264000	SRPK2	CMGC	SRPK1, SRPK2, SRPK3, CLK1, CLK2, CLK3, CLK4	36
PF3D7_1121900	PVP01_0922500	-	AGC	PDPK1, PDPK2P	35
PF3D7_1113900	PVP01_0914700	MAPK2	CMGC	MAPK1, MAPK3, MAPK4, MAPK6	35
PF3D7_0605300	PVP01_0945900	ARK1	CAMK	AURKA, AURKB, AURKC	34
PF3D7_1201600	PVP01_1300900	NEK3	NEK	NEK group	33
PF3D7_0107600	PVP01_0207300	eIK2	Orphan	EIF2AK1, EIF2AK2, EIF2AK3, EIF2AK4	30
PF3D7_0628200	PVP01_1121300	PK4	Orphan	EIF2AK1, EIF2AK2, EIF2AK3, EIF2AK4	30
PF3D7_1428500	PVP01_1320900	-	Orphan	EIF2AK1, EIF2AK2, EIF2AK3, EIF2AK4	30
PF3D7_1444500	PVP01_1262500	eIK1	Orphan	EIF2AK1, EIF2AK2, EIF2AK3, EIF2AK4	30
PF3D7_1123100	PVP01_0923700	CDPK7	CAMK	PHKG1, PHKG2	25
PF3D7_0823000	PVP01_0511300	VPS15	Orphan	PIK3R4	25
PF3D7_1247500	PVP01_1464600	-	Orphan	BMP2K, AAK1	25
PF3D7_1238900	PVP01_1457000	PK2	CAMK	PLK1, PLK2, PLK3, PKL4, PLK5	23
PF3D7_0926300	PVP01_0724800	-	Orphan	HASPIN	16
PF3D7_0309200	PVP01_0831000	ARK2	AGC	AURKA, AURKB, AURKC	14
PF3D7_0724600	PVP01_0320300	-	Orphan	AURKA, AURKB, AURKC	14
PF3D7_1474700	PVP01_1269600	-	Orphan	HASPIN	12
-	PVP01_0118800	TKL5	TKL	POMK	12
PF3D7_0623800	PVP01_1125700	TKL4	TKL	POMK	12
PF3D7_0317200	PVP01_0822900	CRK4	CMGC	CMGC Group	11
PF3D7_0615500	PVP01_1133600	CRK5	CMGC	CMGC Group	11
PF3D7_1338900	PVP01_1215800	-	CMGC	CMGC Group	11
PF3D7_1148000	PVP01_0948600	-	Orphan	TLK1, TLK2, PKDCC	11
PF3D7_1454300	PVP01_1252700	KIN	CAMK	HUNK, MELK	10
PF3D7_1337100	PVP01_1217600	PK6	CMGC	GSK3A, GSK3B	5
PF3D7_1433900	PVP01_1315600	-	Orphan	PIK3R4	4
PF3D7_1349300	PVP01_1205500	TKL3	TKL	TYR group	4
PF3D7_0217500	PVP01_0407500	CDPK1	CAMK	STK33	3
PF3D7_0310100	PVP01_0830100	CDPK3	CAMK	STK33	3
PF3D7_0610600	-	CDPK2	CAMK	STK33	3
PF3D7_0717500	PVP01_0313300	CDPK4	CAMK	STK33	3
PF3D7_1122800	PVP01_0923400	CDPK6	CAMK	STK33	3
PF3D7_1337800	PVP01_1216900	CDPK5	CAMK	STK33	3
PF3D7_1423600	PVP01_1325400	-	CAMK	STK33	3
PF3D7_1441300	PVP01_1265700	-	CAMK	CHEK1, SBK1, SBK2, SBK3	3
PF3D7_0211700	PVP01_0413200	TKL1	TKL	TNNI3K, KSR1, KSR2, BRAF, ARAF, RAF1	3
PF3D7_0926000	PVP01_0724500	-	TKL	TNNI3K, KSR1, KSR2, BRAF, ARAF, RAF1	3
PF3D7_1106800	PVP01_0907600	pTKL	TKL	TNNI3K, KSR1, KSR2, BRAF, ARAF, RAF1	3
PF3D7_1356800	PVP01_1115100	ARK3	AGC	AURKA, AURKB, AURKC	2
PF3D7_1315100	PVP01_1416000	PK9	CAMK	STK40, TRIB1, TRIB2, TRIB3	1
