# Supplementary material for: Comparative analysis of the kinomes of Plasmodium falciparum, Plasmodium vivax and their host Homo sapiens
Source: BMC Genomics. 2022 Mar 26;23:237. doi: 10.1186/s12864-022-08457-0 (PMC8960227; doi:10.1186/s12864-022-08457-0)
Supplement: Supplementary file 3 — Additional file 3: Supplementary data 3. Alignment of the protein kinase domains of diverse subset of NEKs across 11 different species. This alignment was used to generate a HMM profile for this family used in this study. [file 12864_2022_8457_MOESM3_ESM.sto]

# STOCKHOLM 1.0
Human_NEK1/4-258               YVRL--QKIGEGS--FGKAILVKS--te-----DGRQYVIKEIN--isrmsske----------REESRREVAVLANM-----KHPNIVQYRESFEENG---------SLYIVMDYCEG--GDLFKRINA--qkgv------LFQEDQILDWFVQICLALKHVHDR---------KILHRDI--KSQNIFLTK-------DGTVQLGDFGIARVLNSTVEL--a--RTCIGTPYYLSPEICEN-----KPYN-NKSDIWALGCVLYELCTL------KHAFEA------GSMKNLVLKIISG--sfppvslhys----YDLRSLVSQLFKRNPRDRPS-------VNSILEKGFI
Human_NEK10/519-785            YAIL--DHLGSGA--FGCVYKVRK--hs-----GQNLLAMKEVN--lhnpafgkdkkdrdss--VRNIVSELTIIKEQ--l--YHPNIVRYYKTFLEND---------RLYIVMELIEG--APLGEHFSS--lkekhh----HFTEERLWKIFIQLCLALRYLHKE--k------RIVHRDL--TPNNIMLGD-------KDKVTVTDFGLAKQKQENSKL-----TSVVGTILYSCPEVLKS-----EPYG-EKADVWAVGCILYQMATL------SPPFYS------TNMLSLATKIVEA--vyepvpegiys---EKVTDTISRCLTPDAEARPD-------IVEVSSMISD
Human_NEK11/29-287             YVLQ--QKLGSGS--FGTVYLVSD--kkakr--GEELKVLKEIS--vgelnpne----------TVQANLEAQLLSKL-----DHPAIVKFHASFVEQD---------NFCIITEYCEG--RDLDDKIQE--ykqagk----IFPENQIIEWFIQLLLGVDYMHER---------RILHRDL--KSKNVFLK--------NNLLKIGDFGVSRLLMGSCDL--a--TTLTGTPHYMSPEALKH-----QGYD-TKSDIWSLACILYEMCCM------NHAFAG------SNFLSIVLKIVEG--dtpslperyp----KELNAIMESMLNKNPSLRPS-------AIEILKIPYL
Human_NEK2/8-271               YEVL--YTIGTGS--YGRCQKIRR--ks-----DGKILVWKELD--ygsmteae----------KQMLVSEVNLLREL-----KHPNIVRYYDRIIDRT--nt-----TLYIVMEYCEG--GDLASVITK--gtkerq----YLDEEFVLRVMTQLTLALKECHRR--sdggh--TVLHRDL--KPANVFLDG-------KQNVKLGDFGLARILNHDTSF--a--KTFVGTPYYMSPEQMNR-----MSYN-EKSDIWSLGCLLYELCAL------MPPFTA------FSQKELAGKIREG--kfrripyrys----DELNEIITRMLNLKDYHRPS-------VEEILENPLI
Human_NEK3/4-257               YMVL--RMIGEGS--FGRALLVQH--es-----SNQMFAMKEIR--lpksfsn-----------TQNSRKEAVLLAKM-----KHPNIVAFKESFEAEG---------HLYIVMEYCDG--GDLMQKIKQ--qkgk------LFPEDMILNWFTQMCLGVNHIHKK---------RVLHRDI--KSKNIFLTQ-------NGKVKLGDFGSARLLSNPMAF--a--CTYVGTPYYVPPEIWEN-----LPYN-NKSDIWSLGCILYELCTL------KHPFQA------NSWKNLILKVCQG--cisplpshys----YELQFLVKQMFKRNPSHRPS-------ATTLLSRGIV
Human_NEK4/6-261               YCYL--RVVGKGS--YGEVTLVKH--rr-----DGKQYVIKKLN--lrnassre----------RRAAEQEAQLLSQL-----KHPNIVTYKESWEGGD--g------LLYIVMGFCEG--GDLYRKLKE--qkgq------LLPENQVVEWFVQIAMALQYLHEK---------HILHRDL--KTQNVFLTR-------TNIIKVGDLGIARVLENHCDM--a--STLIGTPYYMSPELFSN-----KPYN-YKSDVWALGCCVYEMATL------KHAFNA------KDMNSLVYRIIEG--klppmprdys----PELAELIRTMLSKRPEERPS-------VRSILRQPYI
Human_NEK5/4-259               YDVI--KAIGQGA--FGKAYLAKG--ks-----DSKHCVIKEIN--fekmpiqe----------KEASKKEVILLEKM-----KHPNIVAFFNSFQENG---------RLFIVMEYCDG--GDLMKRINR--qrgv------LFSEDQILGWFVQISLGLKHIHDR---------KILHRDI--KAQNIFLSK--n----GMVAKLGDFGIARVLNNSMEL--a--RTCIGTPYYLSPEICQN-----KPYN-NKTDIWSLGCVLYELCTL------KHPFEG------NNLQQLVLKICQA--hfapispgfs----RELHSLISQLFQVSPRDRPS-------INSILKRPFL
Human_NEK6/45-305              FQIE--KKIGRGQ--FSEVYKATC--ll-----DRKTVALKKVQ--ifemmdaka---------RQDCVKEIGLLKQL-----NHPNIIKYLDSFIEDN---------ELNIVLELADA--GDLSQMIKY--fkkqkr----LIPERTVWKYFVQLCSAVEHMHSR---------RVMHRDI--KPANVFITA-------TGVVKLGDLGLGRFFSSETTA--a--HSLVGTPYYMSPERIHE-----NGYN-FKSDIWSLGCLLYEMAAL------QSPFYG--dk--MNLFSLCQKIEQC--dypplpgehys---EKLRELVSMCICPDPHQRPD-------IGYVHQVAKQ
Human_NEK7/34-294              FRIE--KKIGRGQ--FSEVYRAAC--ll-----DGVPVALKKVQ--ifdlmdaka---------RADCIKEIDLLKQL-----NHPNVIKYYASFIEDN---------ELNIVLELADA--GDLSRMIKH--fkkqkr----LIPERTVWKYFVQLCSALEHMHSR---------RVMHRDI--KPANVFITA-------TGVVKLGDLGLGRFFSSKTTA--a--HSLVGTPYYMSPERIHE-----NGYN-FKSDIWSLGCLLYEMAAL------QSPFYG--dk--MNLYSLCKKIEQC--dypplpsdhys---EELRQLVNMCINPDPEKRPD-------VTYVYDVAKR
Human_NEK8/4-258               YERI--RVVGRGA--FGIVHLCLR--ka-----DQKLVIIKQIP--veqmtkee----------RQAAQNECQVLKLL-----NHPNVIEYYENFLEDK---------ALMIAMEYAPG--GTLAEFIQK--rcns------LLEEETILHFFVQILLALHHVHTH---------LILHRDL--KTQNILLDK--h----RMVVKIGDFGISKILSSKSKA-----YTVVGTPCYISPELCEG-----KPYN-QKSDIWALGCVLYELASL------KRAFEA------ANLPALVLKIMSG--tfapisdrys----PELRQLVLSLLSLEPAQRPP-------LSHIMAQPLC
Human_NEK9/52-308              YIPI--RVLGRGA--FGEATLYRR--te-----DDSLVVWKEVD--ltrlseke----------RRDALNEIVILALL-----QHDNIIAYYNHFMDNT---------TLLIELEYCNG--GNLYDKILR--qkdk------LFEEEMVVWYLFQIVSAVSCIHKA---------GILHRDI--KTLNIFLTK-------ANLIKLGDYGLAKKLNSEYSM--a--ETLVGTPYYMSPELCQG-----VKYN-FKSDIWAVGCVIFELLTL------KRTFDA------TNPLNLCVKIVQG--iramevdssqys--LELIQMVHSCLDQDPEQRPT-------ADELLDRPLL
spu_581714/1-263               YDIL--YTIGSGS--YGKCRKVRR--KS-----DGKILVSKEID--YGTMGEVE----------KQMLVSEVNLLREL-----KHEFIVRYYDRIVDRa--tS-----TIYIIMEYCEG--GDLGSLISK--cKKD--Rk--fLEESFAWKIFQQLTIALQECHRR--gkgr---AILHRDL--KPANVFLDA-------DHNVKLGDFGLARVLQHDTSF--A--KTFVGTPYYMSPEQMNR-----LSYN-DKSDIWSLGCLLYELCSL------SPPFTA------TNQAALAVKIKGG--HFRRlpvqYS----SDLNEIVSSMLKVKPSSRPS-------IDELLADPRL
TTHERM_00265180/1-256          YKVL--KTLGQGA--SGSVELVQK--N------DGNLYALKTIS--MKYMNDTE----------KRSAQSEVTLLKVL-----VAPTIIRYYEAFVQND---------SIYIVMEYAKE--GALSDKIQE--HKTK--gi--rIDEETILYFTAQIVIALFFMHQK---------KILHRDI--KSQNLFLTK-------ENVVKLGDFGISKALGTNADF--T--KTLVGTPYFMSPEVCAG-----QSYG-DKADIWALGCTLYEMVML------RRPFDc------ENINTLFTMIRQQ--DPSPLHDNCS----TDIRMLITLMLNKDPLKRPF-------IWDLVNIPII
Q5F3L5/1-266                   FQIE--KKIGRGQ--FSEVYKATC--LL-----DRKPVALKKVQ--IfEMMDAKA---------RQDCIKEIDLLKQL-----NHPNIIKYLDSFIEDN---------ELNIVLELADA--GDLSQMIKY--fkkQ--KR--LIPERTVWKYFVQLCSAVEHMHSR---------RVMHRDI--KPANVFITA-------TGVVKLGDLGLGRFFSSKTTA--A--HSLVGTPYYMSPERIHE-----NGYN-FKSDIWSLGCLLYEMAAL------QSPFYG--Dk--MNLFSLCQKIEQC--DYPPLPAehYS---EKLRELVSMCIYPDPDQRPD-IGYVH-QiakqmHVWT
NAEGRDRAFT_81130/1-256         YQIL--NLIGKGS--YGEVYLVKK---------GSNNLALKVLE--LPKTTDReA---------AEAIDREIKILKNL-----KHPNIMLFIEEFPLKd--qmdkS--CVGVVTEYCQK--GTIGDIIEK--DQHV------nINVWRVLSWYTQLCSALMYCHEE---------GIIHRDI--KPSNMLLGE-------DDTLRLCDFGLAKMLNSKGAV--T--YTICGTPLYVAPEIALQ-----RPYA-YSCDIYSMGLCVFELTCq--qQ--HEAFYR-------AvlRERDKIPGM--FERIKL--------SSLKDLIRKMVEPDPDLRIT-------ANNLYKHPYM
XP_001701836.1/1-261           FKVH--KLLGKGS--YGKVYKVER--ES-----DKQLYALKEAD--LGSMSQAE----------RADAVNEVRLLVSI-----THHNVIRYNEAFLLGN---------KLCTVMEYAPF--GDLRYYISK--GAKl--rt--pFPEEAVWRIFLQLCKGLQALHSQ---------NIIHRDI--KPANIFLCA-------NDLLKIGDLGIAKAL-TSMNF--A--RTQIGTPCYMAPEVWSG-----RPYS-YSSDMWSLGAVLYEMMTF------RTPMEG------RTMADLRNRIMGG--RYTPIPAgrYS---AELTNICHSLLATDPAKRPS--PTSI-LGssaaAKWM
TTHERM_00997660/1-258          FDVI--RKLGEGA--YSSVFKVRK--IS-----NGQDYAMKNIK--MGSLSAKE----------QENAINEVRFLASL-----SSQEIIGYKEAFYDEk--tG-----LLHIIMEYCAG--GDLLNKIRN--lKKK--Nq--yLDEKVVWLYIIQMIKGLKCLHDL---------NILHRDF--KCANIMLTR--D----hKNLKLGDLNVSKVAKKG--M--L--YTQTGTPYYASPEVWRD-----KPYN-SKSDVWSLGCVIYELVSL------NPPFKA------QDMEGLFKKVQKG--QYDPIPSwYS----QDLTDFLSLCLQVNPKMRLT-------TSELLETPYI
TTHERM_01114180/1-256          YDKV--KLVCKIE--MGDVFLVEE--KT-----SKHKYIMKRIF--IDEREQQ-----------TYHPENEAKLLEQL-----DHPNIIKMQEHFYHKK---------YFCLIMEFAEK--GDLNKLILN--LKQK--ee--yLNEKQVLDLFCQLCLAVKYLHDR---------KYIHRDI--KIHNIFLSN-------ENIVKLGDFGISIQLDKSEIY--A--KTQLGTPYYLSPEVVQG-----KNYD-QKVDIWMIGCFLYEICEL------SRPFQG------AtwSEVDYKIQNI--EPEPIDEsYS----QFLQNLVKKLLQKDPQQRPS-------INDIIEMPEI
AT3G44200.1/1-255              YELM--EQIGRGA--FGAAILVHH--KA-----ERKKYVLKKIR--LARQTERC----------RRSAHQEMSLIARV-----QHPYIVEFKEAWVEKg--C------YVCIVTGYCEG--GDMAELMKK--SNGV------yFPEEKLCKWFTQLLLAVEYLHSN---------YVLHRDL--KCSNIFLTK-------DQDVRLGDFGLAKTLKAD-DL--T--SSVVGTPNYMCPELLAD-----IPYG-FKSDIWSLGCCIYEMAAY------RPAFKA------FDMAGLISKVNRS--SIgplppcYS----PSLKALIKGMLRKNPEYRPN-------ASEILKHPYL
XM_001696195.1/1-257           YELQ--REIGSGS--YGQAVLATR--LE-----DGMQVVCKQIR--LFEMDDKA----------RADTLTEAKVLAQF-----NHVNIVHYYECVLESG---------VLNIVMEYANG--GDLAAAIQR--RQAE--kk--pYSEDEIMFWFVQIVLALYHVHGR---------NVLHRDL--KSQNIFIAE-------GNLLKLGDFGIARVLNSDTEL--A--RTVIGSPYYLSPEICED-----RPYN-RKSDVWSLGCVLYELATL------RRAFDG------QSLPALVVKILRG--KYPPVPTRYS----TPLRGLIESMLKQNPKDRPS-------ADAILKSDFV
Q86I06/1-261                   YEEI--KTIGKGS--FGRAILVKR--KS-----DGLLLVLKEIN--VMEMQPKE----------RSDAMNEVNLLSML-----DHENIIGYYDSFILNG---------CLYIIMEYANA--GDINLEIKK--Rtlq--NK--TFSEFEILSWFSQICKALQYISSR---------NILHRDL--KTQNIFLSI--Vng--dYFIKLGDFGIAKILNSETSL--A--STVLGTPYYLSPELIQN--E--KGYD-HKSDIWSLGCVLYELTTL------KHAFNA------ANLPALVLKILKG--TYPPIPShYS----NDLRNLISSMLQIDPKNRPS-------VNDILELPFI
//
