# Supplementary material for: Comparative analysis of the kinomes of Plasmodium falciparum, Plasmodium vivax and their host Homo sapiens
Source: BMC Genomics. 2022 Mar 26;23:237. doi: 10.1186/s12864-022-08457-0 (PMC8960227; doi:10.1186/s12864-022-08457-0)
Supplement: Supplementary file 4 — Additional file 4: Supplementary data 4. Complete Multiple sequence alignment for the typical protein kinases of Homo sapiens, Plasmodium falciparum and Plasmodium vivax. Each sequence is aligned into the 17 highly conserved regions of the protein kinase domain. The sequences of the 17 aligned blocks are capitalised, with the extension regions between these conserved blocks in lowercase and left-justified. [file 12864_2022_8457_MOESM4_ESM.fa]

>0ANNOTATION/1-2208 ANNOTATION ANNOTATION P00000
B1N---b1n~b1c-------B1C------b1~b2-----------B2---------b2~b3-----------
------------------------------------------------------------------------
-------B3-----------b3~hc-----------------------------------------------
------------------------------------------------------------------------
---------------------------------------HC--------------hc~b4------------
------------------------------B4----------------b4~b5-------------------
------------------------------------------------------------------------
------------------------------------------------------------------------
---------------------------------------------------------------------B5-
----------b5~hd------HD---------hd~he-----------------------------------
------------------------------------------------------------------------
------------------------------------------------------------------------
------------------------------------------------------------------------
------------------------------------------------------------------------
------------------------------------------------------------------------
------------------------------------------------------------------------
---------HE------------------------he~b6--------------------------------
----CL-------------CL~ALN-----------------------------------------------
------------------------------------------------------------------------
------------------------------------------------------------------------
------------------------------------------------------------------------
------------------------------------------------------------------------
------------------------------------------------------------------------
------------------------------------------------------------------------
-----------ALN--------------------aln~alc-------------------------------
------------------------------------------------------------------------
------------------------------------------------------------------------
------------------------------------------------------------------------
------------------------------------------------------------------------
------------------------------------------------------------------------
------------------------------------------------------------------------
------------------------------------------------------------------------
------ALC----------------alc~hf-----------------------------------------
------------------------------------------------------------------------
------HF-----------------------hf~fl--------FL------fl~hg---------------
------------------------------------------------------------------------
---------------------------------------------------------HG-------------
hg~hh-------------------------------------------------------------------
------------------------------------------------------------------------
------------------------------------------------------------------------
------------------------------------------------------------------------
------------------------------------------------------------------------
------------------------------------------------------------------------
------------------------------------HH--------------------hh~hi---------
-----HI--------
>AGC_AKT1/150-408 AKT1_HUMAN AKT1 P31749
FEYL----------------KLLGKGT------------------FGKVILVKE--ka--------------
------------------------------------------------------------------------
-------TGRYYAMKILK--kevivakde-------------------------------------------
------------------------------------------------------------------------
---------------------------------------VAHTLTENRVLQNS-------------------
------------------------------RHPFLTALKYSFQTHD--------------------------
------------------------------------------------------------------------
------------------------------------------------------------------------
---------------------------------------------------------------------RLC
FVMEYANG-------------GELFFHLSR--er--------------------------------------
------------------------------------------------------------------------
------------------------------------------------------------------------
------------------------------------------------------------------------
------------------------------------------------------------------------
------------------------------------------------------------------------
------------------------------------------------------------------------
---------VFSEDRARFYGAEIVSALDYLHSE--k------------------------------------
----NVVYRDL--------KLENLMLDK--------------------------------------------
------------------------------------------------------------------------
------------------------------------------------------------------------
------------------------------------------------------------------------
------------------------------------------------------------------------
------------------------------------------------------------------------
------------------------------------------------------------------------
-----------DGHIKITDFGLCKEGIKDGAT--m-------------------------------------
------------------------------------------------------------------------
------------------------------------------------------------------------
------------------------------------------------------------------------
------------------------------------------------------------------------
------------------------------------------------------------------------
------------------------------------------------------------------------
------------------------------------------------------------------------
------KTFCGTPEYLAPEVLED-------------------------------------------------
------------------------------------------------------------------------
------NDYG-RAVDWWGLGVVMYEMMCG---------------RLPFYN----------------------
------------------------------------------------------------------------
---------------------------------------------------------QDHEKLFELILME--
eirfprtlg---------------------------------------------------------------
------------------------------------------------------------------------
------------------------------------------------------------------------
------------------------------------------------------------------------
------------------------------------------------------------------------
------------------------------------------------------------------------
------------------------------------PEAKSLLSGLLKKDPKQRLG--ggsed---------
-----AKEIMQHRFF
>AGC_AKT2/152-409 AKT2_HUMAN AKT2 P31751
FDYL----------------KLLGKGT------------------FGKVILVRE--ka--------------
------------------------------------------------------------------------
-------TGRYYAMKILR--keviiakde-------------------------------------------
------------------------------------------------------------------------
---------------------------------------VAHTVTESRVLQNT-------------------
------------------------------RHPFLTALKYAFQTHD--------------------------
------------------------------------------------------------------------
------------------------------------------------------------------------
---------------------------------------------------------------------RLC
FVMEYANG-------------GELFFHLSR--er--------------------------------------
------------------------------------------------------------------------
------------------------------------------------------------------------
------------------------------------------------------------------------
------------------------------------------------------------------------
------------------------------------------------------------------------
------------------------------------------------------------------------
---------VFTEERARFYGAEIVSALEYLHSR---------------------------------------
----DVVYRDI--------KLENLMLDK--------------------------------------------
------------------------------------------------------------------------
------------------------------------------------------------------------
------------------------------------------------------------------------
------------------------------------------------------------------------
------------------------------------------------------------------------
------------------------------------------------------------------------
-----------DGHIKITDFGLCKEGISDGAT--m-------------------------------------
------------------------------------------------------------------------
------------------------------------------------------------------------
------------------------------------------------------------------------
------------------------------------------------------------------------
------------------------------------------------------------------------
------------------------------------------------------------------------
------------------------------------------------------------------------
------KTFCGTPEYLAPEVLED-------------------------------------------------
------------------------------------------------------------------------
------NDYG-RAVDWWGLGVVMYEMMCG---------------RLPFYN----------------------
------------------------------------------------------------------------
---------------------------------------------------------QDHERLFELILME--
eirfprtls---------------------------------------------------------------
------------------------------------------------------------------------
------------------------------------------------------------------------
------------------------------------------------------------------------
------------------------------------------------------------------------
------------------------------------------------------------------------
------------------------------------PEAKSLLAGLLKKDPKQRLG--ggpsd---------
-----AKEVMEHRFF
>AGC_AKT3/148-405 AKT3_HUMAN AKT3 Q9Y243
FDYL----------------KLLGKGT------------------FGKVILVRE--ka--------------
------------------------------------------------------------------------
-------SGKYYAMKILK--keviiakde-------------------------------------------
------------------------------------------------------------------------
---------------------------------------VAHTLTESRVLKNT-------------------
------------------------------RHPFLTSLKYSFQTKD--------------------------
------------------------------------------------------------------------
------------------------------------------------------------------------
---------------------------------------------------------------------RLC
FVMEYVNG-------------GELFFHLSR--er--------------------------------------
------------------------------------------------------------------------
------------------------------------------------------------------------
------------------------------------------------------------------------
------------------------------------------------------------------------
------------------------------------------------------------------------
------------------------------------------------------------------------
---------VFSEDRTRFYGAEIVSALDYLHSG---------------------------------------
----KIVYRDL--------KLENLMLDK--------------------------------------------
------------------------------------------------------------------------
------------------------------------------------------------------------
------------------------------------------------------------------------
------------------------------------------------------------------------
------------------------------------------------------------------------
------------------------------------------------------------------------
-----------DGHIKITDFGLCKEGITDAAT--m-------------------------------------
------------------------------------------------------------------------
------------------------------------------------------------------------
------------------------------------------------------------------------
------------------------------------------------------------------------
------------------------------------------------------------------------
------------------------------------------------------------------------
------------------------------------------------------------------------
------KTFCGTPEYLAPEVLED-------------------------------------------------
------------------------------------------------------------------------
------NDYG-RAVDWWGLGVVMYEMMCG---------------RLPFYN----------------------
------------------------------------------------------------------------
---------------------------------------------------------QDHEKLFELILME--
dikfprtls---------------------------------------------------------------
------------------------------------------------------------------------
------------------------------------------------------------------------
------------------------------------------------------------------------
------------------------------------------------------------------------
------------------------------------------------------------------------
------------------------------------SDAKSLLSGLLIKDPNKRLG--ggpdd---------
-----AKEIMRHSFF
>AGC_CDC42BPA/77-343 MRCKA_HUMAN CDC42BPA Q5VT25
FEIL----------------KVIGRGA------------------FGEVAVVKL--kn--------------
------------------------------------------------------------------------
-------ADKVFAMKILN--kwemlkrae-------------------------------------------
------------------------------------------------------------------------
---------------------------------------TACFREERDVLVNG-------------------
------------------------------DNKWITTLHYAFQDDN--------------------------
------------------------------------------------------------------------
------------------------------------------------------------------------
---------------------------------------------------------------------NLY
LVMDYYVG-------------GDLLTLLSK--fed-------------------------------------
------------------------------------------------------------------------
------------------------------------------------------------------------
------------------------------------------------------------------------
------------------------------------------------------------------------
------------------------------------------------------------------------
------------------------------------------------------------------------
---------RLPEDMARFYLAEMVIAIDSVHQL---------------------------------------
----HYVHRDI--------KPDNILMDM--------------------------------------------
------------------------------------------------------------------------
------------------------------------------------------------------------
------------------------------------------------------------------------
------------------------------------------------------------------------
------------------------------------------------------------------------
------------------------------------------------------------------------
-----------NGHIRLADFGSCLKLMEDGTV--qs------------------------------------
------------------------------------------------------------------------
------------------------------------------------------------------------
------------------------------------------------------------------------
------------------------------------------------------------------------
------------------------------------------------------------------------
------------------------------------------------------------------------
------------------------------------------------------------------------
------SVAVGTPDYISPEILQA--medgk------------------------------------------
------------------------------------------------------------------------
------GRYG-PECDWWSLGVCMYEMLYG---------------ETPFYA----------------------
------------------------------------------------------------------------
---------------------------------------------------------ESLVETYGKIMNH--
kerfqfpaqvtdvs----------------------------------------------------------
------------------------------------------------------------------------
------------------------------------------------------------------------
------------------------------------------------------------------------
------------------------------------------------------------------------
------------------------------------------------------------------------
------------------------------------ENAKDLIRRLIC-SREHRLG--qng-----------
-----IEDFKKHPFF
>AGC_CDC42BPB/76-342 MRCKB_HUMAN CDC42BPB Q9Y5S2
FEII----------------KVIGRGA------------------FGEVAVVKM--kn--------------
------------------------------------------------------------------------
-------TERIYAMKILN--kwemlkrae-------------------------------------------
------------------------------------------------------------------------
---------------------------------------TACFREERDVLVNG-------------------
------------------------------DCQWITALHYAFQDEN--------------------------
------------------------------------------------------------------------
------------------------------------------------------------------------
---------------------------------------------------------------------HLY
LVMDYYVG-------------GDLLTLLSK--fed-------------------------------------
------------------------------------------------------------------------
------------------------------------------------------------------------
------------------------------------------------------------------------
------------------------------------------------------------------------
------------------------------------------------------------------------
------------------------------------------------------------------------
---------KLPEDMARFYIGEMVLAIDSIHQL---------------------------------------
----HYVHRDI--------KPDNVLLDV--------------------------------------------
------------------------------------------------------------------------
------------------------------------------------------------------------
------------------------------------------------------------------------
------------------------------------------------------------------------
------------------------------------------------------------------------
------------------------------------------------------------------------
-----------NGHIRLADFGSCLKMNDDGTV--qs------------------------------------
------------------------------------------------------------------------
------------------------------------------------------------------------
------------------------------------------------------------------------
------------------------------------------------------------------------
------------------------------------------------------------------------
------------------------------------------------------------------------
------------------------------------------------------------------------
------SVAVGTPDYISPEILQA--medgm------------------------------------------
------------------------------------------------------------------------
------GKYG-PECDWWSLGVCMYEMLYG---------------ETPFYA----------------------
------------------------------------------------------------------------
---------------------------------------------------------ESLVETYGKIMNH--
eerfqfpshvtdvs----------------------------------------------------------
------------------------------------------------------------------------
------------------------------------------------------------------------
------------------------------------------------------------------------
------------------------------------------------------------------------
------------------------------------------------------------------------
------------------------------------EEAKDLIQRLIC-SRERRLG--qng-----------
-----IEDFKKHAFF
>AGC_CDC42BPG/71-337 MRCKG_HUMAN CDC42BPG Q6DT37
FEIL----------------KVIGRGA------------------FGEVTVVRQ--rd--------------
------------------------------------------------------------------------
-------TGQIFAMKMLH--kwemlkrae-------------------------------------------
------------------------------------------------------------------------
---------------------------------------TACFREERDVLVKG-------------------
------------------------------DSRWVTTLHYAFQDEE--------------------------
------------------------------------------------------------------------
------------------------------------------------------------------------
---------------------------------------------------------------------YLY
LVMDYYAG-------------GDLLTLLSR--fed-------------------------------------
------------------------------------------------------------------------
------------------------------------------------------------------------
------------------------------------------------------------------------
------------------------------------------------------------------------
------------------------------------------------------------------------
------------------------------------------------------------------------
---------RLPPELAQFYLAEMVLAIHSLHQL---------------------------------------
----GYVHRDV--------KPDNVLLDV--------------------------------------------
------------------------------------------------------------------------
------------------------------------------------------------------------
------------------------------------------------------------------------
------------------------------------------------------------------------
------------------------------------------------------------------------
------------------------------------------------------------------------
-----------NGHIRLADFGSCLRLNTNGMV--ds------------------------------------
------------------------------------------------------------------------
------------------------------------------------------------------------
------------------------------------------------------------------------
------------------------------------------------------------------------
------------------------------------------------------------------------
------------------------------------------------------------------------
------------------------------------------------------------------------
------SVAVGTPDYISPEILQA--meegk------------------------------------------
------------------------------------------------------------------------
------GHYG-PQCDWWSLGVCAYELLFG---------------ETPFYA----------------------
------------------------------------------------------------------------
---------------------------------------------------------ESLVETYGKIMNH--
ed-hlqfppdvpdvp---------------------------------------------------------
------------------------------------------------------------------------
------------------------------------------------------------------------
------------------------------------------------------------------------
------------------------------------------------------------------------
------------------------------------------------------------------------
------------------------------------ASAQDLIRQLLC-RQEERLG--rgg-----------
-----LDDFRNHPFF
>AGC_CIT/97-360 CTRO_HUMAN CIT O14578
FEVR----------------SLVGCGH------------------FAEVQVVRE--ka--------------
------------------------------------------------------------------------
-------TGDIYAMKVMK--kkallaqeq-------------------------------------------
------------------------------------------------------------------------
---------------------------------------VSFFEEERNILSRS-------------------
------------------------------TSPWIPQLQYAFQDKN--------------------------
------------------------------------------------------------------------
------------------------------------------------------------------------
---------------------------------------------------------------------HLY
LVMEYQPG-------------GDLLSLLNR--yed-------------------------------------
------------------------------------------------------------------------
------------------------------------------------------------------------
------------------------------------------------------------------------
------------------------------------------------------------------------
------------------------------------------------------------------------
------------------------------------------------------------------------
---------QLDENLIQFYLAELILAVHSVHLM---------------------------------------
----GYVHRDI--------KPENILVDR--------------------------------------------
------------------------------------------------------------------------
------------------------------------------------------------------------
------------------------------------------------------------------------
------------------------------------------------------------------------
------------------------------------------------------------------------
------------------------------------------------------------------------
-----------TGHIKLVDFGSAAKMNSNKMV--na------------------------------------
------------------------------------------------------------------------
------------------------------------------------------------------------
------------------------------------------------------------------------
------------------------------------------------------------------------
------------------------------------------------------------------------
------------------------------------------------------------------------
------------------------------------------------------------------------
------KLPIGTPDYMAPEVLTV--mngdgk-----------------------------------------
------------------------------------------------------------------------
------GTYG-LDCDWWSVGVIAYEMIYG---------------RSPFAE----------------------
------------------------------------------------------------------------
---------------------------------------------------------GTSARTFNNIMNF--
qrflkfpddpkvs-----------------------------------------------------------
------------------------------------------------------------------------
------------------------------------------------------------------------
------------------------------------------------------------------------
------------------------------------------------------------------------
------------------------------------------------------------------------
------------------------------------SDFLDLIQSLLC-GQKERLK----------------
-----FEGLCCHPFF
>AGC_DMPK/71-339 DMPK_HUMAN DMPK Q09013
FEIL----------------KVIGRGA------------------FSEVAVVKM--kq--------------
------------------------------------------------------------------------
-------TGQVYAMKIMN--kwdmlkrge-------------------------------------------
------------------------------------------------------------------------
---------------------------------------VSCFREERDVLVNG-------------------
------------------------------DRRWITQLHFAFQDEN--------------------------
------------------------------------------------------------------------
------------------------------------------------------------------------
---------------------------------------------------------------------YLY
LVMEYYVG-------------GDLLTLLSK--fge-------------------------------------
------------------------------------------------------------------------
------------------------------------------------------------------------
------------------------------------------------------------------------
------------------------------------------------------------------------
------------------------------------------------------------------------
------------------------------------------------------------------------
---------RIPAEMARFYLAEIVMAIDSVHRL---------------------------------------
----GYVHRDI--------KPDNILLDR--------------------------------------------
------------------------------------------------------------------------
------------------------------------------------------------------------
------------------------------------------------------------------------
------------------------------------------------------------------------
------------------------------------------------------------------------
------------------------------------------------------------------------
-----------CGHIRLADFGSCLKLRADGTV--rs------------------------------------
------------------------------------------------------------------------
------------------------------------------------------------------------
------------------------------------------------------------------------
------------------------------------------------------------------------
------------------------------------------------------------------------
------------------------------------------------------------------------
------------------------------------------------------------------------
------LVAVGTPDYLSPEILQA--vgggpgt----------------------------------------
------------------------------------------------------------------------
------GSYG-PECDWWALGVFAYEMFYG---------------QTPFYA----------------------
------------------------------------------------------------------------
---------------------------------------------------------DSTAETYGKIVHY--
kehlslplvdegvp----------------------------------------------------------
------------------------------------------------------------------------
------------------------------------------------------------------------
------------------------------------------------------------------------
------------------------------------------------------------------------
------------------------------------------------------------------------
------------------------------------EEARDFIQRLLC-PPETRLG--rgg-----------
-----AGDFRTHPFF
>AGC_GRK1/190-455 GRK1_HUMAN GRK1 Q15835
FLDF----------------RVLGKGG------------------FGEVSACQM--ka--------------
------------------------------------------------------------------------
-------TGKLYACKKLN--kkrlkkrkg-------------------------------------------
------------------------------------------------------------------------
---------------------------------------YQGAMVEKKILMKV-------------------
------------------------------HSRFIVSLAYAFETKA--------------------------
------------------------------------------------------------------------
------------------------------------------------------------------------
---------------------------------------------------------------------DLC
LVMTIMNG-------------GDIRYHIYN--vneenp----------------------------------
------------------------------------------------------------------------
------------------------------------------------------------------------
------------------------------------------------------------------------
------------------------------------------------------------------------
------------------------------------------------------------------------
------------------------------------------------------------------------
---------GFPEPRALFYTAQIICGLEHLHQR---------------------------------------
----RIVYRDL--------KPENVLLDN--------------------------------------------
------------------------------------------------------------------------
------------------------------------------------------------------------
------------------------------------------------------------------------
------------------------------------------------------------------------
------------------------------------------------------------------------
------------------------------------------------------------------------
-----------DGNVRISDLGLAVELLDGQSK--t-------------------------------------
------------------------------------------------------------------------
------------------------------------------------------------------------
------------------------------------------------------------------------
------------------------------------------------------------------------
------------------------------------------------------------------------
------------------------------------------------------------------------
------------------------------------------------------------------------
------KGYAGTPGFMAPELLQG-------------------------------------------------
------------------------------------------------------------------------
------EEYD-FSVDYFALGVTLYEMIAA---------------RGPFRA--rgek----------------
------------------------------------------------------------------------
---------------------------------------------------------VENKELKHRIISE--
pvkypdkfs---------------------------------------------------------------
------------------------------------------------------------------------
------------------------------------------------------------------------
------------------------------------------------------------------------
------------------------------------------------------------------------
------------------------------------------------------------------------
------------------------------------QASKDFCEALLEKDPEKRLG--frdet---------
-----CDKLRAHPLF
>AGC_GRK2/191-453 ARBK1_HUMAN GRK2 P25098
FSVH----------------RIIGRGG------------------FGEVYGCRK--ad--------------
------------------------------------------------------------------------
-------TGKMYAMKCLD--kkrikmkqg-------------------------------------------
------------------------------------------------------------------------
---------------------------------------ETLALNERIMLSLV--stg--------------
------------------------------DCPFIVCMSYAFHTPD--------------------------
------------------------------------------------------------------------
------------------------------------------------------------------------
---------------------------------------------------------------------KLS
FILDLMNG-------------GDLHYHLSQ--hg--------------------------------------
------------------------------------------------------------------------
------------------------------------------------------------------------
------------------------------------------------------------------------
------------------------------------------------------------------------
------------------------------------------------------------------------
------------------------------------------------------------------------
---------VFSEADMRFYAAEIILGLEHMHNR---------------------------------------
----FVVYRDL--------KPANILLDE--------------------------------------------
------------------------------------------------------------------------
------------------------------------------------------------------------
------------------------------------------------------------------------
------------------------------------------------------------------------
------------------------------------------------------------------------
------------------------------------------------------------------------
-----------HGHVRISDLGLACDFSKKKP-----------------------------------------
------------------------------------------------------------------------
------------------------------------------------------------------------
------------------------------------------------------------------------
------------------------------------------------------------------------
------------------------------------------------------------------------
------------------------------------------------------------------------
------------------------------------------------------------------------
------HASVGTHGYMAPEVLQK--g----------------------------------------------
------------------------------------------------------------------------
------VAYD-SSADWFSLGCMLFKLLRG---------------HSPFRQ--hkt-----------------
------------------------------------------------------------------------
---------------------------------------------------------KDKHEIDRMTLTM--
avelpdsfs---------------------------------------------------------------
------------------------------------------------------------------------
------------------------------------------------------------------------
------------------------------------------------------------------------
------------------------------------------------------------------------
------------------------------------------------------------------------
------------------------------------PELRSLLEGLLQRDVNRRLG--clgrg---------
-----AQEVKESPFF
>AGC_GRK3/191-453 ARBK2_HUMAN GRK3 P35626
FSVH----------------RIIGRGG------------------FGEVYGCRK--ad--------------
------------------------------------------------------------------------
-------TGKMYAMKCLD--kkrikmkqg-------------------------------------------
------------------------------------------------------------------------
---------------------------------------ETLALNERIMLSLV--stg--------------
------------------------------DCPFIVCMTYAFHTPD--------------------------
------------------------------------------------------------------------
------------------------------------------------------------------------
---------------------------------------------------------------------KLC
FILDLMNG-------------GDLHYHLSQ--hg--------------------------------------
------------------------------------------------------------------------
------------------------------------------------------------------------
------------------------------------------------------------------------
------------------------------------------------------------------------
------------------------------------------------------------------------
------------------------------------------------------------------------
---------VFSEKEMRFYATEIILGLEHMHNR---------------------------------------
----FVVYRDL--------KPANILLDE--------------------------------------------
------------------------------------------------------------------------
------------------------------------------------------------------------
------------------------------------------------------------------------
------------------------------------------------------------------------
------------------------------------------------------------------------
------------------------------------------------------------------------
-----------HGHARISDLGLACDFSKKKP-----------------------------------------
------------------------------------------------------------------------
------------------------------------------------------------------------
------------------------------------------------------------------------
------------------------------------------------------------------------
------------------------------------------------------------------------
------------------------------------------------------------------------
------------------------------------------------------------------------
------HASVGTHGYMAPEVLQK--g----------------------------------------------
------------------------------------------------------------------------
------TAYD-SSADWFSLGCMLFKLLRG---------------HSPFRQ--hkt-----------------
------------------------------------------------------------------------
---------------------------------------------------------KDKHEIDRMTLTV--
nvelpdtfs---------------------------------------------------------------
------------------------------------------------------------------------
------------------------------------------------------------------------
------------------------------------------------------------------------
------------------------------------------------------------------------
------------------------------------------------------------------------
------------------------------------PELKSLLEGLLQRDVSKRLG--chggg---------
-----SQEVKEHSFF
>AGC_GRK4/187-449 GRK4_HUMAN GRK4 P32298
FRHY----------------RVLGKGG------------------FGEVCACQV--ra--------------
------------------------------------------------------------------------
-------TGKMYACKKLQ--kkrikkrkg-------------------------------------------
------------------------------------------------------------------------
---------------------------------------EAMALNEKRILEKV-------------------
------------------------------QSRFVVSLAYAYETKD--------------------------
------------------------------------------------------------------------
------------------------------------------------------------------------
---------------------------------------------------------------------ALC
LVLTIMNG-------------GDLKFHIYN--lgnp------------------------------------
------------------------------------------------------------------------
------------------------------------------------------------------------
------------------------------------------------------------------------
------------------------------------------------------------------------
------------------------------------------------------------------------
------------------------------------------------------------------------
---------GFDEQRAVFYAAELCCGLEDLQRE---------------------------------------
----RIVYRDL--------KPENILLDD--------------------------------------------
------------------------------------------------------------------------
------------------------------------------------------------------------
------------------------------------------------------------------------
------------------------------------------------------------------------
------------------------------------------------------------------------
------------------------------------------------------------------------
-----------RGHIRISDLGLATEIPEGQRV----------------------------------------
------------------------------------------------------------------------
------------------------------------------------------------------------
------------------------------------------------------------------------
------------------------------------------------------------------------
------------------------------------------------------------------------
------------------------------------------------------------------------
------------------------------------------------------------------------
------RGRVGTVGYMAPEVVNN-------------------------------------------------
------------------------------------------------------------------------
------EKYT-FSPDWWGLGCLIYEMIQG---------------HSPFKK--ykek----------------
------------------------------------------------------------------------
---------------------------------------------------------VKWEEVDQRIKND--
teeysekfs---------------------------------------------------------------
------------------------------------------------------------------------
------------------------------------------------------------------------
------------------------------------------------------------------------
------------------------------------------------------------------------
------------------------------------------------------------------------
------------------------------------EDAKSICRMLLTKNPSKRLG--crgeg---------
-----AAGVKQHPVF
>AGC_GRK5/186-448 GRK5_HUMAN GRK5 P34947
FRQY----------------RVLGKGG------------------FGEVCACQV--ra--------------
------------------------------------------------------------------------
-------TGKMYACKRLE--kkrikkrkg-------------------------------------------
------------------------------------------------------------------------
---------------------------------------ESMALNEKQILEKV-------------------
------------------------------NSQFVVNLAYAYETKD--------------------------
------------------------------------------------------------------------
------------------------------------------------------------------------
---------------------------------------------------------------------ALC
LVLTIMNG-------------GDLKFHIYN--mgnp------------------------------------
------------------------------------------------------------------------
------------------------------------------------------------------------
------------------------------------------------------------------------
------------------------------------------------------------------------
------------------------------------------------------------------------
------------------------------------------------------------------------
---------GFEEERALFYAAEILCGLEDLHRE---------------------------------------
----NTVYRDL--------KPENILLDD--------------------------------------------
------------------------------------------------------------------------
------------------------------------------------------------------------
------------------------------------------------------------------------
------------------------------------------------------------------------
------------------------------------------------------------------------
------------------------------------------------------------------------
-----------YGHIRISDLGLAVKIPEGDLI----------------------------------------
------------------------------------------------------------------------
------------------------------------------------------------------------
------------------------------------------------------------------------
------------------------------------------------------------------------
------------------------------------------------------------------------
------------------------------------------------------------------------
------------------------------------------------------------------------
------RGRVGTVGYMAPEVLNN-------------------------------------------------
------------------------------------------------------------------------
------QRYG-LSPDYWGLGCLIYEMIEG---------------QSPFRG--rkek----------------
------------------------------------------------------------------------
---------------------------------------------------------VKREEVDRRVLET--
eevyshkfs---------------------------------------------------------------
------------------------------------------------------------------------
------------------------------------------------------------------------
------------------------------------------------------------------------
------------------------------------------------------------------------
------------------------------------------------------------------------
------------------------------------EEAKSICKMLLTKDAKQRLG--cqeeg---------
-----AAEVKRHPFF
>AGC_GRK6/186-448 GRK6_HUMAN GRK6 P43250
FRQY----------------RVLGKGG------------------FGEVCACQV--ra--------------
------------------------------------------------------------------------
-------TGKMYACKKLE--kkrikkrkg-------------------------------------------
------------------------------------------------------------------------
---------------------------------------EAMALNEKQILEKV-------------------
------------------------------NSRFVVSLAYAYETKD--------------------------
------------------------------------------------------------------------
------------------------------------------------------------------------
---------------------------------------------------------------------ALC
LVLTLMNG-------------GDLKFHIYH--mgqa------------------------------------
------------------------------------------------------------------------
------------------------------------------------------------------------
------------------------------------------------------------------------
------------------------------------------------------------------------
------------------------------------------------------------------------
------------------------------------------------------------------------
---------GFPEARAVFYAAEICCGLEDLHRE---------------------------------------
----RIVYRDL--------KPENILLDD--------------------------------------------
------------------------------------------------------------------------
------------------------------------------------------------------------
------------------------------------------------------------------------
------------------------------------------------------------------------
------------------------------------------------------------------------
------------------------------------------------------------------------
-----------HGHIRISDLGLAVHVPEGQTI----------------------------------------
------------------------------------------------------------------------
------------------------------------------------------------------------
------------------------------------------------------------------------
------------------------------------------------------------------------
------------------------------------------------------------------------
------------------------------------------------------------------------
------------------------------------------------------------------------
------KGRVGTVGYMAPEVVKN-------------------------------------------------
------------------------------------------------------------------------
------ERYT-FSPDWWALGCLLYEMIAG---------------QSPFQQ--rkkk----------------
------------------------------------------------------------------------
---------------------------------------------------------IKREEVERLVKEV--
peeyserfs---------------------------------------------------------------
------------------------------------------------------------------------
------------------------------------------------------------------------
------------------------------------------------------------------------
------------------------------------------------------------------------
------------------------------------------------------------------------
------------------------------------PQARSLCSQLLCKDPAERLG--crggs---------
-----AREVKEHPLF
>AGC_GRK7/191-454 GRK7_HUMAN GRK7 Q8WTQ7
FTEF----------------RVLGKGG------------------FGEVCAVQV--kn--------------
------------------------------------------------------------------------
-------TGKMYACKKLD--kkrlkkkgg-------------------------------------------
------------------------------------------------------------------------
---------------------------------------EKMALLEKEILEKV-------------------
------------------------------SSPFIVSLAYAFESKT--------------------------
------------------------------------------------------------------------
------------------------------------------------------------------------
---------------------------------------------------------------------HLC
LVMSLMNG-------------GDLKFHIYN--vgtr------------------------------------
------------------------------------------------------------------------
------------------------------------------------------------------------
------------------------------------------------------------------------
------------------------------------------------------------------------
------------------------------------------------------------------------
------------------------------------------------------------------------
---------GLDMSRVIFYSAQIACGMLHLHEL---------------------------------------
----GIVYRDM--------KPENVLLDD--------------------------------------------
------------------------------------------------------------------------
------------------------------------------------------------------------
------------------------------------------------------------------------
------------------------------------------------------------------------
------------------------------------------------------------------------
------------------------------------------------------------------------
-----------LGNCRLSDLGLAVEMKGGKPI----------------------------------------
------------------------------------------------------------------------
------------------------------------------------------------------------
------------------------------------------------------------------------
------------------------------------------------------------------------
------------------------------------------------------------------------
------------------------------------------------------------------------
------------------------------------------------------------------------
------TQRAGTNGYMAPEILME--k----------------------------------------------
------------------------------------------------------------------------
------VSYS-YPVDWFAMGCSIYEMVAG---------------RTPFKD--ykek----------------
------------------------------------------------------------------------
---------------------------------------------------------VSKEDLKQRTLQD--
evkfqhdnft--------------------------------------------------------------
------------------------------------------------------------------------
------------------------------------------------------------------------
------------------------------------------------------------------------
------------------------------------------------------------------------
------------------------------------------------------------------------
------------------------------------EEAKDICRLFLAKKPEQRLG--srek----------
-----SDDPRKHHFF
>AGC_LATS1/705-1010 LATS1_HUMAN LATS1 O95835
FVKI----------------KTLGIGA------------------FGEVCLARK--vd--------------
------------------------------------------------------------------------
-------TKALYATKTLR--kkdvllrnq-------------------------------------------
------------------------------------------------------------------------
---------------------------------------VAHVKAERDILAEA-------------------
------------------------------DNEWVVRLYYSFQDKD--------------------------
------------------------------------------------------------------------
------------------------------------------------------------------------
---------------------------------------------------------------------NLY
FVMDYIPG-------------GDMMSLLIR--mg--------------------------------------
------------------------------------------------------------------------
------------------------------------------------------------------------
------------------------------------------------------------------------
------------------------------------------------------------------------
------------------------------------------------------------------------
------------------------------------------------------------------------
---------IFPESLARFYIAELTCAVESVHKM---------------------------------------
----GFIHRDI--------KPDNILIDR--------------------------------------------
------------------------------------------------------------------------
------------------------------------------------------------------------
------------------------------------------------------------------------
------------------------------------------------------------------------
------------------------------------------------------------------------
------------------------------------------------------------------------
-----------DGHIKLTDFGLCTGFRWTHDS--kyyqsgdhprqdsmdfsnewgdpsscrcgdrlkplerr
aarqhqrcla--------------------------------------------------------------
------------------------------------------------------------------------
------------------------------------------------------------------------
------------------------------------------------------------------------
------------------------------------------------------------------------
------------------------------------------------------------------------
------------------------------------------------------------------------
------HSLVGTPNYIAPEVLLR-------------------------------------------------
------------------------------------------------------------------------
------TGYT-QLCDWWSVGVILFEMLVG---------------QPPFLA----------------------
------------------------------------------------------------------------
---------------------------------------------------------QTPLETQMKVINW--
qtslhippqakls-----------------------------------------------------------
------------------------------------------------------------------------
------------------------------------------------------------------------
------------------------------------------------------------------------
------------------------------------------------------------------------
------------------------------------------------------------------------
------------------------------------PEASDLIIKLCR-GPEDRLG--kng-----------
-----ADEIKAHPFF
>AGC_LATS2/668-973 LATS2_HUMAN LATS2 Q9NRM7
FVKI----------------KTLGIGA------------------FGEVCLACK--vd--------------
------------------------------------------------------------------------
-------THALYAMKTLR--kkdvlnrnq-------------------------------------------
------------------------------------------------------------------------
---------------------------------------VAHVKAERDILAEA-------------------
------------------------------DNEWVVKLYYSFQDKD--------------------------
------------------------------------------------------------------------
------------------------------------------------------------------------
---------------------------------------------------------------------SLY
FVMDYIPG-------------GDMMSLLIR--me--------------------------------------
------------------------------------------------------------------------
------------------------------------------------------------------------
------------------------------------------------------------------------
------------------------------------------------------------------------
------------------------------------------------------------------------
------------------------------------------------------------------------
---------VFPEHLARFYIAELTLAIESVHKM---------------------------------------
----GFIHRDI--------KPDNILIDL--------------------------------------------
------------------------------------------------------------------------
------------------------------------------------------------------------
------------------------------------------------------------------------
------------------------------------------------------------------------
------------------------------------------------------------------------
------------------------------------------------------------------------
-----------DGHIKLTDFGLCTGFRWTHNS--kyyqkgshvrqdsmepsdlwddvsncrcgdrlktleqr
arkqhqrcla--------------------------------------------------------------
------------------------------------------------------------------------
------------------------------------------------------------------------
------------------------------------------------------------------------
------------------------------------------------------------------------
------------------------------------------------------------------------
------------------------------------------------------------------------
------HSLVGTPNYIAPEVLLR-------------------------------------------------
------------------------------------------------------------------------
------KGYT-QLCDWWSVGVILFEMLVG---------------QPPFLA----------------------
------------------------------------------------------------------------
---------------------------------------------------------PTPTETQLKVINW--
entlhipaqvkls-----------------------------------------------------------
------------------------------------------------------------------------
------------------------------------------------------------------------
------------------------------------------------------------------------
------------------------------------------------------------------------
------------------------------------------------------------------------
------------------------------------PEARDLITKLCC-SADHRLG--rng-----------
-----ADDLKAHPFF
>AGC_MAST1/374-647 MAST1_HUMAN MAST1 Q9Y2H9
FDTI----------------KLISNGA------------------YGAVYLVRH--rd--------------
------------------------------------------------------------------------
-------TRQRFAMKKIN--kqnlilrnq-------------------------------------------
------------------------------------------------------------------------
---------------------------------------IQQAFVERDILTFA-------------------
------------------------------ENPFVVGMFCSFETRR--------------------------
------------------------------------------------------------------------
------------------------------------------------------------------------
---------------------------------------------------------------------HLC
MVMEYVEG-------------GDCATLLKN--ig--------------------------------------
------------------------------------------------------------------------
------------------------------------------------------------------------
------------------------------------------------------------------------
------------------------------------------------------------------------
------------------------------------------------------------------------
------------------------------------------------------------------------
---------ALPVEMARMYFAETVLALEYLHNY---------------------------------------
----GIVHRDL--------KPDNLLITS--------------------------------------------
------------------------------------------------------------------------
------------------------------------------------------------------------
------------------------------------------------------------------------
------------------------------------------------------------------------
------------------------------------------------------------------------
------------------------------------------------------------------------
-----------MGHIKLTDFGLSKMGLMSLTT--nlyeghiekdarefld----------------------
------------------------------------------------------------------------
------------------------------------------------------------------------
------------------------------------------------------------------------
------------------------------------------------------------------------
------------------------------------------------------------------------
------------------------------------------------------------------------
------------------------------------------------------------------------
------KQVCGTPEYIAPEVILR-------------------------------------------------
------------------------------------------------------------------------
------QGYG-KPVDWWAMGIILYEFLVG---------------CVPFFG----------------------
------------------------------------------------------------------------
---------------------------------------------------------DTPEELFGQVISD--
dilwpegdealp------------------------------------------------------------
------------------------------------------------------------------------
------------------------------------------------------------------------
------------------------------------------------------------------------
------------------------------------------------------------------------
------------------------------------------------------------------------
------------------------------------TEAQLLISSLLQTNPLVRLG--agg-----------
-----AFEVKQHSFF
>AGC_MAST2/512-785 MAST2_HUMAN MAST2 Q6P0Q8
FETI----------------KLISNGA------------------YGAVFLVRH--ks--------------
------------------------------------------------------------------------
-------TRQRFAMKKIN--kqnlilrnq-------------------------------------------
------------------------------------------------------------------------
---------------------------------------IQQAFVERDILTFA-------------------
------------------------------ENPFVVSMFCSFDTKR--------------------------
------------------------------------------------------------------------
------------------------------------------------------------------------
---------------------------------------------------------------------HLC
MVMEYVEG-------------GDCATLLKN--ig--------------------------------------
------------------------------------------------------------------------
------------------------------------------------------------------------
------------------------------------------------------------------------
------------------------------------------------------------------------
------------------------------------------------------------------------
------------------------------------------------------------------------
---------ALPVDMVRLYFAETVLALEYLHNY---------------------------------------
----GIVHRDL--------KPDNLLITS--------------------------------------------
------------------------------------------------------------------------
------------------------------------------------------------------------
------------------------------------------------------------------------
------------------------------------------------------------------------
------------------------------------------------------------------------
------------------------------------------------------------------------
-----------MGHIKLTDFGLSKIGLMSLTT--nlyeghiekdarefld----------------------
------------------------------------------------------------------------
------------------------------------------------------------------------
------------------------------------------------------------------------
------------------------------------------------------------------------
------------------------------------------------------------------------
------------------------------------------------------------------------
------------------------------------------------------------------------
------KQVCGTPEYIAPEVILR-------------------------------------------------
------------------------------------------------------------------------
------QGYG-KPVDWWAMGIILYEFLVG---------------CVPFFG----------------------
------------------------------------------------------------------------
---------------------------------------------------------DTPEELFGQVISD--
eivwpegdealp------------------------------------------------------------
------------------------------------------------------------------------
------------------------------------------------------------------------
------------------------------------------------------------------------
------------------------------------------------------------------------
------------------------------------------------------------------------
------------------------------------PDAQDLTSKLLHQNPLERLG--tgs-----------
-----AYEVKQHPFF
>AGC_MAST3/367-640 MAST3_HUMAN MAST3 O60307
FETI----------------KLISNGA------------------YGAVYLVRH--rd--------------
------------------------------------------------------------------------
-------TRQRFAIKKIN--kqnlilrnq-------------------------------------------
------------------------------------------------------------------------
---------------------------------------IQQVFVERDILTFA-------------------
------------------------------ENPFVVSMFCSFETRR--------------------------
------------------------------------------------------------------------
------------------------------------------------------------------------
---------------------------------------------------------------------HLC
MVMEYVEG-------------GDCATLLKN--mg--------------------------------------
------------------------------------------------------------------------
------------------------------------------------------------------------
------------------------------------------------------------------------
------------------------------------------------------------------------
------------------------------------------------------------------------
------------------------------------------------------------------------
---------PLPVDMARLYFAETVLALEYLHNY---------------------------------------
----GIVHRDL--------KPDNLLITS--------------------------------------------
------------------------------------------------------------------------
------------------------------------------------------------------------
------------------------------------------------------------------------
------------------------------------------------------------------------
------------------------------------------------------------------------
------------------------------------------------------------------------
-----------LGHIKLTDFGLSKIGLMSMAT--nlyeghiekdarefid----------------------
------------------------------------------------------------------------
------------------------------------------------------------------------
------------------------------------------------------------------------
------------------------------------------------------------------------
------------------------------------------------------------------------
------------------------------------------------------------------------
------------------------------------------------------------------------
------KQVCGTPEYIAPEVIFR-------------------------------------------------
------------------------------------------------------------------------
------QGYG-KPVDWWAMGVVLYEFLVG---------------CVPFFG----------------------
------------------------------------------------------------------------
---------------------------------------------------------DTPEELFGQVVSD--
eimwpegdealp------------------------------------------------------------
------------------------------------------------------------------------
------------------------------------------------------------------------
------------------------------------------------------------------------
------------------------------------------------------------------------
------------------------------------------------------------------------
------------------------------------ADAQDLITRLLRQSPLDRLG--tgg-----------
-----THEVKQHPFF
>AGC_MAST4/570-843 MAST4_HUMAN MAST4 O15021
FETI----------------KLISNGA------------------YGAVYFVRH--ke--------------
------------------------------------------------------------------------
-------SRQRFAMKKIN--kqnlilrnq-------------------------------------------
------------------------------------------------------------------------
---------------------------------------IQQAFVERDILTFA-------------------
------------------------------ENPFVVSMYCSFETRR--------------------------
------------------------------------------------------------------------
------------------------------------------------------------------------
---------------------------------------------------------------------HLC
MVMEYVEG-------------GDCATLMKN--mg--------------------------------------
------------------------------------------------------------------------
------------------------------------------------------------------------
------------------------------------------------------------------------
------------------------------------------------------------------------
------------------------------------------------------------------------
------------------------------------------------------------------------
---------PLPVDMARMYFAETVLALEYLHNY---------------------------------------
----GIVHRDL--------KPDNLLVTS--------------------------------------------
------------------------------------------------------------------------
------------------------------------------------------------------------
------------------------------------------------------------------------
------------------------------------------------------------------------
------------------------------------------------------------------------
------------------------------------------------------------------------
-----------MGHIKLTDFGLSKVGLMSMTT--nlyeghiekdarefld----------------------
------------------------------------------------------------------------
------------------------------------------------------------------------
------------------------------------------------------------------------
------------------------------------------------------------------------
------------------------------------------------------------------------
------------------------------------------------------------------------
------------------------------------------------------------------------
------KQVCGTPEYIAPEVILR-------------------------------------------------
------------------------------------------------------------------------
------QGYG-KPVDWWAMGIILYEFLVG---------------CVPFFG----------------------
------------------------------------------------------------------------
---------------------------------------------------------DTPEELFGQVISD--
einwpekdeapp------------------------------------------------------------
------------------------------------------------------------------------
------------------------------------------------------------------------
------------------------------------------------------------------------
------------------------------------------------------------------------
------------------------------------------------------------------------
------------------------------------PDAQDLITLLLRQNPLERLG--tgg-----------
-----AYEVKQHRFF
>AGC_MASTL/35-835 GWL_HUMAN MASTL Q96GX5
FSIV----------------KPISRGA------------------FGKVYLGQK------------------
------------------------------------------------------------------------
-------GGKLYAVKVVK--kadminknm-------------------------------------------
------------------------------------------------------------------------
---------------------------------------THQVQAERDALALS-------------------
------------------------------KSPFIVHLYYSLQSAN--------------------------
------------------------------------------------------------------------
------------------------------------------------------------------------
---------------------------------------------------------------------NVY
LVMEYLIG-------------GDVKSLLHI--yg--------------------------------------
------------------------------------------------------------------------
------------------------------------------------------------------------
------------------------------------------------------------------------
------------------------------------------------------------------------
------------------------------------------------------------------------
------------------------------------------------------------------------
---------YFDEEMAVKYISEVALALDYLHRH---------------------------------------
----GIIHRDL--------KPDNMLISN--------------------------------------------
------------------------------------------------------------------------
------------------------------------------------------------------------
------------------------------------------------------------------------
------------------------------------------------------------------------
------------------------------------------------------------------------
------------------------------------------------------------------------
-----------EGHIKLTDFGLSKVTLNRDIN--mmdilttpsmakprqdysrtpgqvlslisslgfntpia
eknqdpanilsaclsetsqlsqglvcpmsvdqkdttpysskllkscletvasnpgmpvkcltsnllqsrkrl
atssassqshtfissvesechsspkwekdcqesdealgptmmswnaveklcaksanaietkgfnkkdlelal
spihnssalpttgrscvnlakkcfsgevsweaveldvnninmdtdtsqlgfhqsnqwavdsggiseehlgkr
slkrnfelvdsspckkiiqnkktcveykhnemtncytnqntgltvevqdlklsvhksqqndcankenivnsf
tdkqqtpeklpipmiaknlmceldedceknskrdylsssflcsdddrasknismnsdssfpgisimesples
qpldsdrsikessfeesniedplivtpdcqektspkgvenpavqesnqkmlgpplevlktlaskrnavafrs
fnshinasnnsepsrmnmtsldamdiscaysgsypmaitptqkrrscmphqqtpnqiksgtpyrtpksvrrg
vapvddGRILGTPDYLAPELLLG-------------------------------------------------
------------------------------------------------------------------------
------RAHG-PAVDWWALGVCLFEFLTG---------------IPPFND----------------------
------------------------------------------------------------------------
---------------------------------------------------------ETPQQVFQNILKR--
dipwpegeekls------------------------------------------------------------
------------------------------------------------------------------------
------------------------------------------------------------------------
------------------------------------------------------------------------
------------------------------------------------------------------------
------------------------------------------------------------------------
------------------------------------DNAQSAVEILLTIDDTKRAG----------------
-----MKELKRHPLF
>AGC_PDPK1/82-342 PDPK1_HUMAN PDPK1 O15530
FKFG----------------KILGEGS------------------FSTVVLARE--la--------------
------------------------------------------------------------------------
-------TSREYAIKILE--krhiikenk-------------------------------------------
------------------------------------------------------------------------
---------------------------------------VPYVTRERDVMSRL-------------------
------------------------------DHPFFVKLYFTFQDDE--------------------------
------------------------------------------------------------------------
------------------------------------------------------------------------
---------------------------------------------------------------------KLY
FGLSYAKN-------------GELLKYIRK--ig--------------------------------------
------------------------------------------------------------------------
------------------------------------------------------------------------
------------------------------------------------------------------------
------------------------------------------------------------------------
------------------------------------------------------------------------
------------------------------------------------------------------------
---------SFDETCTRFYTAEIVSALEYLHGK---------------------------------------
----GIIHRDL--------KPENILLNE--------------------------------------------
------------------------------------------------------------------------
------------------------------------------------------------------------
------------------------------------------------------------------------
------------------------------------------------------------------------
------------------------------------------------------------------------
------------------------------------------------------------------------
-----------DMHIQITDFGTAKVLSPESKQ--ara-----------------------------------
------------------------------------------------------------------------
------------------------------------------------------------------------
------------------------------------------------------------------------
------------------------------------------------------------------------
------------------------------------------------------------------------
------------------------------------------------------------------------
------------------------------------------------------------------------
------NSFVGTAQYVSPELLTE-------------------------------------------------
------------------------------------------------------------------------
------KSAC-KSSDLWALGCIIYQLVAG---------------LPPFRA----------------------
------------------------------------------------------------------------
---------------------------------------------------------GNEYLIFQKIIKL--
eydfpekff---------------------------------------------------------------
------------------------------------------------------------------------
------------------------------------------------------------------------
------------------------------------------------------------------------
------------------------------------------------------------------------
------------------------------------------------------------------------
------------------------------------PKARDLVEKLLVLDATKRLG--ceemeg--------
-----YGPLKAHPFF
>AGC_PDPK2P/55-315 PDPK2_HUMAN PDPK2P Q6A1A2
FKFG----------------KILGEGS------------------FSTVVLARE--la--------------
------------------------------------------------------------------------
-------TSREYAIKILE--krhiikenk-------------------------------------------
------------------------------------------------------------------------
---------------------------------------VPYVTRERDVMSRL-------------------
------------------------------DHPFFVKLYFTFQDDE--------------------------
------------------------------------------------------------------------
------------------------------------------------------------------------
---------------------------------------------------------------------KLY
FGLSYAKN-------------GELLKYIRK--ig--------------------------------------
------------------------------------------------------------------------
------------------------------------------------------------------------
------------------------------------------------------------------------
------------------------------------------------------------------------
------------------------------------------------------------------------
------------------------------------------------------------------------
---------SFDETCTRFYTAEIVSALEYLHGK---------------------------------------
----GIIHRDL--------KPENILLNE--------------------------------------------
------------------------------------------------------------------------
------------------------------------------------------------------------
------------------------------------------------------------------------
------------------------------------------------------------------------
------------------------------------------------------------------------
------------------------------------------------------------------------
-----------DMYIQITDFGTAKVLSPESKQ--ara-----------------------------------
------------------------------------------------------------------------
------------------------------------------------------------------------
------------------------------------------------------------------------
------------------------------------------------------------------------
------------------------------------------------------------------------
------------------------------------------------------------------------
------------------------------------------------------------------------
------NSFVGTAQYVSPELLTE-------------------------------------------------
------------------------------------------------------------------------
------KSAC-KSSDLWALGCIIYQLVAG---------------LPPFRA----------------------
------------------------------------------------------------------------
---------------------------------------------------------GNEYLIFQKIIKL--
eydfpekff---------------------------------------------------------------
------------------------------------------------------------------------
------------------------------------------------------------------------
------------------------------------------------------------------------
------------------------------------------------------------------------
------------------------------------------------------------------------
------------------------------------PKARDLVEKLLVLDATKRLG--ceemeg--------
-----YGPLKAHPFF
>AGC_PKN1/615-874 PKN1_HUMAN PKN1 Q16512
FKFL----------------AVLGRGH------------------FGKVLLSEF--rp--------------
------------------------------------------------------------------------
-------SGELFAIKALK--kgdivarde-------------------------------------------
------------------------------------------------------------------------
---------------------------------------VESLMCEKRILAAV--tsa--------------
------------------------------GHPFLVNLFGCFQTPE--------------------------
------------------------------------------------------------------------
------------------------------------------------------------------------
---------------------------------------------------------------------HVC
FVMEYSAG-------------GDLMLHIHS--d---------------------------------------
------------------------------------------------------------------------
------------------------------------------------------------------------
------------------------------------------------------------------------
------------------------------------------------------------------------
------------------------------------------------------------------------
------------------------------------------------------------------------
---------VFSEPRAIFYSACVVLGLQFLHEH---------------------------------------
----KIVYRDL--------KLDNLLLDT--------------------------------------------
------------------------------------------------------------------------
------------------------------------------------------------------------
------------------------------------------------------------------------
------------------------------------------------------------------------
------------------------------------------------------------------------
------------------------------------------------------------------------
-----------EGYVKIADFGLCKEGMGYGDR--t-------------------------------------
------------------------------------------------------------------------
------------------------------------------------------------------------
------------------------------------------------------------------------
------------------------------------------------------------------------
------------------------------------------------------------------------
------------------------------------------------------------------------
------------------------------------------------------------------------
------STFCGTPEFLAPEVLTD-------------------------------------------------
------------------------------------------------------------------------
------TSYT-RAVDWWGLGVLLYEMLVG---------------ESPFPG----------------------
------------------------------------------------------------------------
---------------------------------------------------------DDEEEVFDSIVND--
evryprfls---------------------------------------------------------------
------------------------------------------------------------------------
------------------------------------------------------------------------
------------------------------------------------------------------------
------------------------------------------------------------------------
------------------------------------------------------------------------
------------------------------------AEAIGIMRRLLRRNPERRLG--sserd---------
-----AEDVKKQPFF
>AGC_PKN2/657-916 PKN2_HUMAN PKN2 Q16513
FRCC----------------AVLGRGH------------------FGKVLLAEY--kn--------------
------------------------------------------------------------------------
-------TNEMFAIKALK--kgdivarde-------------------------------------------
------------------------------------------------------------------------
---------------------------------------VDSLMCEKRIFETV--nsv--------------
------------------------------RHPFLVNLFACFQTKE--------------------------
------------------------------------------------------------------------
------------------------------------------------------------------------
---------------------------------------------------------------------HVC
FVMEYAAG-------------GDLMMHIHT--d---------------------------------------
------------------------------------------------------------------------
------------------------------------------------------------------------
------------------------------------------------------------------------
------------------------------------------------------------------------
------------------------------------------------------------------------
------------------------------------------------------------------------
---------VFSEPRAVFYAACVVLGLQYLHEH---------------------------------------
----KIVYRDL--------KLDNLLLDT--------------------------------------------
------------------------------------------------------------------------
------------------------------------------------------------------------
------------------------------------------------------------------------
------------------------------------------------------------------------
------------------------------------------------------------------------
------------------------------------------------------------------------
-----------EGFVKIADFGLCKEGMGYGDR--t-------------------------------------
------------------------------------------------------------------------
------------------------------------------------------------------------
------------------------------------------------------------------------
------------------------------------------------------------------------
------------------------------------------------------------------------
------------------------------------------------------------------------
------------------------------------------------------------------------
------STFCGTPEFLAPEVLTE-------------------------------------------------
------------------------------------------------------------------------
------TSYT-RAVDWWGLGVLIYEMLVG---------------ESPFPG----------------------
------------------------------------------------------------------------
---------------------------------------------------------DDEEEVFDSIVND--
evryprfls---------------------------------------------------------------
------------------------------------------------------------------------
------------------------------------------------------------------------
------------------------------------------------------------------------
------------------------------------------------------------------------
------------------------------------------------------------------------
------------------------------------TEAISIMRRLLRRNPERRLG--asekd---------
-----AEDVKKHPFF
>AGC_PKN3/559-818 PKN3_HUMAN PKN3 Q6P5Z2
FRCL----------------AVLGRGH------------------FGKVLLVQF--kg--------------
------------------------------------------------------------------------
-------TGKYYAIKALK--kqevlsrde-------------------------------------------
------------------------------------------------------------------------
---------------------------------------IESLYCEKRILEAV--gct--------------
------------------------------GHPFLLSLLACFQTSS--------------------------
------------------------------------------------------------------------
------------------------------------------------------------------------
---------------------------------------------------------------------HAC
FVTEFVPG-------------GDLMMQIHE--d---------------------------------------
------------------------------------------------------------------------
------------------------------------------------------------------------
------------------------------------------------------------------------
------------------------------------------------------------------------
------------------------------------------------------------------------
------------------------------------------------------------------------
---------VFPEPQARFYVACVVLGLQFLHEK---------------------------------------
----KIIYRDL--------KLDNLLLDA--------------------------------------------
------------------------------------------------------------------------
------------------------------------------------------------------------
------------------------------------------------------------------------
------------------------------------------------------------------------
------------------------------------------------------------------------
------------------------------------------------------------------------
-----------QGFLKIADFGLCKEGIGFGDR--t-------------------------------------
------------------------------------------------------------------------
------------------------------------------------------------------------
------------------------------------------------------------------------
------------------------------------------------------------------------
------------------------------------------------------------------------
------------------------------------------------------------------------
------------------------------------------------------------------------
------STFCGTPEFLAPEVLTQ-------------------------------------------------
------------------------------------------------------------------------
------EAYT-RAVDWWGLGVLLYEMLVG---------------ECPFPG----------------------
------------------------------------------------------------------------
---------------------------------------------------------DTEEEVFDCIVNM--
dapypgfls---------------------------------------------------------------
------------------------------------------------------------------------
------------------------------------------------------------------------
------------------------------------------------------------------------
------------------------------------------------------------------------
------------------------------------------------------------------------
------------------------------------VQGLEFIQKLLQKCPEKRLG--ageqd---------
-----AEEIKVQPFF
>AGC_PRKACA/44-298 KAPCA_HUMAN PRKACA P17612
FERI----------------KTLGTGS------------------FGRVMLVKH--ke--------------
------------------------------------------------------------------------
-------TGNHYAMKILD--kqkvvklkq-------------------------------------------
------------------------------------------------------------------------
---------------------------------------IEHTLNEKRILQAV-------------------
------------------------------NFPFLVKLEFSFKDNS--------------------------
------------------------------------------------------------------------
------------------------------------------------------------------------
---------------------------------------------------------------------NLY
MVMEYVPG-------------GEMFSHLRR--ig--------------------------------------
------------------------------------------------------------------------
------------------------------------------------------------------------
------------------------------------------------------------------------
------------------------------------------------------------------------
------------------------------------------------------------------------
------------------------------------------------------------------------
---------RFSEPHARFYAAQIVLTFEYLHSL---------------------------------------
----DLIYRDL--------KPENLLIDQ--------------------------------------------
------------------------------------------------------------------------
------------------------------------------------------------------------
------------------------------------------------------------------------
------------------------------------------------------------------------
------------------------------------------------------------------------
------------------------------------------------------------------------
-----------QGYIQVTDFGFAKRVKGRT------------------------------------------
------------------------------------------------------------------------
------------------------------------------------------------------------
------------------------------------------------------------------------
------------------------------------------------------------------------
------------------------------------------------------------------------
------------------------------------------------------------------------
------------------------------------------------------------------------
------WTLCGTPEYLAPEIILS-------------------------------------------------
------------------------------------------------------------------------
------KGYN-KAVDWWALGVLIYEMAAG---------------YPPFFA----------------------
------------------------------------------------------------------------
---------------------------------------------------------DQPIQIYEKIVSG--
kvrfpshfs---------------------------------------------------------------
------------------------------------------------------------------------
------------------------------------------------------------------------
------------------------------------------------------------------------
------------------------------------------------------------------------
------------------------------------------------------------------------
------------------------------------SDLKDLLRNLLQVDLTKRFG--nlkng---------
-----VNDIKNHKWF
>AGC_PRKACB/44-298 KAPCB_HUMAN PRKACB P22694
FERK----------------KTLGTGS------------------FGRVMLVKH--ka--------------
------------------------------------------------------------------------
-------TEQYYAMKILD--kqkvvklkq-------------------------------------------
------------------------------------------------------------------------
---------------------------------------IEHTLNEKRILQAV-------------------
------------------------------NFPFLVRLEYAFKDNS--------------------------
------------------------------------------------------------------------
------------------------------------------------------------------------
---------------------------------------------------------------------NLY
MVMEYVPG-------------GEMFSHLRR--ig--------------------------------------
------------------------------------------------------------------------
------------------------------------------------------------------------
------------------------------------------------------------------------
------------------------------------------------------------------------
------------------------------------------------------------------------
------------------------------------------------------------------------
---------RFSEPHARFYAAQIVLTFEYLHSL---------------------------------------
----DLIYRDL--------KPENLLIDH--------------------------------------------
------------------------------------------------------------------------
------------------------------------------------------------------------
------------------------------------------------------------------------
------------------------------------------------------------------------
------------------------------------------------------------------------
------------------------------------------------------------------------
-----------QGYIQVTDFGFAKRVKGRT------------------------------------------
------------------------------------------------------------------------
------------------------------------------------------------------------
------------------------------------------------------------------------
------------------------------------------------------------------------
------------------------------------------------------------------------
------------------------------------------------------------------------
------------------------------------------------------------------------
------WTLCGTPEYLAPEIILS-------------------------------------------------
------------------------------------------------------------------------
------KGYN-KAVDWWALGVLIYEMAAG---------------YPPFFA----------------------
------------------------------------------------------------------------
---------------------------------------------------------DQPIQIYEKIVSG--
kvrfpshfs---------------------------------------------------------------
------------------------------------------------------------------------
------------------------------------------------------------------------
------------------------------------------------------------------------
------------------------------------------------------------------------
------------------------------------------------------------------------
------------------------------------SDLKDLLRNLLQVDLTKRFG--nlkng---------
-----VSDIKTHKWF
>AGC_PRKACG/44-298 KAPCG_HUMAN PRKACG P22612
FERL----------------RTLGMGS------------------FGRVMLVRH--qe--------------
------------------------------------------------------------------------
-------TGGHYAMKILN--kqkvvkmkq-------------------------------------------
------------------------------------------------------------------------
---------------------------------------VEHILNEKRILQAI-------------------
------------------------------DFPFLVKLQFSFKDNS--------------------------
------------------------------------------------------------------------
------------------------------------------------------------------------
---------------------------------------------------------------------YLY
LVMEYVPG-------------GEMFSRLQR--vg--------------------------------------
------------------------------------------------------------------------
------------------------------------------------------------------------
------------------------------------------------------------------------
------------------------------------------------------------------------
------------------------------------------------------------------------
------------------------------------------------------------------------
---------RFSEPHACFYAAQVVLAVQYLHSL---------------------------------------
----DLIHRDL--------KPENLLIDQ--------------------------------------------
------------------------------------------------------------------------
------------------------------------------------------------------------
------------------------------------------------------------------------
------------------------------------------------------------------------
------------------------------------------------------------------------
------------------------------------------------------------------------
-----------QGYLQVTDFGFAKRVKGRT------------------------------------------
------------------------------------------------------------------------
------------------------------------------------------------------------
------------------------------------------------------------------------
------------------------------------------------------------------------
------------------------------------------------------------------------
------------------------------------------------------------------------
------------------------------------------------------------------------
------WTLCGTPEYLAPEIILS-------------------------------------------------
------------------------------------------------------------------------
------KGYN-KAVDWWALGVLIYEMAVG---------------FPPFYA----------------------
------------------------------------------------------------------------
---------------------------------------------------------DQPIQIYEKIVSG--
rvrfpskls---------------------------------------------------------------
------------------------------------------------------------------------
------------------------------------------------------------------------
------------------------------------------------------------------------
------------------------------------------------------------------------
------------------------------------------------------------------------
------------------------------------SDLKHLLRSLLQVDLTKRFG--nlrng---------
-----VGDIKNHKWF
>AGC_PRKCA/339-597 KPCA_HUMAN PRKCA P17252
FNFL----------------MVLGKGS------------------FGKVMLADR--kg--------------
------------------------------------------------------------------------
-------TEELYAIKILK--kdvviqddd-------------------------------------------
------------------------------------------------------------------------
---------------------------------------VECTMVEKRVLALL--d----------------
------------------------------KPPFLTQLHSCFQTVD--------------------------
------------------------------------------------------------------------
------------------------------------------------------------------------
---------------------------------------------------------------------RLY
FVMEYVNG-------------GDLMYHIQQ--vg--------------------------------------
------------------------------------------------------------------------
------------------------------------------------------------------------
------------------------------------------------------------------------
------------------------------------------------------------------------
------------------------------------------------------------------------
------------------------------------------------------------------------
---------KFKEPQAVFYAAEISIGLFFLHKR---------------------------------------
----GIIYRDL--------KLDNVMLDS--------------------------------------------
------------------------------------------------------------------------
------------------------------------------------------------------------
------------------------------------------------------------------------
------------------------------------------------------------------------
------------------------------------------------------------------------
------------------------------------------------------------------------
-----------EGHIKIADFGMCKEHMMDGVT--t-------------------------------------
------------------------------------------------------------------------
------------------------------------------------------------------------
------------------------------------------------------------------------
------------------------------------------------------------------------
------------------------------------------------------------------------
------------------------------------------------------------------------
------------------------------------------------------------------------
------RTFCGTPDYIAPEIIAY-------------------------------------------------
------------------------------------------------------------------------
------QPYG-KSVDWWAYGVLLYEMLAG---------------QPPFDG----------------------
------------------------------------------------------------------------
---------------------------------------------------------EDEDELFQSIMEH--
nvsypksls---------------------------------------------------------------
------------------------------------------------------------------------
------------------------------------------------------------------------
------------------------------------------------------------------------
------------------------------------------------------------------------
------------------------------------------------------------------------
------------------------------------KEAVSVCKGLMTKHPAKRLG--cgpeg---------
-----ERDVREHAFF
>AGC_PRKCB/342-600 KPCB_HUMAN PRKCB P05771
FNFL----------------MVLGKGS------------------FGKVMLSER--kg--------------
------------------------------------------------------------------------
-------TDELYAVKILK--kdvviqddd-------------------------------------------
------------------------------------------------------------------------
---------------------------------------VECTMVEKRVLALP--g----------------
------------------------------KPPFLTQLHSCFQTMD--------------------------
------------------------------------------------------------------------
------------------------------------------------------------------------
---------------------------------------------------------------------RLY
FVMEYVNG-------------GDLMYHIQQ--vg--------------------------------------
------------------------------------------------------------------------
------------------------------------------------------------------------
------------------------------------------------------------------------
------------------------------------------------------------------------
------------------------------------------------------------------------
------------------------------------------------------------------------
---------RFKEPHAVFYAAEIAIGLFFLQSK---------------------------------------
----GIIYRDL--------KLDNVMLDS--------------------------------------------
------------------------------------------------------------------------
------------------------------------------------------------------------
------------------------------------------------------------------------
------------------------------------------------------------------------
------------------------------------------------------------------------
------------------------------------------------------------------------
-----------EGHIKIADFGMCKENIWDGVT--t-------------------------------------
------------------------------------------------------------------------
------------------------------------------------------------------------
------------------------------------------------------------------------
------------------------------------------------------------------------
------------------------------------------------------------------------
------------------------------------------------------------------------
------------------------------------------------------------------------
------KTFCGTPDYIAPEIIAY-------------------------------------------------
------------------------------------------------------------------------
------QPYG-KSVDWWAFGVLLYEMLAG---------------QAPFEG----------------------
------------------------------------------------------------------------
---------------------------------------------------------EDEDELFQSIMEH--
nvaypksms---------------------------------------------------------------
------------------------------------------------------------------------
------------------------------------------------------------------------
------------------------------------------------------------------------
------------------------------------------------------------------------
------------------------------------------------------------------------
------------------------------------KEAVAICKGLMTKHPGKRLG--cgpeg---------
-----ERDIKEHAFF
>AGC_PRKCD/349-603 KPCD_HUMAN PRKCD Q05655
FIFH----------------KVLGKGS------------------FGKVLLGEL--kg--------------
------------------------------------------------------------------------
-------RGEYFAIKALK--kdvvliddd-------------------------------------------
------------------------------------------------------------------------
---------------------------------------VECTMVEKRVLTLA--a----------------
------------------------------ENPFLTHLICTFQTKD--------------------------
------------------------------------------------------------------------
------------------------------------------------------------------------
---------------------------------------------------------------------HLF
FVMEFLNG-------------GDLMYHIQD--kg--------------------------------------
------------------------------------------------------------------------
------------------------------------------------------------------------
------------------------------------------------------------------------
------------------------------------------------------------------------
------------------------------------------------------------------------
------------------------------------------------------------------------
---------RFELYRATFYAAEIMCGLQFLHSK---------------------------------------
----GIIYRDL--------KLDNVLLDR--------------------------------------------
------------------------------------------------------------------------
------------------------------------------------------------------------
------------------------------------------------------------------------
------------------------------------------------------------------------
------------------------------------------------------------------------
------------------------------------------------------------------------
-----------DGHIKIADFGMCKENIFGESR--a-------------------------------------
------------------------------------------------------------------------
------------------------------------------------------------------------
------------------------------------------------------------------------
------------------------------------------------------------------------
------------------------------------------------------------------------
------------------------------------------------------------------------
------------------------------------------------------------------------
------STFCGTPDYIAPEILQG-------------------------------------------------
------------------------------------------------------------------------
------LKYT-FSVDWWSFGVLLYEMLIG---------------QSPFHG----------------------
------------------------------------------------------------------------
---------------------------------------------------------DDEDELFESIRVD--
tphyprwit---------------------------------------------------------------
------------------------------------------------------------------------
------------------------------------------------------------------------
------------------------------------------------------------------------
------------------------------------------------------------------------
------------------------------------------------------------------------
------------------------------------KESKDILEKLFEREPTKRLG--v-------------
-----TGNIKIHPFF
>AGC_PRKCE/408-668 KPCE_HUMAN PRKCE Q02156
FNFI----------------KVLGKGS------------------FGKVMLAEL--kg--------------
------------------------------------------------------------------------
-------KDEVYAVKVLK--kdvilqddd-------------------------------------------
------------------------------------------------------------------------
---------------------------------------VDCTMTEKRILALA--r----------------
------------------------------KHPYLTQLYCCFQTKD--------------------------
------------------------------------------------------------------------
------------------------------------------------------------------------
---------------------------------------------------------------------RLF
FVMEYVNG-------------GDLMFQIQR--sr--------------------------------------
------------------------------------------------------------------------
------------------------------------------------------------------------
------------------------------------------------------------------------
------------------------------------------------------------------------
------------------------------------------------------------------------
------------------------------------------------------------------------
---------KFDEPRSRFYAAEVTSALMFLHQH---------------------------------------
----GVIYRDL--------KLDNILLDA--------------------------------------------
------------------------------------------------------------------------
------------------------------------------------------------------------
------------------------------------------------------------------------
------------------------------------------------------------------------
------------------------------------------------------------------------
------------------------------------------------------------------------
-----------EGHCKLADFGMCKEGILNGVT--t-------------------------------------
------------------------------------------------------------------------
------------------------------------------------------------------------
------------------------------------------------------------------------
------------------------------------------------------------------------
------------------------------------------------------------------------
------------------------------------------------------------------------
------------------------------------------------------------------------
------TTFCGTPDYIAPEILQE-------------------------------------------------
------------------------------------------------------------------------
------LEYG-PSVDWWALGVLMYEMMAG---------------QPPFEA----------------------
------------------------------------------------------------------------
---------------------------------------------------------DNEDDLFESILHD--
dvlypvwls---------------------------------------------------------------
------------------------------------------------------------------------
------------------------------------------------------------------------
------------------------------------------------------------------------
------------------------------------------------------------------------
------------------------------------------------------------------------
------------------------------------KEAVSILKAFMTKNPHKRLG--cvasqng-------
-----EDAIKQHPFF
>AGC_PRKCG/351-614 KPCG_HUMAN PRKCG P05129
FSFL----------------MVLGKGS------------------FGKVMLAER--rg--------------
------------------------------------------------------------------------
-------SDELYAIKILK--kdvivqddd-------------------------------------------
------------------------------------------------------------------------
---------------------------------------VDCTLVEKRVLALG--grgpgg-----------
------------------------------RPHFLTQLHSTFQTPD--------------------------
------------------------------------------------------------------------
------------------------------------------------------------------------
---------------------------------------------------------------------RLY
FVMEYVTG-------------GDLMYHIQQ--lg--------------------------------------
------------------------------------------------------------------------
------------------------------------------------------------------------
------------------------------------------------------------------------
------------------------------------------------------------------------
------------------------------------------------------------------------
------------------------------------------------------------------------
---------KFKEPHAAFYAAEIAIGLFFLHNQ---------------------------------------
----GIIYRDL--------KLDNVMLDA--------------------------------------------
------------------------------------------------------------------------
------------------------------------------------------------------------
------------------------------------------------------------------------
------------------------------------------------------------------------
------------------------------------------------------------------------
------------------------------------------------------------------------
-----------EGHIKITDFGMCKENVFPGTT--t-------------------------------------
------------------------------------------------------------------------
------------------------------------------------------------------------
------------------------------------------------------------------------
------------------------------------------------------------------------
------------------------------------------------------------------------
------------------------------------------------------------------------
------------------------------------------------------------------------
------RTFCGTPDYIAPEIIAY-------------------------------------------------
------------------------------------------------------------------------
------QPYG-KSVDWWSFGVLLYEMLAG---------------QPPFDG----------------------
------------------------------------------------------------------------
---------------------------------------------------------EDEEELFQAIMEQ--
tvtypksls---------------------------------------------------------------
------------------------------------------------------------------------
------------------------------------------------------------------------
------------------------------------------------------------------------
------------------------------------------------------------------------
------------------------------------------------------------------------
------------------------------------REAVAICKGFLTKHPGKRLG--sgpdg---------
-----EPTIRAHGFF
>AGC_PRKCH/355-614 KPCL_HUMAN PRKCH P24723
FEFI----------------RVLGKGS------------------FGKVMLARV--ke--------------
------------------------------------------------------------------------
-------TGDLYAVKVLK--kdvilqddd-------------------------------------------
------------------------------------------------------------------------
---------------------------------------VECTMTEKRILSLA--r----------------
------------------------------NHPFLTQLFCCFQTPD--------------------------
------------------------------------------------------------------------
------------------------------------------------------------------------
---------------------------------------------------------------------RLF
FVMEFVNG-------------GDLMFHIQK--sr--------------------------------------
------------------------------------------------------------------------
------------------------------------------------------------------------
------------------------------------------------------------------------
------------------------------------------------------------------------
------------------------------------------------------------------------
------------------------------------------------------------------------
---------RFDEARARFYAAEIISALMFLHDK---------------------------------------
----GIIYRDL--------KLDNVLLDH--------------------------------------------
------------------------------------------------------------------------
------------------------------------------------------------------------
------------------------------------------------------------------------
------------------------------------------------------------------------
------------------------------------------------------------------------
------------------------------------------------------------------------
-----------EGHCKLADFGMCKEGICNGVT--t-------------------------------------
------------------------------------------------------------------------
------------------------------------------------------------------------
------------------------------------------------------------------------
------------------------------------------------------------------------
------------------------------------------------------------------------
------------------------------------------------------------------------
------------------------------------------------------------------------
------ATFCGTPDYIAPEILQE-------------------------------------------------
------------------------------------------------------------------------
------MLYG-PAVDWWAMGVLLYEMLCG---------------HAPFEA----------------------
------------------------------------------------------------------------
---------------------------------------------------------ENEDDLFEAILND--
evvyptwlh---------------------------------------------------------------
------------------------------------------------------------------------
------------------------------------------------------------------------
------------------------------------------------------------------------
------------------------------------------------------------------------
------------------------------------------------------------------------
------------------------------------EDATGILKSFMTKNPTMRLG--sltqgg--------
-----EHAILRHPFF
>AGC_PRKCI/254-522 KPCI_HUMAN PRKCI P41743
FDLL----------------RVIGRGS------------------YAKVLLVRL--kk--------------
------------------------------------------------------------------------
-------TDRIYAMKVVK--kelvndded-------------------------------------------
------------------------------------------------------------------------
---------------------------------------IDWVQTEKHVFEQA--s----------------
------------------------------NHPFLVGLHSCFQTES--------------------------
------------------------------------------------------------------------
------------------------------------------------------------------------
---------------------------------------------------------------------RLF
FVIEYVNG-------------GDLMFHMQR--qr--------------------------------------
------------------------------------------------------------------------
------------------------------------------------------------------------
------------------------------------------------------------------------
------------------------------------------------------------------------
------------------------------------------------------------------------
------------------------------------------------------------------------
---------KLPEEHARFYSAEISLALNYLHER---------------------------------------
----GIIYRDL--------KLDNVLLDS--------------------------------------------
------------------------------------------------------------------------
------------------------------------------------------------------------
------------------------------------------------------------------------
------------------------------------------------------------------------
------------------------------------------------------------------------
------------------------------------------------------------------------
-----------EGHIKLTDYGMCKEGLRPGDT--t-------------------------------------
------------------------------------------------------------------------
------------------------------------------------------------------------
------------------------------------------------------------------------
------------------------------------------------------------------------
------------------------------------------------------------------------
------------------------------------------------------------------------
------------------------------------------------------------------------
------STFCGTPNYIAPEILRG-------------------------------------------------
------------------------------------------------------------------------
------EDYG-FSVDWWALGVLMFEMMAG---------------RSPFDI--vgssdnpdq-----------
------------------------------------------------------------------------
---------------------------------------------------------NTEDYLFQVILEK--
qiriprsls---------------------------------------------------------------
------------------------------------------------------------------------
------------------------------------------------------------------------
------------------------------------------------------------------------
------------------------------------------------------------------------
------------------------------------------------------------------------
------------------------------------VKAASVLKSFLNKDPKERLG--chpqtg--------
-----FADIQGHPFF
>AGC_PRKCQ/380-634 KPCT_HUMAN PRKCQ Q04759
FILH----------------KMLGKGS------------------FGKVFLAEF--kk--------------
------------------------------------------------------------------------
-------TNQFFAIKALK--kdvvlmddd-------------------------------------------
------------------------------------------------------------------------
---------------------------------------VECTMVEKRVLSLA--w----------------
------------------------------EHPFLTHMFCTFQTKE--------------------------
------------------------------------------------------------------------
------------------------------------------------------------------------
---------------------------------------------------------------------NLF
FVMEYLNG-------------GDLMYHIQS--ch--------------------------------------
------------------------------------------------------------------------
------------------------------------------------------------------------
------------------------------------------------------------------------
------------------------------------------------------------------------
------------------------------------------------------------------------
------------------------------------------------------------------------
---------KFDLSRATFYAAEIILGLQFLHSK---------------------------------------
----GIVYRDL--------KLDNILLDK--------------------------------------------
------------------------------------------------------------------------
------------------------------------------------------------------------
------------------------------------------------------------------------
------------------------------------------------------------------------
------------------------------------------------------------------------
------------------------------------------------------------------------
-----------DGHIKIADFGMCKENMLGDAK--t-------------------------------------
------------------------------------------------------------------------
------------------------------------------------------------------------
------------------------------------------------------------------------
------------------------------------------------------------------------
------------------------------------------------------------------------
------------------------------------------------------------------------
------------------------------------------------------------------------
------NTFCGTPDYIAPEILLG-------------------------------------------------
------------------------------------------------------------------------
------QKYN-HSVDWWSFGVLLYEMLIG---------------QSPFHG----------------------
------------------------------------------------------------------------
---------------------------------------------------------QDEEELFHSIRMD--
npfyprwle---------------------------------------------------------------
------------------------------------------------------------------------
------------------------------------------------------------------------
------------------------------------------------------------------------
------------------------------------------------------------------------
------------------------------------------------------------------------
------------------------------------KEAKDLLVKLFVREPEKRLG--v-------------
-----RGDIRQHPLF
>AGC_PRKCZ/252-518 KPCZ_HUMAN PRKCZ Q05513
FDLI----------------RVIGRGS------------------YAKVLLVRL--kk--------------
------------------------------------------------------------------------
-------NDQIYAMKVVK--kelvhdded-------------------------------------------
------------------------------------------------------------------------
---------------------------------------IDWVQTEKHVFEQA--s----------------
------------------------------SNPFLVGLHSCFQTTS--------------------------
------------------------------------------------------------------------
------------------------------------------------------------------------
---------------------------------------------------------------------RLF
LVIEYVNG-------------GDLMFHMQR--qr--------------------------------------
------------------------------------------------------------------------
------------------------------------------------------------------------
------------------------------------------------------------------------
------------------------------------------------------------------------
------------------------------------------------------------------------
------------------------------------------------------------------------
---------KLPEEHARFYAAEICIALNFLHER---------------------------------------
----GIIYRDL--------KLDNVLLDA--------------------------------------------
------------------------------------------------------------------------
------------------------------------------------------------------------
------------------------------------------------------------------------
------------------------------------------------------------------------
------------------------------------------------------------------------
------------------------------------------------------------------------
-----------DGHIKLTDYGMCKEGLGPGDT--t-------------------------------------
------------------------------------------------------------------------
------------------------------------------------------------------------
------------------------------------------------------------------------
------------------------------------------------------------------------
------------------------------------------------------------------------
------------------------------------------------------------------------
------------------------------------------------------------------------
------STFCGTPNYIAPEILRG-------------------------------------------------
------------------------------------------------------------------------
------EEYG-FSVDWWALGVLMFEMMAG---------------RSPFDI--itdnpdm-------------
------------------------------------------------------------------------
---------------------------------------------------------NTEDYLFQVILEK--
piriprfls---------------------------------------------------------------
------------------------------------------------------------------------
------------------------------------------------------------------------
------------------------------------------------------------------------
------------------------------------------------------------------------
------------------------------------------------------------------------
------------------------------------VKASHVLKGFLNKDPKERLG--crpqtg--------
-----FSDIKSHAFF
>AGC_PRKG1/360-619 KGP1_HUMAN PRKG1 Q13976
FNII----------------DTLGVGG------------------FGRVELVQL--kse-------------
------------------------------------------------------------------------
-------ESKTFAMKILK--krhivdtrq-------------------------------------------
------------------------------------------------------------------------
---------------------------------------QEHIRSEKQIMQGA-------------------
------------------------------HSDFIVRLYRTFKDSK--------------------------
------------------------------------------------------------------------
------------------------------------------------------------------------
---------------------------------------------------------------------YLY
MLMEACLG-------------GELWTILRD--rg--------------------------------------
------------------------------------------------------------------------
------------------------------------------------------------------------
------------------------------------------------------------------------
------------------------------------------------------------------------
------------------------------------------------------------------------
------------------------------------------------------------------------
---------SFEDSTTRFYTACVVEAFAYLHSK---------------------------------------
----GIIYRDL--------KPENLILDH--------------------------------------------
------------------------------------------------------------------------
------------------------------------------------------------------------
------------------------------------------------------------------------
------------------------------------------------------------------------
------------------------------------------------------------------------
------------------------------------------------------------------------
-----------RGYAKLVDFGFAKKIGFGKKT----------------------------------------
------------------------------------------------------------------------
------------------------------------------------------------------------
------------------------------------------------------------------------
------------------------------------------------------------------------
------------------------------------------------------------------------
------------------------------------------------------------------------
------------------------------------------------------------------------
------WTFCGTPEYVAPEIILN-------------------------------------------------
------------------------------------------------------------------------
------KGHD-ISADYWSLGILMYELLTG---------------SPPFSG----------------------
------------------------------------------------------------------------
---------------------------------------------------------PDPMKTYNIILRG--
idmiefpkkia-------------------------------------------------------------
------------------------------------------------------------------------
------------------------------------------------------------------------
------------------------------------------------------------------------
------------------------------------------------------------------------
------------------------------------------------------------------------
------------------------------------KNAANLIKKLCRDNPSERLG--nlkng---------
-----VKDIQKHKWF
>AGC_PRKG2/453-711 KGP2_HUMAN PRKG2 Q13237
LEII----------------ATLGVGG------------------FGRVELVKV--kn--------------
------------------------------------------------------------------------
-------ENVAFAMKCIR--kkhivdtkq-------------------------------------------
------------------------------------------------------------------------
---------------------------------------QEHVYSEKRILEEL-------------------
------------------------------CSPFIVKLYRTFKDNK--------------------------
------------------------------------------------------------------------
------------------------------------------------------------------------
---------------------------------------------------------------------YVY
MLLEACLG-------------GELWSILRD--rg--------------------------------------
------------------------------------------------------------------------
------------------------------------------------------------------------
------------------------------------------------------------------------
------------------------------------------------------------------------
------------------------------------------------------------------------
------------------------------------------------------------------------
---------SFDEPTSKFCVACVTEAFDYLHRL---------------------------------------
----GIIYRDL--------KPENLILDA--------------------------------------------
------------------------------------------------------------------------
------------------------------------------------------------------------
------------------------------------------------------------------------
------------------------------------------------------------------------
------------------------------------------------------------------------
------------------------------------------------------------------------
-----------EGYLKLVDFGFAKKIGSGQKT----------------------------------------
------------------------------------------------------------------------
------------------------------------------------------------------------
------------------------------------------------------------------------
------------------------------------------------------------------------
------------------------------------------------------------------------
------------------------------------------------------------------------
------------------------------------------------------------------------
------WTFCGTPEYVAPEVILN-------------------------------------------------
------------------------------------------------------------------------
------KGHD-FSVDFWSLGILVYELLTG---------------NPPFSG----------------------
------------------------------------------------------------------------
---------------------------------------------------------VDQMMTYNLILKG--
iekmdfprkit-------------------------------------------------------------
------------------------------------------------------------------------
------------------------------------------------------------------------
------------------------------------------------------------------------
------------------------------------------------------------------------
------------------------------------------------------------------------
------------------------------------RRPEDLIRRLCRQNPTERLG--nlkng---------
-----INDIKKHRWL
>AGC_PRKX/49-303 PRKX_HUMAN PRKX P51817
FDTL----------------ATVGTGT------------------FGRVHLVKE--kt--------------
------------------------------------------------------------------------
-------AKHFFALKVMS--ipdvirlkq-------------------------------------------
------------------------------------------------------------------------
---------------------------------------EQHVHNEKSVLKEV-------------------
------------------------------SHPFLIRLFWTWHDER--------------------------
------------------------------------------------------------------------
------------------------------------------------------------------------
---------------------------------------------------------------------FLY
MLMEYVPG-------------GELFSYLRN--rg--------------------------------------
------------------------------------------------------------------------
------------------------------------------------------------------------
------------------------------------------------------------------------
------------------------------------------------------------------------
------------------------------------------------------------------------
------------------------------------------------------------------------
---------RFSSTTGLFYSAEIICAIEYLHSK---------------------------------------
----EIVYRDL--------KPENILLDR--------------------------------------------
------------------------------------------------------------------------
------------------------------------------------------------------------
------------------------------------------------------------------------
------------------------------------------------------------------------
------------------------------------------------------------------------
------------------------------------------------------------------------
-----------DGHIKLTDFGFAKKLVDRT------------------------------------------
------------------------------------------------------------------------
------------------------------------------------------------------------
------------------------------------------------------------------------
------------------------------------------------------------------------
------------------------------------------------------------------------
------------------------------------------------------------------------
------------------------------------------------------------------------
------WTLCGTPEYLAPEVIQS-------------------------------------------------
------------------------------------------------------------------------
------KGHG-RAVDWWALGILIFEMLSG---------------FPPFFD----------------------
------------------------------------------------------------------------
---------------------------------------------------------DNPFGIYQKILAG--
kidfprhld---------------------------------------------------------------
------------------------------------------------------------------------
------------------------------------------------------------------------
------------------------------------------------------------------------
------------------------------------------------------------------------
------------------------------------------------------------------------
------------------------------------FHVKDLIKKLLVVDRTRRLG--nmkng---------
-----ANDVKHHRWF
>AGC_PRKY/49-277 PRKY_HUMAN PRKY O43930
CDAL----------------VTMGTGT------------------FGRVHLVKE--kt--------------
------------------------------------------------------------------------
-------AKHFFALKVMS--ipdvirrkq-------------------------------------------
------------------------------------------------------------------------
---------------------------------------EQHVHNEKSVLKEV-------------------
------------------------------SHPFLIRLFWTWHEER--------------------------
------------------------------------------------------------------------
------------------------------------------------------------------------
---------------------------------------------------------------------FLY
MLMEYVPG-------------GELFSYLRN--rg--------------------------------------
------------------------------------------------------------------------
------------------------------------------------------------------------
------------------------------------------------------------------------
------------------------------------------------------------------------
------------------------------------------------------------------------
------------------------------------------------------------------------
---------HFSSTTGLFYSAEIICAIEYLHSK---------------------------------------
----EIVYRDL--------KPENILLDR--------------------------------------------
------------------------------------------------------------------------
------------------------------------------------------------------------
------------------------------------------------------------------------
------------------------------------------------------------------------
------------------------------------------------------------------------
------------------------------------------------------------------------
-----------DGHIKLTDFGFAKKLVDRT------------------------------------------
------------------------------------------------------------------------
------------------------------------------------------------------------
------------------------------------------------------------------------
------------------------------------------------------------------------
------------------------------------------------------------------------
------------------------------------------------------------------------
------------------------------------------------------------------------
------WTLCGTPEYLAPEVIQS-------------------------------------------------
------------------------------------------------------------------------
------KGHG-RAVDWWALGILIFEMLSG---------------FPPFFD----------------------
------------------------------------------------------------------------
---------------------------------------------------------DNPFGIYQKILAG--
klyfprhld---------------------------------------------------------------
------------------------------------------------------------------------
------------------------------------------------------------------------
------------------------------------------------------------------------
------------------------------------------------------------------------
------------------------------------------------------------------------
------------------------------------FHVKTGRMM---------------------------
---------------
>AGC_ROCK1/76-338 ROCK1_HUMAN ROCK1 Q13464
YEVV----------------KVIGRGA------------------FGEVQLVRH--ks--------------
------------------------------------------------------------------------
-------TRKVYAMKLLS--kfemikrsd-------------------------------------------
------------------------------------------------------------------------
---------------------------------------SAFFWEERDIMAFA-------------------
------------------------------NSPWVVQLFYAFQDDR--------------------------
------------------------------------------------------------------------
------------------------------------------------------------------------
---------------------------------------------------------------------YLY
MVMEYMPG-------------GDLVNLMSN--y---------------------------------------
------------------------------------------------------------------------
------------------------------------------------------------------------
------------------------------------------------------------------------
------------------------------------------------------------------------
------------------------------------------------------------------------
------------------------------------------------------------------------
---------DVPEKWARFYTAEVVLALDAIHSM---------------------------------------
----GFIHRDV--------KPDNMLLDK--------------------------------------------
------------------------------------------------------------------------
------------------------------------------------------------------------
------------------------------------------------------------------------
------------------------------------------------------------------------
------------------------------------------------------------------------
------------------------------------------------------------------------
-----------SGHLKLADFGTCMKMNKEGMV--rc------------------------------------
------------------------------------------------------------------------
------------------------------------------------------------------------
------------------------------------------------------------------------
------------------------------------------------------------------------
------------------------------------------------------------------------
------------------------------------------------------------------------
------------------------------------------------------------------------
------DTAVGTPDYISPEVLKS--qggd-------------------------------------------
------------------------------------------------------------------------
------GYYG-RECDWWSVGVFLYEMLVG---------------DTPFYA----------------------
------------------------------------------------------------------------
---------------------------------------------------------DSLVGTYSKIMNH--
knsltfpddndis-----------------------------------------------------------
------------------------------------------------------------------------
------------------------------------------------------------------------
------------------------------------------------------------------------
------------------------------------------------------------------------
------------------------------------------------------------------------
------------------------------------KEAKNLICAFLT-DREVRLG--rng-----------
-----VEEIKRHLFF
>AGC_ROCK2/92-354 ROCK2_HUMAN ROCK2 O75116
YDVV----------------KVIGRGA------------------FGEVQLVRH--ka--------------
------------------------------------------------------------------------
-------SQKVYAMKLLS--kfemikrsd-------------------------------------------
------------------------------------------------------------------------
---------------------------------------SAFFWEERDIMAFA-------------------
------------------------------NSPWVVQLFYAFQDDR--------------------------
------------------------------------------------------------------------
------------------------------------------------------------------------
---------------------------------------------------------------------YLY
MVMEYMPG-------------GDLVNLMSN--y---------------------------------------
------------------------------------------------------------------------
------------------------------------------------------------------------
------------------------------------------------------------------------
------------------------------------------------------------------------
------------------------------------------------------------------------
------------------------------------------------------------------------
---------DVPEKWAKFYTAEVVLALDAIHSM---------------------------------------
----GLIHRDV--------KPDNMLLDK--------------------------------------------
------------------------------------------------------------------------
------------------------------------------------------------------------
------------------------------------------------------------------------
------------------------------------------------------------------------
------------------------------------------------------------------------
------------------------------------------------------------------------
-----------HGHLKLADFGTCMKMDETGMV--hc------------------------------------
------------------------------------------------------------------------
------------------------------------------------------------------------
------------------------------------------------------------------------
------------------------------------------------------------------------
------------------------------------------------------------------------
------------------------------------------------------------------------
------------------------------------------------------------------------
------DTAVGTPDYISPEVLKS--qggd-------------------------------------------
------------------------------------------------------------------------
------GFYG-RECDWWSVGVFLYEMLVG---------------DTPFYA----------------------
------------------------------------------------------------------------
---------------------------------------------------------DSLVGTYSKIMDH--
knslcfpedaeis-----------------------------------------------------------
------------------------------------------------------------------------
------------------------------------------------------------------------
------------------------------------------------------------------------
------------------------------------------------------------------------
------------------------------------------------------------------------
------------------------------------KHAKNLICAFLT-DREVRLG--rng-----------
-----VEEIRQHPFF
>AGC_RPS6KA1_1/62-321 KS6A1_HUMAN RPS6KA1 Q15418
FELL----------------KVLGQGS------------------FGKVFLVRK--vtrpd-----------
------------------------------------------------------------------------
-------SGHLYAMKVLK--katlkvrd--------------------------------------------
------------------------------------------------------------------------
---------------------------------------RVRTKMERDILADV-------------------
------------------------------NHPFVVKLHYAFQTEG--------------------------
------------------------------------------------------------------------
------------------------------------------------------------------------
---------------------------------------------------------------------KLY
LILDFLRG-------------GDLFTRLSK--ev--------------------------------------
------------------------------------------------------------------------
------------------------------------------------------------------------
------------------------------------------------------------------------
------------------------------------------------------------------------
------------------------------------------------------------------------
------------------------------------------------------------------------
---------MFTEEDVKFYLAELALGLDHLHSL---------------------------------------
----GIIYRDL--------KPENILLDE--------------------------------------------
------------------------------------------------------------------------
------------------------------------------------------------------------
------------------------------------------------------------------------
------------------------------------------------------------------------
------------------------------------------------------------------------
------------------------------------------------------------------------
-----------EGHIKLTDFGLSKEAIDHEKK--a-------------------------------------
------------------------------------------------------------------------
------------------------------------------------------------------------
------------------------------------------------------------------------
------------------------------------------------------------------------
------------------------------------------------------------------------
------------------------------------------------------------------------
------------------------------------------------------------------------
------YSFCGTVEYMAPEVVNR-------------------------------------------------
------------------------------------------------------------------------
------QGHS-HSADWWSYGVLMFEMLTG---------------SLPFQG----------------------
------------------------------------------------------------------------
---------------------------------------------------------KDRKETMTLILKA--
klgmpqfls---------------------------------------------------------------
------------------------------------------------------------------------
------------------------------------------------------------------------
------------------------------------------------------------------------
------------------------------------------------------------------------
------------------------------------------------------------------------
------------------------------------TEAQSLLRALFKRNPANRLG--sgpdg---------
-----AEEIKRHVFY
>AGC_RPS6KA2_1/59-318 KS6A2_HUMAN RPS6KA2 Q15349
FELL----------------KVLGQGS------------------YGKVFLVRK--vkgsd-----------
------------------------------------------------------------------------
-------AGQLYAMKVLK--katlkvrd--------------------------------------------
------------------------------------------------------------------------
---------------------------------------RVRSKMERDILAEV-------------------
------------------------------NHPFIVKLHYAFQTEG--------------------------
------------------------------------------------------------------------
------------------------------------------------------------------------
---------------------------------------------------------------------KLY
LILDFLRG-------------GDLFTRLSK--ev--------------------------------------
------------------------------------------------------------------------
------------------------------------------------------------------------
------------------------------------------------------------------------
------------------------------------------------------------------------
------------------------------------------------------------------------
------------------------------------------------------------------------
---------MFTEEDVKFYLAELALALDHLHSL---------------------------------------
----GIIYRDL--------KPENILLDE--------------------------------------------
------------------------------------------------------------------------
------------------------------------------------------------------------
------------------------------------------------------------------------
------------------------------------------------------------------------
------------------------------------------------------------------------
------------------------------------------------------------------------
-----------EGHIKITDFGLSKEAIDHDKR--a-------------------------------------
------------------------------------------------------------------------
------------------------------------------------------------------------
------------------------------------------------------------------------
------------------------------------------------------------------------
------------------------------------------------------------------------
------------------------------------------------------------------------
------------------------------------------------------------------------
------YSFCGTIEYMAPEVVNR-------------------------------------------------
------------------------------------------------------------------------
------RGHT-QSADWWSFGVLMFEMLTG---------------SLPFQG----------------------
------------------------------------------------------------------------
---------------------------------------------------------KDRKETMALILKA--
klgmpqfls---------------------------------------------------------------
------------------------------------------------------------------------
------------------------------------------------------------------------
------------------------------------------------------------------------
------------------------------------------------------------------------
------------------------------------------------------------------------
------------------------------------GEAQSLLRALFKRNPCNRLG--agidg---------
-----VEEIKRHPFF
>AGC_RPS6KA3_1/68-327 KS6A3_HUMAN RPS6KA3 P51812
FELL----------------KVLGQGS------------------FGKVFLVKK--isgsd-----------
------------------------------------------------------------------------
-------ARQLYAMKVLK--katlkvrd--------------------------------------------
------------------------------------------------------------------------
---------------------------------------RVRTKMERDILVEV-------------------
------------------------------NHPFIVKLHYAFQTEG--------------------------
------------------------------------------------------------------------
------------------------------------------------------------------------
---------------------------------------------------------------------KLY
LILDFLRG-------------GDLFTRLSK--ev--------------------------------------
------------------------------------------------------------------------
------------------------------------------------------------------------
------------------------------------------------------------------------
------------------------------------------------------------------------
------------------------------------------------------------------------
------------------------------------------------------------------------
---------MFTEEDVKFYLAELALALDHLHSL---------------------------------------
----GIIYRDL--------KPENILLDE--------------------------------------------
------------------------------------------------------------------------
------------------------------------------------------------------------
------------------------------------------------------------------------
------------------------------------------------------------------------
------------------------------------------------------------------------
------------------------------------------------------------------------
-----------EGHIKLTDFGLSKESIDHEKK--a-------------------------------------
------------------------------------------------------------------------
------------------------------------------------------------------------
------------------------------------------------------------------------
------------------------------------------------------------------------
------------------------------------------------------------------------
------------------------------------------------------------------------
------------------------------------------------------------------------
------YSFCGTVEYMAPEVVNR-------------------------------------------------
------------------------------------------------------------------------
------RGHT-QSADWWSFGVLMFEMLTG---------------TLPFQG----------------------
------------------------------------------------------------------------
---------------------------------------------------------KDRKETMTMILKA--
klgmpqfls---------------------------------------------------------------
------------------------------------------------------------------------
------------------------------------------------------------------------
------------------------------------------------------------------------
------------------------------------------------------------------------
------------------------------------------------------------------------
------------------------------------PEAQSLLRMLFKRNPANRLG--agpdg---------
-----VEEIKRHSFF
>AGC_RPS6KA4_1/33-301 KS6A4_HUMAN RPS6KA4 O75676
FELL----------------KVLGTGA------------------YGKVFLVRK--agghd-----------
------------------------------------------------------------------------
-------AGKLYAMKVLR--kaalvqrakt------------------------------------------
------------------------------------------------------------------------
---------------------------------------QEHTRTERSVLELV--r----------------
------------------------------QAPFLVTLHYAFQTDA--------------------------
------------------------------------------------------------------------
------------------------------------------------------------------------
---------------------------------------------------------------------KLH
LILDYVSG-------------GEMFTHLYQ--rq--------------------------------------
------------------------------------------------------------------------
------------------------------------------------------------------------
------------------------------------------------------------------------
------------------------------------------------------------------------
------------------------------------------------------------------------
------------------------------------------------------------------------
---------YFKEAEVRVYGGEIVLALEHLHKL---------------------------------------
----GIIYRDL--------KLENVLLDS--------------------------------------------
------------------------------------------------------------------------
------------------------------------------------------------------------
------------------------------------------------------------------------
------------------------------------------------------------------------
------------------------------------------------------------------------
------------------------------------------------------------------------
-----------EGHIVLTDFGLSKEFLTEEKE--rt------------------------------------
------------------------------------------------------------------------
------------------------------------------------------------------------
------------------------------------------------------------------------
------------------------------------------------------------------------
------------------------------------------------------------------------
------------------------------------------------------------------------
------------------------------------------------------------------------
------FSFCGTIEYMAPEIIRS--k----------------------------------------------
------------------------------------------------------------------------
------TGHG-KAVDWWSLGILLFELLTG---------------ASPFTL--eger----------------
------------------------------------------------------------------------
---------------------------------------------------------NTQAEVSRRILKC--
sppfpprig---------------------------------------------------------------
------------------------------------------------------------------------
------------------------------------------------------------------------
------------------------------------------------------------------------
------------------------------------------------------------------------
------------------------------------------------------------------------
------------------------------------PVAQDLLQRLLCKDPKKRLG--agpqg---------
-----AQEVRNHPFF
>AGC_RPS6KA5_1/49-318 KS6A5_HUMAN RPS6KA5 O75582
FELL----------------KVLGTGA------------------YGKVFLVRK--isghd-----------
------------------------------------------------------------------------
-------TGKLYAMKVLK--kativqkakt------------------------------------------
------------------------------------------------------------------------
---------------------------------------TEHTRTERQVLEHI--r----------------
------------------------------QSPFLVTLHYAFQTET--------------------------
------------------------------------------------------------------------
------------------------------------------------------------------------
---------------------------------------------------------------------KLH
LILDYING-------------GELFTHLSQ--re--------------------------------------
------------------------------------------------------------------------
------------------------------------------------------------------------
------------------------------------------------------------------------
------------------------------------------------------------------------
------------------------------------------------------------------------
------------------------------------------------------------------------
---------RFTEHEVQIYVGEIVLALEHLHKL---------------------------------------
----GIIYRDI--------KLENILLDS--------------------------------------------
------------------------------------------------------------------------
------------------------------------------------------------------------
------------------------------------------------------------------------
------------------------------------------------------------------------
------------------------------------------------------------------------
------------------------------------------------------------------------
-----------NGHVVLTDFGLSKEFVADETE--ra------------------------------------
------------------------------------------------------------------------
------------------------------------------------------------------------
------------------------------------------------------------------------
------------------------------------------------------------------------
------------------------------------------------------------------------
------------------------------------------------------------------------
------------------------------------------------------------------------
------YSFCGTIEYMAPDIVRG--gd---------------------------------------------
------------------------------------------------------------------------
------SGHD-KAVDWWSLGVLMYELLTG---------------ASPFTV--dgek----------------
------------------------------------------------------------------------
---------------------------------------------------------NSQAEISRRILKS--
eppypqems---------------------------------------------------------------
------------------------------------------------------------------------
------------------------------------------------------------------------
------------------------------------------------------------------------
------------------------------------------------------------------------
------------------------------------------------------------------------
------------------------------------ALAKDLIQRLLMKDPKKRLG--cgprd---------
-----ADEIKEHLFF
>AGC_RPS6KA6_1/73-330 KS6A6_HUMAN RPS6KA6 Q9UK32
FELL----------------KVLGQGS------------------FGKVFLVRK--ktgpd-----------
------------------------------------------------------------------------
-------AGQLYAMKVLK--kaslkvrd--------------------------------------------
------------------------------------------------------------------------
---------------------------------------RVRTKMERDILVEV-------------------
------------------------------NHPFIVKLHYAFQTEG--------------------------
------------------------------------------------------------------------
------------------------------------------------------------------------
---------------------------------------------------------------------KLY
LILDFLRG-------------GDVFTRLSK--ev--------------------------------------
------------------------------------------------------------------------
------------------------------------------------------------------------
------------------------------------------------------------------------
------------------------------------------------------------------------
------------------------------------------------------------------------
------------------------------------------------------------------------
---------LFTEEDVKFYLAELALALDHLHQL---------------------------------------
----GIVYRDL--------KPENILLDE--------------------------------------------
------------------------------------------------------------------------
------------------------------------------------------------------------
------------------------------------------------------------------------
------------------------------------------------------------------------
------------------------------------------------------------------------
------------------------------------------------------------------------
-----------IGHIKLTDFGLSKESVDQEKK--a-------------------------------------
------------------------------------------------------------------------
------------------------------------------------------------------------
------------------------------------------------------------------------
------------------------------------------------------------------------
------------------------------------------------------------------------
------------------------------------------------------------------------
------------------------------------------------------------------------
------YSFCGTVEYMAPEVVNR-------------------------------------------------
------------------------------------------------------------------------
------RGHS-QSADWWSYGVLMFEMLTG---------------TLPFQG----------------------
------------------------------------------------------------------------
---------------------------------------------------------KDRNETMNMILKA--
klgmpqfls---------------------------------------------------------------
------------------------------------------------------------------------
------------------------------------------------------------------------
------------------------------------------------------------------------
------------------------------------------------------------------------
------------------------------------------------------------------------
------------------------------------AEAQSLLRMLFKRNPANRLG--seg-----------
-----VEEIKRHLFF
>AGC_RPS6KB1/91-352 KS6B1_HUMAN RPS6KB1 P23443
FELL----------------RVLGKGG------------------YGKVFQVRK--vtgan-----------
------------------------------------------------------------------------
-------TGKIFAMKVLK--kamivrnakd------------------------------------------
------------------------------------------------------------------------
---------------------------------------TAHTKAERNILEEV-------------------
------------------------------KHPFIVDLIYAFQTGG--------------------------
------------------------------------------------------------------------
------------------------------------------------------------------------
---------------------------------------------------------------------KLY
LILEYLSG-------------GELFMQLER--eg--------------------------------------
------------------------------------------------------------------------
------------------------------------------------------------------------
------------------------------------------------------------------------
------------------------------------------------------------------------
------------------------------------------------------------------------
------------------------------------------------------------------------
---------IFMEDTACFYLAEISMALGHLHQK---------------------------------------
----GIIYRDL--------KPENIMLNH--------------------------------------------
------------------------------------------------------------------------
------------------------------------------------------------------------
------------------------------------------------------------------------
------------------------------------------------------------------------
------------------------------------------------------------------------
------------------------------------------------------------------------
-----------QGHVKLTDFGLCKESIHDGTV--t-------------------------------------
------------------------------------------------------------------------
------------------------------------------------------------------------
------------------------------------------------------------------------
------------------------------------------------------------------------
------------------------------------------------------------------------
------------------------------------------------------------------------
------------------------------------------------------------------------
------HTFCGTIEYMAPEILMR-------------------------------------------------
------------------------------------------------------------------------
------SGHN-RAVDWWSLGALMYDMLTG---------------APPFTG----------------------
------------------------------------------------------------------------
---------------------------------------------------------ENRKKTIDKILKC--
klnlppylt---------------------------------------------------------------
------------------------------------------------------------------------
------------------------------------------------------------------------
------------------------------------------------------------------------
------------------------------------------------------------------------
------------------------------------------------------------------------
------------------------------------QEARDLLKKLLKRNAASRLG--agpgd---------
-----AGEVQAHPFF
>AGC_RPS6KB2/67-328 KS6B2_HUMAN RPS6KB2 Q9UBS0
FELL----------------RVLGKGG------------------YGKVFQVRK--vqgtn-----------
------------------------------------------------------------------------
-------LGKIYAMKVLR--kakivrnakd------------------------------------------
------------------------------------------------------------------------
---------------------------------------TAHTRAERNILESV-------------------
------------------------------KHPFIVELAYAFQTGG--------------------------
------------------------------------------------------------------------
------------------------------------------------------------------------
---------------------------------------------------------------------KLY
LILECLSG-------------GELFTHLER--eg--------------------------------------
------------------------------------------------------------------------
------------------------------------------------------------------------
------------------------------------------------------------------------
------------------------------------------------------------------------
------------------------------------------------------------------------
------------------------------------------------------------------------
---------IFLEDTACFYLAEITLALGHLHSQ---------------------------------------
----GIIYRDL--------KPENIMLSS--------------------------------------------
------------------------------------------------------------------------
------------------------------------------------------------------------
------------------------------------------------------------------------
------------------------------------------------------------------------
------------------------------------------------------------------------
------------------------------------------------------------------------
-----------QGHIKLTDFGLCKESIHEGAV--t-------------------------------------
------------------------------------------------------------------------
------------------------------------------------------------------------
------------------------------------------------------------------------
------------------------------------------------------------------------
------------------------------------------------------------------------
------------------------------------------------------------------------
------------------------------------------------------------------------
------HTFCGTIEYMAPEILVR-------------------------------------------------
------------------------------------------------------------------------
------SGHN-RAVDWWSLGALMYDMLTG---------------SPPFTA----------------------
------------------------------------------------------------------------
---------------------------------------------------------ENRKKTMDKIIRG--
klalppylt---------------------------------------------------------------
------------------------------------------------------------------------
------------------------------------------------------------------------
------------------------------------------------------------------------
------------------------------------------------------------------------
------------------------------------------------------------------------
------------------------------------PDARDLVKKFLKRNPSQRIG--ggpgd---------
-----AADVQRHPFF
>AGC_RSKR/107-359 KS6R_HUMAN RSKR Q96LW2
LKIL----------------GLVAKGS------------------FGTVLKVLD--ct--------------
------------------------------------------------------------------------
-------QKAVFAVKVVP--kvkvlqrdt-------------------------------------------
------------------------------------------------------------------------
---------------------------------------VRQCKEEVSIQRQI-------------------
------------------------------NHPFVHSLGDSWQGKR--------------------------
------------------------------------------------------------------------
------------------------------------------------------------------------
---------------------------------------------------------------------HLF
IMCSYCST-------------DLYSLWSAV--g---------------------------------------
------------------------------------------------------------------------
------------------------------------------------------------------------
------------------------------------------------------------------------
------------------------------------------------------------------------
------------------------------------------------------------------------
------------------------------------------------------------------------
---------CFPEASIRLFAAELVLVLCYLHDL---------------------------------------
----GIMHRDV--------KVENILLDE--------------------------------------------
------------------------------------------------------------------------
------------------------------------------------------------------------
------------------------------------------------------------------------
------------------------------------------------------------------------
------------------------------------------------------------------------
------------------------------------------------------------------------
-----------RGHLKLTDFGLSRHVPQGAQA----------------------------------------
------------------------------------------------------------------------
------------------------------------------------------------------------
------------------------------------------------------------------------
------------------------------------------------------------------------
------------------------------------------------------------------------
------------------------------------------------------------------------
------------------------------------------------------------------------
------YTICGTLQYMAPEVLSG-------------------------------------------------
------------------------------------------------------------------------
------GPYN-HAADWWSLGVLLFSLATG-----------------------kfpvaae-------------
------------------------------------------------------------------------
---------------------------------------------------------RDHVAMLASVTHS--
dseipasln---------------------------------------------------------------
------------------------------------------------------------------------
------------------------------------------------------------------------
------------------------------------------------------------------------
------------------------------------------------------------------------
------------------------------------------------------------------------
------------------------------------QGLSLLLHELLCQNPLHRLR--y-------------
-----LHHFQVHPFF
>AGC_SGK1/98-355 SGK1_HUMAN SGK1 O00141
FHFL----------------KVIGKGS------------------FGKVLLARH--ka--------------
------------------------------------------------------------------------
-------EEVFYAVKVLQ--kkailkkke-------------------------------------------
------------------------------------------------------------------------
---------------------------------------EKHIMSERNVLLKN--v----------------
------------------------------KHPFLVGLHFSFQTAD--------------------------
------------------------------------------------------------------------
------------------------------------------------------------------------
---------------------------------------------------------------------KLY
FVLDYING-------------GELFYHLQR--er--------------------------------------
------------------------------------------------------------------------
------------------------------------------------------------------------
------------------------------------------------------------------------
------------------------------------------------------------------------
------------------------------------------------------------------------
------------------------------------------------------------------------
---------CFLEPRARFYAAEIASALGYLHSL---------------------------------------
----NIVYRDL--------KPENILLDS--------------------------------------------
------------------------------------------------------------------------
------------------------------------------------------------------------
------------------------------------------------------------------------
------------------------------------------------------------------------
------------------------------------------------------------------------
------------------------------------------------------------------------
-----------QGHIVLTDFGLCKENIEHNST--t-------------------------------------
------------------------------------------------------------------------
------------------------------------------------------------------------
------------------------------------------------------------------------
------------------------------------------------------------------------
------------------------------------------------------------------------
------------------------------------------------------------------------
------------------------------------------------------------------------
------STFCGTPEYLAPEVLHK-------------------------------------------------
------------------------------------------------------------------------
------QPYD-RTVDWWCLGAVLYEMLYG---------------LPPFYS----------------------
------------------------------------------------------------------------
---------------------------------------------------------RNTAEMYDNILNK--
plqlkpnit---------------------------------------------------------------
------------------------------------------------------------------------
------------------------------------------------------------------------
------------------------------------------------------------------------
------------------------------------------------------------------------
------------------------------------------------------------------------
------------------------------------NSARHLLEGLLQKDRTKRLG--akdd----------
-----FMEIKSHVFF
>AGC_SGK2/95-352 SGK2_HUMAN SGK2 Q9HBY8
FDFL----------------KVIGKGN------------------YGKVLLAKR--ks--------------
------------------------------------------------------------------------
-------DGAFYAVKVLQ--kksilkkke-------------------------------------------
------------------------------------------------------------------------
---------------------------------------QSHIMAERSVLLKN--v----------------
------------------------------RHPFLVGLRYSFQTPE--------------------------
------------------------------------------------------------------------
------------------------------------------------------------------------
---------------------------------------------------------------------KLY
FVLDYVNG-------------GELFFHLQR--er--------------------------------------
------------------------------------------------------------------------
------------------------------------------------------------------------
------------------------------------------------------------------------
------------------------------------------------------------------------
------------------------------------------------------------------------
------------------------------------------------------------------------
---------RFLEPRARFYAAEVASAIGYLHSL---------------------------------------
----NIIYRDL--------KPENILLDC--------------------------------------------
------------------------------------------------------------------------
------------------------------------------------------------------------
------------------------------------------------------------------------
------------------------------------------------------------------------
------------------------------------------------------------------------
------------------------------------------------------------------------
-----------QGHVVLTDFGLCKEGVEPEDT--t-------------------------------------
------------------------------------------------------------------------
------------------------------------------------------------------------
------------------------------------------------------------------------
------------------------------------------------------------------------
------------------------------------------------------------------------
------------------------------------------------------------------------
------------------------------------------------------------------------
------STFCGTPEYLAPEVLRK-------------------------------------------------
------------------------------------------------------------------------
------EPYD-RAVDWWCLGAVLYEMLHG---------------LPPFYS----------------------
------------------------------------------------------------------------
---------------------------------------------------------QDVSQMYENILHQ--
plqipggrt---------------------------------------------------------------
------------------------------------------------------------------------
------------------------------------------------------------------------
------------------------------------------------------------------------
------------------------------------------------------------------------
------------------------------------------------------------------------
------------------------------------VAACDLLQSLLHKDQRQRLG--skad----------
-----FLEIKNHVFF
>AGC_SGK3/162-419 SGK3_HUMAN SGK3 Q96BR1
FDFL----------------KVIGKGS------------------FGKVLLAKR--kl--------------
------------------------------------------------------------------------
-------DGKFYAVKVLQ--kkivlnrke-------------------------------------------
------------------------------------------------------------------------
---------------------------------------QKHIMAERNVLLKN--v----------------
------------------------------KHPFLVGLHYSFQTTE--------------------------
------------------------------------------------------------------------
------------------------------------------------------------------------
---------------------------------------------------------------------KLY
FVLDFVNG-------------GELFFHLQR--er--------------------------------------
------------------------------------------------------------------------
------------------------------------------------------------------------
------------------------------------------------------------------------
------------------------------------------------------------------------
------------------------------------------------------------------------
------------------------------------------------------------------------
---------SFPEHRARFYAAEIASALGYLHSI---------------------------------------
----KIVYRDL--------KPENILLDS--------------------------------------------
------------------------------------------------------------------------
------------------------------------------------------------------------
------------------------------------------------------------------------
------------------------------------------------------------------------
------------------------------------------------------------------------
------------------------------------------------------------------------
-----------VGHVVLTDFGLCKEGIAISDT--t-------------------------------------
------------------------------------------------------------------------
------------------------------------------------------------------------
------------------------------------------------------------------------
------------------------------------------------------------------------
------------------------------------------------------------------------
------------------------------------------------------------------------
------------------------------------------------------------------------
------TTFCGTPEYLAPEVIRK-------------------------------------------------
------------------------------------------------------------------------
------QPYD-NTVDWWCLGAVLYEMLYG---------------LPPFYC----------------------
------------------------------------------------------------------------
---------------------------------------------------------RDVAEMYDNILHK--
plslrpgvs---------------------------------------------------------------
------------------------------------------------------------------------
------------------------------------------------------------------------
------------------------------------------------------------------------
------------------------------------------------------------------------
------------------------------------------------------------------------
------------------------------------LTAWSILEELLEKDRQNRLG--aked----------
-----FLEIQNHPFF
>AGC_STK32A/23-281 ST32A_HUMAN STK32A Q8WU08
FEIL----------------RAIGKGS------------------FGKVCIVQK--nd--------------
------------------------------------------------------------------------
-------TKKMYAMKYMN--kqkcverne-------------------------------------------
------------------------------------------------------------------------
---------------------------------------VRNVFKELQIMQGL-------------------
------------------------------EHPFLVNLWYSFQDEE--------------------------
------------------------------------------------------------------------
------------------------------------------------------------------------
---------------------------------------------------------------------DMF
MVVDLLLG-------------GDLRYHLQQ--nv--------------------------------------
------------------------------------------------------------------------
------------------------------------------------------------------------
------------------------------------------------------------------------
------------------------------------------------------------------------
------------------------------------------------------------------------
------------------------------------------------------------------------
---------HFKEETVKLFICELVMALDYLQNQ---------------------------------------
----RIIHRDM--------KPDNILLDE--------------------------------------------
------------------------------------------------------------------------
------------------------------------------------------------------------
------------------------------------------------------------------------
------------------------------------------------------------------------
------------------------------------------------------------------------
------------------------------------------------------------------------
-----------HGHVHITDFNIAAMLPRETQI----------------------------------------
------------------------------------------------------------------------
------------------------------------------------------------------------
------------------------------------------------------------------------
------------------------------------------------------------------------
------------------------------------------------------------------------
------------------------------------------------------------------------
------------------------------------------------------------------------
------TTMAGTKPYMAPEMFSS--rkg--------------------------------------------
------------------------------------------------------------------------
------AGYS-FAVDWWSLGVTAYELLRG---------------RRPYHI--rss-----------------
------------------------------------------------------------------------
---------------------------------------------------------TSSKEIVHTFETT--
vvtypsaws---------------------------------------------------------------
------------------------------------------------------------------------
------------------------------------------------------------------------
------------------------------------------------------------------------
------------------------------------------------------------------------
------------------------------------------------------------------------
------------------------------------QEMVSLLKKLLEPNPDQRFS--q-------------
-----LSDVQNFPYM
>AGC_STK32B/23-283 ST32B_HUMAN STK32B Q9NY57
FQIL----------------RAIGKGS------------------FGKVCIVQK--rd--------------
------------------------------------------------------------------------
-------TKKMYAMKYMN--kqkcierde-------------------------------------------
------------------------------------------------------------------------
---------------------------------------VRNVFRELQIMQGL-------------------
------------------------------EHPFLVNLWYSFQDEE--------------------------
------------------------------------------------------------------------
------------------------------------------------------------------------
---------------------------------------------------------------------DMF
MVVDLLLG-------------GDLRYHLQQ--nv--------------------------------------
------------------------------------------------------------------------
------------------------------------------------------------------------
------------------------------------------------------------------------
------------------------------------------------------------------------
------------------------------------------------------------------------
------------------------------------------------------------------------
---------HFTEGTVKLYICELALALEYLQRY---------------------------------------
----HIIHRDI--------KPDNILLDE--------------------------------------------
------------------------------------------------------------------------
------------------------------------------------------------------------
------------------------------------------------------------------------
------------------------------------------------------------------------
------------------------------------------------------------------------
------------------------------------------------------------------------
-----------HGHVHITDFNIATVVKGAERA----------------------------------------
------------------------------------------------------------------------
------------------------------------------------------------------------
------------------------------------------------------------------------
------------------------------------------------------------------------
------------------------------------------------------------------------
------------------------------------------------------------------------
------------------------------------------------------------------------
------SSMAGTKPYMAPEVFQV--ymdrg------------------------------------------
------------------------------------------------------------------------
------PGYS-YPVDWWSLGITAYELLRG---------------WRPYEI--hsv-----------------
------------------------------------------------------------------------
---------------------------------------------------------TPIDEILNMFKVE--
rvhysstwc---------------------------------------------------------------
------------------------------------------------------------------------
------------------------------------------------------------------------
------------------------------------------------------------------------
------------------------------------------------------------------------
------------------------------------------------------------------------
------------------------------------KGMVALLRKLLTKDPESRVS--s-------------
-----LHDIQSVPYL
>AGC_STK32C/93-353 ST32C_HUMAN STK32C Q86UX6
FQIL----------------RAIGKGS------------------FGKVCIVQK--rd--------------
------------------------------------------------------------------------
-------TEKMYAMKYMN--kqqcierde-------------------------------------------
------------------------------------------------------------------------
---------------------------------------VRNVFRELEILQEI-------------------
------------------------------EHVFLVNLWYSFQDEE--------------------------
------------------------------------------------------------------------
------------------------------------------------------------------------
---------------------------------------------------------------------DMF
MVVDLLLG-------------GDLRYHLQQ--nv--------------------------------------
------------------------------------------------------------------------
------------------------------------------------------------------------
------------------------------------------------------------------------
------------------------------------------------------------------------
------------------------------------------------------------------------
------------------------------------------------------------------------
---------QFSEDTVRLYICEMALALDYLRGQ---------------------------------------
----HIIHRDV--------KPDNILLDE--------------------------------------------
------------------------------------------------------------------------
------------------------------------------------------------------------
------------------------------------------------------------------------
------------------------------------------------------------------------
------------------------------------------------------------------------
------------------------------------------------------------------------
-----------RGHAHLTDFNIATIIKDGERA----------------------------------------
------------------------------------------------------------------------
------------------------------------------------------------------------
------------------------------------------------------------------------
------------------------------------------------------------------------
------------------------------------------------------------------------
------------------------------------------------------------------------
------------------------------------------------------------------------
------TALAGTKPYMAPEIFHS--fvngg------------------------------------------
------------------------------------------------------------------------
------TGYS-FEVDWWSVGVMAYELLRG---------------WRPYDI--hss-----------------
------------------------------------------------------------------------
---------------------------------------------------------NAVESLVQLFSTV--
svqyvptws---------------------------------------------------------------
------------------------------------------------------------------------
------------------------------------------------------------------------
------------------------------------------------------------------------
------------------------------------------------------------------------
------------------------------------------------------------------------
------------------------------------KEMVALLRKLLTVNPEHRLS--s-------------
-----LQDVQAAPAL
>AGC_STK38/89-382 STK38_HUMAN STK38 Q15208
FESL----------------KVIGRGA------------------FGEVRLVQK--kd--------------
------------------------------------------------------------------------
-------TGHVYAMKILR--kadmlekeq-------------------------------------------
------------------------------------------------------------------------
---------------------------------------VGHIRAERDILVEA-------------------
------------------------------DSLWVVKMFYSFQDKL--------------------------
------------------------------------------------------------------------
------------------------------------------------------------------------
---------------------------------------------------------------------NLY
LIMEFLPG-------------GDMMTLLMK--kd--------------------------------------
------------------------------------------------------------------------
------------------------------------------------------------------------
------------------------------------------------------------------------
------------------------------------------------------------------------
------------------------------------------------------------------------
------------------------------------------------------------------------
---------TLTEEETQFYIAETVLAIDSIHQL---------------------------------------
----GFIHRDI--------KPDNLLLDS--------------------------------------------
------------------------------------------------------------------------
------------------------------------------------------------------------
------------------------------------------------------------------------
------------------------------------------------------------------------
------------------------------------------------------------------------
------------------------------------------------------------------------
-----------KGHVKLSDFGLCTGLKKAHRT--efyrnlnhslpsdftfqnmnskrkaetwkrnrrqla--
------------------------------------------------------------------------
------------------------------------------------------------------------
------------------------------------------------------------------------
------------------------------------------------------------------------
------------------------------------------------------------------------
------------------------------------------------------------------------
------------------------------------------------------------------------
------FSTVGTPDYIAPEVFMQ-------------------------------------------------
------------------------------------------------------------------------
------TGYN-KLCDWWSLGVIMYEMLIG---------------YPPFCS----------------------
------------------------------------------------------------------------
---------------------------------------------------------ETPQETYKKVMNW--
ketltfppevpis-----------------------------------------------------------
------------------------------------------------------------------------
------------------------------------------------------------------------
------------------------------------------------------------------------
------------------------------------------------------------------------
------------------------------------------------------------------------
------------------------------------EKAKDLILRFCC-EWEHRIG--apg-----------
-----VEEIKSNSFF
>AGC_STK38L/90-383 ST38L_HUMAN STK38L Q9Y2H1
FESL----------------KVIGRGA------------------FGEVRLVQK--kd--------------
------------------------------------------------------------------------
-------TGHIYAMKILR--ksdmlekeq-------------------------------------------
------------------------------------------------------------------------
---------------------------------------VAHIRAERDILVEA-------------------
------------------------------DGAWVVKMFYSFQDKR--------------------------
------------------------------------------------------------------------
------------------------------------------------------------------------
---------------------------------------------------------------------NLY
LIMEFLPG-------------GDMMTLLMK--kd--------------------------------------
------------------------------------------------------------------------
------------------------------------------------------------------------
------------------------------------------------------------------------
------------------------------------------------------------------------
------------------------------------------------------------------------
------------------------------------------------------------------------
---------TLTEEETQFYISETVLAIDAIHQL---------------------------------------
----GFIHRDI--------KPDNLLLDA--------------------------------------------
------------------------------------------------------------------------
------------------------------------------------------------------------
------------------------------------------------------------------------
------------------------------------------------------------------------
------------------------------------------------------------------------
------------------------------------------------------------------------
-----------KGHVKLSDFGLCTGLKKAHRT--efyrnlthnppsdfsfqnmnskrkaetwkknrrqla--
------------------------------------------------------------------------
------------------------------------------------------------------------
------------------------------------------------------------------------
------------------------------------------------------------------------
------------------------------------------------------------------------
------------------------------------------------------------------------
------------------------------------------------------------------------
------YSTVGTPDYIAPEVFMQ-------------------------------------------------
------------------------------------------------------------------------
------TGYN-KLCDWWSLGVIMYEMLIG---------------YPPFCS----------------------
------------------------------------------------------------------------
---------------------------------------------------------ETPQETYRKVMNW--
ketlvfppevpis-----------------------------------------------------------
------------------------------------------------------------------------
------------------------------------------------------------------------
------------------------------------------------------------------------
------------------------------------------------------------------------
------------------------------------------------------------------------
------------------------------------EKAKDLILRFCI-DSENRIG--nsg-----------
-----VEEIKGHPFF
>OTHER_EIF2AK1/167-583 E2AK1_HUMAN EIF2AK1 Q9BQI3
FEEL----------------AILGKGG------------------YGRVYKVRN--kl--------------
------------------------------------------------------------------------
-------DGQYYAIKKIL--ikgatktv--------------------------------------------
------------------------------------------------------------------------
---------------------------------------CMKVLREVKVLAGL-------------------
------------------------------QHPNIVGYHTAWIEHV--hviqpradraaielpslevlsdqe
edreqcgvkndesssssiifaeptpekekrfgesdtenqnnksvkyttnlviresgelestlelqenglagl
sassiveqqlplrrnshleesftsteesseenvnflgqteaqyhl---------------------------
---------------------------------------------------------------------MLH
IQMQLCEL-------------SLWDWIVER--nkrgreyvdesacp--------------------------
------------------------------------------------------------------------
------------------------------------------------------------------------
------------------------------------------------------------------------
------------------------------------------------------------------------
------------------------------------------------------------------------
------------------------------------------------------------------------
---------YVMANVATKIFQELVEGVFYIHNM---------------------------------------
----GIVHRDL--------KPRNIFLHG--p-----------------------------------------
------------------------------------------------------------------------
------------------------------------------------------------------------
------------------------------------------------------------------------
------------------------------------------------------------------------
------------------------------------------------------------------------
------------------------------------------------------------------------
-----------DQQVKIGDFGLACTDILQKNT--dwtnrngkrtpth-------------------------
------------------------------------------------------------------------
------------------------------------------------------------------------
------------------------------------------------------------------------
------------------------------------------------------------------------
------------------------------------------------------------------------
------------------------------------------------------------------------
------------------------------------------------------------------------
------TSRVGTCLYASPEQLEG-------------------------------------------------
------------------------------------------------------------------------
------SEYD-AKSDMYSLGVVLLELFQP-----------------------fgte----------------
------------------------------------------------------------------------
---------------------------------------------------------MERAEVLTGLRTG--
qlpeslrkrc--------------------------------------------------------------
------------------------------------------------------------------------
------------------------------------------------------------------------
------------------------------------------------------------------------
------------------------------------------------------------------------
------------------------------------------------------------------------
------------------------------------PVQAKYIQHLTRRNSSQRPS----------------
-----AIQLLQSELF
>OTHER_EIF2AK2/267-538 E2AK2_HUMAN EIF2AK2 P19525
FKEI----------------ELIGSGG------------------FGQVFKAKH--ri--------------
------------------------------------------------------------------------
-------DGKTYVIKRVK--yn--------------------------------------------------
------------------------------------------------------------------------
---------------------------------------NEKAEREVKALAKL-------------------
------------------------------DHVNIVHYNGCWDGFD--ydpetsddslessdydpensknss
rsktk-------------------------------------------------------------------
------------------------------------------------------------------------
---------------------------------------------------------------------CLF
IQMEFCDK-------------GTLEQWIEK--rrge------------------------------------
------------------------------------------------------------------------
------------------------------------------------------------------------
------------------------------------------------------------------------
------------------------------------------------------------------------
------------------------------------------------------------------------
------------------------------------------------------------------------
---------KLDKVLALELFEQITKGVDYIHSK---------------------------------------
----KLIHRDL--------KPSNIFLVD--------------------------------------------
------------------------------------------------------------------------
------------------------------------------------------------------------
------------------------------------------------------------------------
------------------------------------------------------------------------
------------------------------------------------------------------------
------------------------------------------------------------------------
-----------TKQVKIGDFGLVTSLKNDGKR----------------------------------------
------------------------------------------------------------------------
------------------------------------------------------------------------
------------------------------------------------------------------------
------------------------------------------------------------------------
------------------------------------------------------------------------
------------------------------------------------------------------------
------------------------------------------------------------------------
------TRSKGTLRYMSPEQISS-------------------------------------------------
------------------------------------------------------------------------
------QDYG-KEVDLYALGLILAELLHV-----------------------cdta----------------
------------------------------------------------------------------------
---------------------------------------------------------FETSKFFTDLRDG--
iisdifd-----------------------------------------------------------------
------------------------------------------------------------------------
------------------------------------------------------------------------
------------------------------------------------------------------------
------------------------------------------------------------------------
------------------------------------------------------------------------
------------------------------------KKEKTLLQKLLSKKPEDRPN----------------
-----TSEILRTLTV
>OTHER_EIF2AK3/593-1077 E2AK3_HUMAN EIF2AK3 Q9NZJ5
FEPI----------------QCLGRGG------------------FGVVFEAKN--kv--------------
------------------------------------------------------------------------
-------DDCNYAIKRIR--lpnrela---------------------------------------------
------------------------------------------------------------------------
---------------------------------------REKVMREVKALAKL-------------------
------------------------------EHPGIVRYFNAWLEAP--pekwqekmdeiwlkdestdwplss
pspmdapsvkirrmdpfatkehieiiapspqrsrsfsvgiscdqtsssesqfsplefsgmdhedisesvdaa
ynlqdscltdcdvedgtmdgndeghsfelcpseaspyvrsrertsssivfedsgcdnasskeepktnrlhig
nhcankltafkptsskssseatlsispprpttlsldltkntteklqpsspkv-----------------YLY
IQMQLCRK-------------ENLKDWMNG--rctie-----------------------------------
------------------------------------------------------------------------
------------------------------------------------------------------------
------------------------------------------------------------------------
------------------------------------------------------------------------
------------------------------------------------------------------------
------------------------------------------------------------------------
---------ERERSVCLHIFLQIAEAVEFLHSK---------------------------------------
----GLMHRDL--------KPSNIFFTM--------------------------------------------
------------------------------------------------------------------------
------------------------------------------------------------------------
------------------------------------------------------------------------
------------------------------------------------------------------------
------------------------------------------------------------------------
------------------------------------------------------------------------
-----------DDVVKVGDFGLVTAMDQDEEE--qtvltpmpayarh-------------------------
------------------------------------------------------------------------
------------------------------------------------------------------------
------------------------------------------------------------------------
------------------------------------------------------------------------
------------------------------------------------------------------------
------------------------------------------------------------------------
------------------------------------------------------------------------
------TGQVGTKLYMSPEQIHG-------------------------------------------------
------------------------------------------------------------------------
------NSYS-HKVDIFSLGLILFELLYP-----------------------fstq----------------
------------------------------------------------------------------------
---------------------------------------------------------MERVRTLTDVRNL--
kfpplftqky--------------------------------------------------------------
------------------------------------------------------------------------
------------------------------------------------------------------------
------------------------------------------------------------------------
------------------------------------------------------------------------
------------------------------------------------------------------------
------------------------------------PCEYVMVQDMLSPSPMERPE----------------
-----AINIIENAVF
>OTHER_EIF2AK4_1/280-539 E2AK4_HUMAN EIF2AK4 Q9P2K8
VHKG----------------KCIGSDE--ql--------------GKLVYNALE--ta--------------
------------------------------------------------------------------------
-------TGGFVLLYEWV--lqwqkkmgpfltsqekekidkckkq---------------------------
------------------------------------------------------------------------
---------------------------------------IQGTETEFNSLVKL-------------------
------------------------------SHPNVVRYLAMNLKEQ--ddsi--------------------
------------------------------------------------------------------------
------------------------------------------------------------------------
---------------------------------------------------------------------VVD
ILVEHISG-------------VSLAAHLSH--sg--------------------------------------
------------------------------------------------------------------------
------------------------------------------------------------------------
------------------------------------------------------------------------
------------------------------------------------------------------------
------------------------------------------------------------------------
------------------------------------------------------------------------
---------PIPVHQLRRYTAQLLSGLDYLHSN---------------------------------------
----SVVHKVL--------SASNVLVDA--------------------------------------------
------------------------------------------------------------------------
------------------------------------------------------------------------
------------------------------------------------------------------------
------------------------------------------------------------------------
------------------------------------------------------------------------
------------------------------------------------------------------------
-----------EGTVKITDYSISKRLADICKE----------------------------------------
------------------------------------------------------------------------
------------------------------------------------------------------------
------------------------------------------------------------------------
------------------------------------------------------------------------
------------------------------------------------------------------------
------------------------------------------------------------------------
------------------------------------------------------------------------
------DVFEQTRVRFSDNALP--------------------------------------------------
------------------------------------------------------------------------
------YKTG-KKGDVWRLGLLLLSLSQG-----------------------qecg----------------
------------------------------------------------------------------------
------------------------------------------------------------------------
eypvtipsdlp-------------------------------------------------------------
------------------------------------------------------------------------
------------------------------------------------------------------------
------------------------------------------------------------------------
------------------------------------------------------------------------
------------------------------------------------------------------------
------------------------------------ADFQDFLKKCVCLDDKERWS----------------
-----PQQLLKHSFI
>OTHER_EIF2AK4_2/590-1001 E2AK4_HUMAN EIF2AK4 Q9P2K8
FEEL----------------QLLGKGA------------------FGAVIKVQN--kl--------------
------------------------------------------------------------------------
-------DGCCYAVKRIP--inpasrq---------------------------------------------
------------------------------------------------------------------------
---------------------------------------FRRIKGEVTLLSRL-------------------
------------------------------HHENIVRYYNAWIERH--erpagpgtpppdsgplakddraar
gqpasdtdgldsveaaapppilsssvewstsgersasarfpatgpgssddedddedehggvfsqsflpasds
esdiifdnedensksqnqdedcnekngchesepsvtteavh-------------------------------
---------------------------------------------------------------------YLY
IQMEYCEK-------------STLRDTIDQ--gl--------------------------------------
------------------------------------------------------------------------
------------------------------------------------------------------------
------------------------------------------------------------------------
------------------------------------------------------------------------
------------------------------------------------------------------------
------------------------------------------------------------------------
---------YRDTVRLWRLFREILDGLAYIHEK---------------------------------------
----GMIHRDL--------KPVNIFLDS--------------------------------------------
------------------------------------------------------------------------
------------------------------------------------------------------------
------------------------------------------------------------------------
------------------------------------------------------------------------
------------------------------------------------------------------------
------------------------------------------------------------------------
-----------DDHVKIGDFGLATDHLAFSAD--skqddqtgdliksdpsghl-------------------
------------------------------------------------------------------------
------------------------------------------------------------------------
------------------------------------------------------------------------
------------------------------------------------------------------------
------------------------------------------------------------------------
------------------------------------------------------------------------
------------------------------------------------------------------------
------TGMVGTALYVSPEVQGS--tk---------------------------------------------
------------------------------------------------------------------------
------SAYN-QKVDLFSLGIIFFEMSYH-----------------------pmvta---------------
------------------------------------------------------------------------
---------------------------------------------------------SERIFVLNQLRDP--
tspkfpedfddgeh----------------------------------------------------------
------------------------------------------------------------------------
------------------------------------------------------------------------
------------------------------------------------------------------------
------------------------------------------------------------------------
------------------------------------------------------------------------
------------------------------------AKQKSVISWLLNHDPAKRPT----------------
-----ATELLKSELL
>OTHER_HASPIN/484-797 HASP_HUMAN GSG2 Q8TF76
LQRC----------------EKIGEGV------------------FGEVFQTIA------------------
------------------------------------------------------------------------
-------DHTPVAIKIIA--iegpdlvngshqkt--------------------------------------
------------------------------------------------------------------------
---------------------------------------FEEILPEIIISKEL--sllsgevcn--------
------------------------------RTEGFIGLNSVHCVQG--sypplllkawdhynstkgsandrp
dffkddql----------------------------------------------------------------
------------------------------------------------------------------------
---------------------------------------------------------------------FIV
LEFEFGG--------------IDLEQMRTK------------------------------------------
------------------------------------------------------------------------
------------------------------------------------------------------------
------------------------------------------------------------------------
------------------------------------------------------------------------
------------------------------------------------------------------------
------------------------------------------------------------------------
---------LSSLATAKSILHQLTASLAVAEAS--l------------------------------------
----RFEHRDL--------HWGNVLLKK--tslkklhytlngksstipsc----------------------
------------------------------------------------------------------------
------------------------------------------------------------------------
------------------------------------------------------------------------
------------------------------------------------------------------------
------------------------------------------------------------------------
------------------------------------------------------------------------
-----------GLQVSIIDYTLSRLERDGIVV--fcdvsmdedlft--------------------------
------------------------------------------------------------------------
------------------------------------------------------------------------
------------------------------------------------------------------------
------------------------------------------------------------------------
------------------------------------------------------------------------
------------------------------------------------------------------------
------------------------------------------------------------------------
------GDGDYQFDIY---------rlmkkennnrw------------------------------------
------------------------------------------------------------------------
------GEYH-PYSNVLWLHYLTDKMLKQ-------------------------------------------
------------------------------------------------------------------------
------------------------------------------------------------------------
mtfktkcntpamkqik--------------------------------------------------------
------------------------------------------------------------------------
------------------------------------------------------------------------
------------------------------------------------------------------------
------------------------------------------------------------------------
------------------------------------------------------------------------
------------------------------------RKIQEFHRTMLN----------fssa----------
-----TDLLCQHSLF
>OTHER_PKDCC/138-391 PKDCC_HUMAN PKDCC Q504Y2
VSGA----------------QYMGSGY------------------TKAVYRVRL--p---------------
------------------------------------------------------------------------
-------GGAAVALKAVD--fsghd-----------------------------------------------
------------------------------------------------------------------------
---------------------------------------LGSCVREFGVRRGC--yrlaahkllkemvller
l-----------------------------RHPNVLQLYGYCYQDS--edipd-------------------
------------------------------------------------------------------------
------------------------------------------------------------------------
---------------------------------------------------------------------TLT
TITELGAP-------------VEMIQLL----qts-------------------------------------
------------------------------------------------------------------------
------------------------------------------------------------------------
------------------------------------------------------------------------
------------------------------------------------------------------------
------------------------------------------------------------------------
------------------------------------------------------------------------
---------WEDRFRICLSLGRLLHHLAHSPLG---------------------------------------
----SVTLLDF--------RPRQFVLV---------------------------------------------
------------------------------------------------------------------------
------------------------------------------------------------------------
------------------------------------------------------------------------
------------------------------------------------------------------------
------------------------------------------------------------------------
------------------------------------------------------------------------
-----------DGELKVTDLDDARVEETPCA-----------------------------------------
------------------------------------------------------------------------
------------------------------------------------------------------------
------------------------------------------------------------------------
------------------------------------------------------------------------
------------------------------------------------------------------------
------------------------------------------------------------------------
------------------------------------------------------------------------
------GSTDCILEFPARNFTLP--csaqgwc----------------------------------------
------------------------------------------------------------------------
------EGMN-EKRNLYNAYRFFFTYL---------------------------------------------
------------------------------------------------------------------------
------------------------------------------------------------------------
lphsap------------------------------------------------------------------
------------------------------------------------------------------------
------------------------------------------------------------------------
------------------------------------------------------------------------
------------------------------------------------------------------------
------------------------------------------------------------------------
------------------------------------PSLRPLLDSIVNATGELAWG--vdet----------
-----LAQLEKVLHL
>OTHER_POMK/81-333 SG196_HUMAN POMK Q9H5K3
VRQL----------------KRVGEGA------------------VKRVFLSEW------------------
------------------------------------------------------------------------
-------KEHKVALSQLT--slem------------------------------------------------
------------------------------------------------------------------------
---------------------------------------KDDFLHGLQMLKSL-------------------
------------------------------QGTHVVTLLGYCED----------------------------
------------------------------------------------------------------------
------------------------------------------------------------------------
---------------------------------------------------------------------DNT
MLTEYHPL-------------GSLSNLEET--lnlskyqn--------------------------------
------------------------------------------------------------------------
------------------------------------------------------------------------
------------------------------------------------------------------------
------------------------------------------------------------------------
------------------------------------------------------------------------
------------------------------------------------------------------------
---------VNTWQHRLELAMDYVSIINYLHHS--pvg----------------------------------
----TRVMCDS--ndlpk-TLSQYLLTS--------------------------------------------
------------------------------------------------------------------------
------------------------------------------------------------------------
------------------------------------------------------------------------
------------------------------------------------------------------------
------------------------------------------------------------------------
------------------------------------------------------------------------
-----------NFSILANDLDALPLVNHSSGM--lvkc----------------------------------
------------------------------------------------------------------------
------------------------------------------------------------------------
------------------------------------------------------------------------
------------------------------------------------------------------------
------------------------------------------------------------------------
------------------------------------------------------------------------
------------------------------------------------------------------------
------GHRELHGDFVAPEQLWP--ygedvpfhddlm-----------------------------------
------------------------------------------------------------------------
------PSYD-EKIDIWKIPDISSFLLGH-------------------------------------------
------------------------------------------------------------------------
------------------------------------------------------------------------
iegsdmvr----------------------------------------------------------------
------------------------------------------------------------------------
------------------------------------------------------------------------
------------------------------------------------------------------------
------------------------------------------------------------------------
------------------------------------------------------------------------
------------------------------------FHLFDIHKACKSQTPSERPT----------------
-----AQDVLETYQK
>OTHER_TEX14/227-512 TEX14_HUMAN TEX14 Q8IWB6
MAYL----------------GSLPVIG------------------EKEVIQADD--eptfsffsgpymvmtn
lvw---------------------------------------------------------------------
-------NGSRVTVKELN--lpthphcsrlrl----------------------------------------
------------------------------------------------------------------------
---------------------------------------ADLLIAEQEHSSKL-------------------
------------------------------RHPYLLQLMAVCLSQD--le----------------------
------------------------------------------------------------------------
------------------------------------------------------------------------
---------------------------------------------------------------------KTR
LVYERITI-------------GTLFSVLHE--rrsqfp----------------------------------
------------------------------------------------------------------------
------------------------------------------------------------------------
------------------------------------------------------------------------
------------------------------------------------------------------------
------------------------------------------------------------------------
------------------------------------------------------------------------
---------VLHMEVIVHLLLQISDALRYLHFQ---------------------------------------
----GFIHRSL--------SSYAVHIIS--pgearltnl---------------------------------
------------------------------------------------------------------------
------------------------------------------------------------------------
------------------------------------------------------------------------
------------------------------------------------------------------------
------------------------------------------------------------------------
------------------------------------------------------------------------
-----------EYMLESEDRGVQRDLTRV-------------------------------------------
------------------------------------------------------------------------
------------------------------------------------------------------------
------------------------------------------------------------------------
------------------------------------------------------------------------
------------------------------------------------------------------------
------------------------------------------------------------------------
------------------------------------------------------------------------
------PLPTQLYNWAAPEVILQ-------------------------------------------------
------------------------------------------------------------------------
------KAAT-VKSDIYSFSMIMQEILTD---------------DIPWKG----------------------
------------------------------------------------------------------------
---------------------------------------------------------LDGSVVKKAVVSG--
nyleadvrlp--------------------------------------------------------------
------------------------------------------------------------------------
------------------------------------------------------------------------
------------------------------------------------------------------------
------------------------------------------------------------------------
------------------------------------------------------------------------
------------------------------------KPYYDIVKSGIHVKQKDRTM--n-------------
-----LQDIRYILKN
>NEK_NEK1/4-258 NEK1_HUMAN NEK1 Q96PY6
YVRL----------------QKIGEGS------------------FGKAILVKS--te--------------
------------------------------------------------------------------------
-------DGRQYVIKEIN--isrmsske--------------------------------------------
------------------------------------------------------------------------
---------------------------------------REESRREVAVLANM-------------------
------------------------------KHPNIVQYRESFEENG--------------------------
------------------------------------------------------------------------
------------------------------------------------------------------------
---------------------------------------------------------------------SLY
IVMDYCEG-------------GDLFKRINA--qkgv------------------------------------
------------------------------------------------------------------------
------------------------------------------------------------------------
------------------------------------------------------------------------
------------------------------------------------------------------------
------------------------------------------------------------------------
------------------------------------------------------------------------
---------LFQEDQILDWFVQICLALKHVHDR---------------------------------------
----KILHRDI--------KSQNIFLTK--------------------------------------------
------------------------------------------------------------------------
------------------------------------------------------------------------
------------------------------------------------------------------------
------------------------------------------------------------------------
------------------------------------------------------------------------
------------------------------------------------------------------------
-----------DGTVQLGDFGIARVLNSTVEL--a-------------------------------------
------------------------------------------------------------------------
------------------------------------------------------------------------
------------------------------------------------------------------------
------------------------------------------------------------------------
------------------------------------------------------------------------
------------------------------------------------------------------------
------------------------------------------------------------------------
------RTCIGTPYYLSPEICEN-------------------------------------------------
------------------------------------------------------------------------
------KPYN-NKSDIWALGCVLYELCTL---------------KHAFEA----------------------
------------------------------------------------------------------------
---------------------------------------------------------GSMKNLVLKIISG--
sfppvslhys--------------------------------------------------------------
------------------------------------------------------------------------
------------------------------------------------------------------------
------------------------------------------------------------------------
------------------------------------------------------------------------
------------------------------------------------------------------------
------------------------------------YDLRSLVSQLFKRNPRDRPS----------------
-----VNSILEKGFI
>NEK_NEK10/519-785 NEK10_HUMAN NEK10 Q6ZWH5
YAIL----------------DHLGSGA------------------FGCVYKVRK--hs--------------
------------------------------------------------------------------------
-------GQNLLAMKEVN--lhnpafgkdkkdrdss------------------------------------
------------------------------------------------------------------------
---------------------------------------VRNIVSELTIIKEQ--l----------------
------------------------------YHPNIVRYYKTFLEND--------------------------
------------------------------------------------------------------------
------------------------------------------------------------------------
---------------------------------------------------------------------RLY
IVMELIEG-------------APLGEHFSS--lkekhh----------------------------------
------------------------------------------------------------------------
------------------------------------------------------------------------
------------------------------------------------------------------------
------------------------------------------------------------------------
------------------------------------------------------------------------
------------------------------------------------------------------------
---------HFTEERLWKIFIQLCLALRYLHKE--k------------------------------------
----RIVHRDL--------TPNNIMLGD--------------------------------------------
------------------------------------------------------------------------
------------------------------------------------------------------------
------------------------------------------------------------------------
------------------------------------------------------------------------
------------------------------------------------------------------------
------------------------------------------------------------------------
-----------KDKVTVTDFGLAKQKQENSKL----------------------------------------
------------------------------------------------------------------------
------------------------------------------------------------------------
------------------------------------------------------------------------
------------------------------------------------------------------------
------------------------------------------------------------------------
------------------------------------------------------------------------
------------------------------------------------------------------------
------TSVVGTILYSCPEVLKS-------------------------------------------------
------------------------------------------------------------------------
------EPYG-EKADVWAVGCILYQMATL---------------SPPFYS----------------------
------------------------------------------------------------------------
---------------------------------------------------------TNMLSLATKIVEA--
vyepvpegiys-------------------------------------------------------------
------------------------------------------------------------------------
------------------------------------------------------------------------
------------------------------------------------------------------------
------------------------------------------------------------------------
------------------------------------------------------------------------
------------------------------------EKVTDTISRCLTPDAEARPD----------------
-----IVEVSSMISD
>NEK_NEK11/29-287 NEK11_HUMAN NEK11 Q8NG66
YVLQ----------------QKLGSGS------------------FGTVYLVSD--kkakr-----------
------------------------------------------------------------------------
-------GEELKVLKEIS--vgelnpne--------------------------------------------
------------------------------------------------------------------------
---------------------------------------TVQANLEAQLLSKL-------------------
------------------------------DHPAIVKFHASFVEQD--------------------------
------------------------------------------------------------------------
------------------------------------------------------------------------
---------------------------------------------------------------------NFC
IITEYCEG-------------RDLDDKIQE--ykqagk----------------------------------
------------------------------------------------------------------------
------------------------------------------------------------------------
------------------------------------------------------------------------
------------------------------------------------------------------------
------------------------------------------------------------------------
------------------------------------------------------------------------
---------IFPENQIIEWFIQLLLGVDYMHER---------------------------------------
----RILHRDL--------KSKNVFLK---------------------------------------------
------------------------------------------------------------------------
------------------------------------------------------------------------
------------------------------------------------------------------------
------------------------------------------------------------------------
------------------------------------------------------------------------
------------------------------------------------------------------------
-----------NNLLKIGDFGVSRLLMGSCDL--a-------------------------------------
------------------------------------------------------------------------
------------------------------------------------------------------------
------------------------------------------------------------------------
------------------------------------------------------------------------
------------------------------------------------------------------------
------------------------------------------------------------------------
------------------------------------------------------------------------
------TTLTGTPHYMSPEALKH-------------------------------------------------
------------------------------------------------------------------------
------QGYD-TKSDIWSLACILYEMCCM---------------NHAFAG----------------------
------------------------------------------------------------------------
---------------------------------------------------------SNFLSIVLKIVEG--
dtpslperyp--------------------------------------------------------------
------------------------------------------------------------------------
------------------------------------------------------------------------
------------------------------------------------------------------------
------------------------------------------------------------------------
------------------------------------------------------------------------
------------------------------------KELNAIMESMLNKNPSLRPS----------------
-----AIEILKIPYL
>NEK_NEK2/8-271 NEK2_HUMAN NEK2 P51955
YEVL----------------YTIGTGS------------------YGRCQKIRR--ks--------------
------------------------------------------------------------------------
-------DGKILVWKELD--ygsmteae--------------------------------------------
------------------------------------------------------------------------
---------------------------------------KQMLVSEVNLLREL-------------------
------------------------------KHPNIVRYYDRIIDRT--nt----------------------
------------------------------------------------------------------------
------------------------------------------------------------------------
---------------------------------------------------------------------TLY
IVMEYCEG-------------GDLASVITK--gtkerq----------------------------------
------------------------------------------------------------------------
------------------------------------------------------------------------
------------------------------------------------------------------------
------------------------------------------------------------------------
------------------------------------------------------------------------
------------------------------------------------------------------------
---------YLDEEFVLRVMTQLTLALKECHRR--sdggh--------------------------------
----TVLHRDL--------KPANVFLDG--------------------------------------------
------------------------------------------------------------------------
------------------------------------------------------------------------
------------------------------------------------------------------------
------------------------------------------------------------------------
------------------------------------------------------------------------
------------------------------------------------------------------------
-----------KQNVKLGDFGLARILNHDTSF--a-------------------------------------
------------------------------------------------------------------------
------------------------------------------------------------------------
------------------------------------------------------------------------
------------------------------------------------------------------------
------------------------------------------------------------------------
------------------------------------------------------------------------
------------------------------------------------------------------------
------KTFVGTPYYMSPEQMNR-------------------------------------------------
------------------------------------------------------------------------
------MSYN-EKSDIWSLGCLLYELCAL---------------MPPFTA----------------------
------------------------------------------------------------------------
---------------------------------------------------------FSQKELAGKIREG--
kfrripyrys--------------------------------------------------------------
------------------------------------------------------------------------
------------------------------------------------------------------------
------------------------------------------------------------------------
------------------------------------------------------------------------
------------------------------------------------------------------------
------------------------------------DELNEIITRMLNLKDYHRPS----------------
-----VEEILENPLI
>NEK_NEK3/4-257 NEK3_HUMAN NEK3 P51956
YMVL----------------RMIGEGS------------------FGRALLVQH--es--------------
------------------------------------------------------------------------
-------SNQMFAMKEIR--lpksfsn---------------------------------------------
------------------------------------------------------------------------
---------------------------------------TQNSRKEAVLLAKM-------------------
------------------------------KHPNIVAFKESFEAEG--------------------------
------------------------------------------------------------------------
------------------------------------------------------------------------
---------------------------------------------------------------------HLY
IVMEYCDG-------------GDLMQKIKQ--qkgk------------------------------------
------------------------------------------------------------------------
------------------------------------------------------------------------
------------------------------------------------------------------------
------------------------------------------------------------------------
------------------------------------------------------------------------
------------------------------------------------------------------------
---------LFPEDMILNWFTQMCLGVNHIHKK---------------------------------------
----RVLHRDI--------KSKNIFLTQ--------------------------------------------
------------------------------------------------------------------------
------------------------------------------------------------------------
------------------------------------------------------------------------
------------------------------------------------------------------------
------------------------------------------------------------------------
------------------------------------------------------------------------
-----------NGKVKLGDFGSARLLSNPMAF--a-------------------------------------
------------------------------------------------------------------------
------------------------------------------------------------------------
------------------------------------------------------------------------
------------------------------------------------------------------------
------------------------------------------------------------------------
------------------------------------------------------------------------
------------------------------------------------------------------------
------CTYVGTPYYVPPEIWEN-------------------------------------------------
------------------------------------------------------------------------
------LPYN-NKSDIWSLGCILYELCTL---------------KHPFQA----------------------
------------------------------------------------------------------------
---------------------------------------------------------NSWKNLILKVCQG--
cisplpshys--------------------------------------------------------------
------------------------------------------------------------------------
------------------------------------------------------------------------
------------------------------------------------------------------------
------------------------------------------------------------------------
------------------------------------------------------------------------
------------------------------------YELQFLVKQMFKRNPSHRPS----------------
-----ATTLLSRGIV
>NEK_NEK4/6-261 NEK4_HUMAN NEK4 P51957
YCYL----------------RVVGKGS------------------YGEVTLVKH--rr--------------
------------------------------------------------------------------------
-------DGKQYVIKKLN--lrnassre--------------------------------------------
------------------------------------------------------------------------
---------------------------------------RRAAEQEAQLLSQL-------------------
------------------------------KHPNIVTYKESWEGGD--g-----------------------
------------------------------------------------------------------------
------------------------------------------------------------------------
---------------------------------------------------------------------LLY
IVMGFCEG-------------GDLYRKLKE--qkgq------------------------------------
------------------------------------------------------------------------
------------------------------------------------------------------------
------------------------------------------------------------------------
------------------------------------------------------------------------
------------------------------------------------------------------------
------------------------------------------------------------------------
---------LLPENQVVEWFVQIAMALQYLHEK---------------------------------------
----HILHRDL--------KTQNVFLTR--------------------------------------------
------------------------------------------------------------------------
------------------------------------------------------------------------
------------------------------------------------------------------------
------------------------------------------------------------------------
------------------------------------------------------------------------
------------------------------------------------------------------------
-----------TNIIKVGDLGIARVLENHCDM--a-------------------------------------
------------------------------------------------------------------------
------------------------------------------------------------------------
------------------------------------------------------------------------
------------------------------------------------------------------------
------------------------------------------------------------------------
------------------------------------------------------------------------
------------------------------------------------------------------------
------STLIGTPYYMSPELFSN-------------------------------------------------
------------------------------------------------------------------------
------KPYN-YKSDVWALGCCVYEMATL---------------KHAFNA----------------------
------------------------------------------------------------------------
---------------------------------------------------------KDMNSLVYRIIEG--
klppmprdys--------------------------------------------------------------
------------------------------------------------------------------------
------------------------------------------------------------------------
------------------------------------------------------------------------
------------------------------------------------------------------------
------------------------------------------------------------------------
------------------------------------PELAELIRTMLSKRPEERPS----------------
-----VRSILRQPYI
>NEK_NEK5/4-259 NEK5_HUMAN NEK5 Q6P3R8
YDVI----------------KAIGQGA------------------FGKAYLAKG--ks--------------
------------------------------------------------------------------------
-------DSKHCVIKEIN--fekmpiqe--------------------------------------------
------------------------------------------------------------------------
---------------------------------------KEASKKEVILLEKM-------------------
------------------------------KHPNIVAFFNSFQENG--------------------------
------------------------------------------------------------------------
------------------------------------------------------------------------
---------------------------------------------------------------------RLF
IVMEYCDG-------------GDLMKRINR--qrgv------------------------------------
------------------------------------------------------------------------
------------------------------------------------------------------------
------------------------------------------------------------------------
------------------------------------------------------------------------
------------------------------------------------------------------------
------------------------------------------------------------------------
---------LFSEDQILGWFVQISLGLKHIHDR---------------------------------------
----KILHRDI--------KAQNIFLSK--n-----------------------------------------
------------------------------------------------------------------------
------------------------------------------------------------------------
------------------------------------------------------------------------
------------------------------------------------------------------------
------------------------------------------------------------------------
------------------------------------------------------------------------
-----------GMVAKLGDFGIARVLNNSMEL--a-------------------------------------
------------------------------------------------------------------------
------------------------------------------------------------------------
------------------------------------------------------------------------
------------------------------------------------------------------------
------------------------------------------------------------------------
------------------------------------------------------------------------
------------------------------------------------------------------------
------RTCIGTPYYLSPEICQN-------------------------------------------------
------------------------------------------------------------------------
------KPYN-NKTDIWSLGCVLYELCTL---------------KHPFEG----------------------
------------------------------------------------------------------------
---------------------------------------------------------NNLQQLVLKICQA--
hfapispgfs--------------------------------------------------------------
------------------------------------------------------------------------
------------------------------------------------------------------------
------------------------------------------------------------------------
------------------------------------------------------------------------
------------------------------------------------------------------------
------------------------------------RELHSLISQLFQVSPRDRPS----------------
-----INSILKRPFL
>NEK_NEK6/45-305 NEK6_HUMAN NEK6 Q9HC98
FQIE----------------KKIGRGQ------------------FSEVYKATC--ll--------------
------------------------------------------------------------------------
-------DRKTVALKKVQ--ifemmdaka-------------------------------------------
------------------------------------------------------------------------
---------------------------------------RQDCVKEIGLLKQL-------------------
------------------------------NHPNIIKYLDSFIEDN--------------------------
------------------------------------------------------------------------
------------------------------------------------------------------------
---------------------------------------------------------------------ELN
IVLELADA-------------GDLSQMIKY--fkkqkr----------------------------------
------------------------------------------------------------------------
------------------------------------------------------------------------
------------------------------------------------------------------------
------------------------------------------------------------------------
------------------------------------------------------------------------
------------------------------------------------------------------------
---------LIPERTVWKYFVQLCSAVEHMHSR---------------------------------------
----RVMHRDI--------KPANVFITA--------------------------------------------
------------------------------------------------------------------------
------------------------------------------------------------------------
------------------------------------------------------------------------
------------------------------------------------------------------------
------------------------------------------------------------------------
------------------------------------------------------------------------
-----------TGVVKLGDLGLGRFFSSETTA--a-------------------------------------
------------------------------------------------------------------------
------------------------------------------------------------------------
------------------------------------------------------------------------
------------------------------------------------------------------------
------------------------------------------------------------------------
------------------------------------------------------------------------
------------------------------------------------------------------------
------HSLVGTPYYMSPERIHE-------------------------------------------------
------------------------------------------------------------------------
------NGYN-FKSDIWSLGCLLYEMAAL---------------QSPFYG--dk------------------
------------------------------------------------------------------------
---------------------------------------------------------MNLFSLCQKIEQC--
dypplpgehys-------------------------------------------------------------
------------------------------------------------------------------------
------------------------------------------------------------------------
------------------------------------------------------------------------
------------------------------------------------------------------------
------------------------------------------------------------------------
------------------------------------EKLRELVSMCICPDPHQRPD----------------
-----IGYVHQVAKQ
>NEK_NEK7/34-294 NEK7_HUMAN NEK7 Q8TDX7
FRIE----------------KKIGRGQ------------------FSEVYRAAC--ll--------------
------------------------------------------------------------------------
-------DGVPVALKKVQ--ifdlmdaka-------------------------------------------
------------------------------------------------------------------------
---------------------------------------RADCIKEIDLLKQL-------------------
------------------------------NHPNVIKYYASFIEDN--------------------------
------------------------------------------------------------------------
------------------------------------------------------------------------
---------------------------------------------------------------------ELN
IVLELADA-------------GDLSRMIKH--fkkqkr----------------------------------
------------------------------------------------------------------------
------------------------------------------------------------------------
------------------------------------------------------------------------
------------------------------------------------------------------------
------------------------------------------------------------------------
------------------------------------------------------------------------
---------LIPERTVWKYFVQLCSALEHMHSR---------------------------------------
----RVMHRDI--------KPANVFITA--------------------------------------------
------------------------------------------------------------------------
------------------------------------------------------------------------
------------------------------------------------------------------------
------------------------------------------------------------------------
------------------------------------------------------------------------
------------------------------------------------------------------------
-----------TGVVKLGDLGLGRFFSSKTTA--a-------------------------------------
------------------------------------------------------------------------
------------------------------------------------------------------------
------------------------------------------------------------------------
------------------------------------------------------------------------
------------------------------------------------------------------------
------------------------------------------------------------------------
------------------------------------------------------------------------
------HSLVGTPYYMSPERIHE-------------------------------------------------
------------------------------------------------------------------------
------NGYN-FKSDIWSLGCLLYEMAAL---------------QSPFYG--dk------------------
------------------------------------------------------------------------
---------------------------------------------------------MNLYSLCKKIEQC--
dypplpsdhys-------------------------------------------------------------
------------------------------------------------------------------------
------------------------------------------------------------------------
------------------------------------------------------------------------
------------------------------------------------------------------------
------------------------------------------------------------------------
------------------------------------EELRQLVNMCINPDPEKRPD----------------
-----VTYVYDVAKR
>NEK_NEK8/4-258 NEK8_HUMAN NEK8 Q86SG6
YERI----------------RVVGRGA------------------FGIVHLCLR--ka--------------
------------------------------------------------------------------------
-------DQKLVIIKQIP--veqmtkee--------------------------------------------
------------------------------------------------------------------------
---------------------------------------RQAAQNECQVLKLL-------------------
------------------------------NHPNVIEYYENFLEDK--------------------------
------------------------------------------------------------------------
------------------------------------------------------------------------
---------------------------------------------------------------------ALM
IAMEYAPG-------------GTLAEFIQK--rcns------------------------------------
------------------------------------------------------------------------
------------------------------------------------------------------------
------------------------------------------------------------------------
------------------------------------------------------------------------
------------------------------------------------------------------------
------------------------------------------------------------------------
---------LLEEETILHFFVQILLALHHVHTH---------------------------------------
----LILHRDL--------KTQNILLDK--h-----------------------------------------
------------------------------------------------------------------------
------------------------------------------------------------------------
------------------------------------------------------------------------
------------------------------------------------------------------------
------------------------------------------------------------------------
------------------------------------------------------------------------
-----------RMVVKIGDFGISKILSSKSKA----------------------------------------
------------------------------------------------------------------------
------------------------------------------------------------------------
------------------------------------------------------------------------
------------------------------------------------------------------------
------------------------------------------------------------------------
------------------------------------------------------------------------
------------------------------------------------------------------------
------YTVVGTPCYISPELCEG-------------------------------------------------
------------------------------------------------------------------------
------KPYN-QKSDIWALGCVLYELASL---------------KRAFEA----------------------
------------------------------------------------------------------------
---------------------------------------------------------ANLPALVLKIMSG--
tfapisdrys--------------------------------------------------------------
------------------------------------------------------------------------
------------------------------------------------------------------------
------------------------------------------------------------------------
------------------------------------------------------------------------
------------------------------------------------------------------------
------------------------------------PELRQLVLSLLSLEPAQRPP----------------
-----LSHIMAQPLC
>NEK_NEK9/52-308 NEK9_HUMAN NEK9 Q8TD19
YIPI----------------RVLGRGA------------------FGEATLYRR--te--------------
------------------------------------------------------------------------
-------DDSLVVWKEVD--ltrlseke--------------------------------------------
------------------------------------------------------------------------
---------------------------------------RRDALNEIVILALL-------------------
------------------------------QHDNIIAYYNHFMDNT--------------------------
------------------------------------------------------------------------
------------------------------------------------------------------------
---------------------------------------------------------------------TLL
IELEYCNG-------------GNLYDKILR--qkdk------------------------------------
------------------------------------------------------------------------
------------------------------------------------------------------------
------------------------------------------------------------------------
------------------------------------------------------------------------
------------------------------------------------------------------------
------------------------------------------------------------------------
---------LFEEEMVVWYLFQIVSAVSCIHKA---------------------------------------
----GILHRDI--------KTLNIFLTK--------------------------------------------
------------------------------------------------------------------------
------------------------------------------------------------------------
------------------------------------------------------------------------
------------------------------------------------------------------------
------------------------------------------------------------------------
------------------------------------------------------------------------
-----------ANLIKLGDYGLAKKLNSEYSM--a-------------------------------------
------------------------------------------------------------------------
------------------------------------------------------------------------
------------------------------------------------------------------------
------------------------------------------------------------------------
------------------------------------------------------------------------
------------------------------------------------------------------------
------------------------------------------------------------------------
------ETLVGTPYYMSPELCQG-------------------------------------------------
------------------------------------------------------------------------
------VKYN-FKSDIWAVGCVIFELLTL---------------KRTFDA----------------------
------------------------------------------------------------------------
---------------------------------------------------------TNPLNLCVKIVQG--
iramevdssqys------------------------------------------------------------
------------------------------------------------------------------------
------------------------------------------------------------------------
------------------------------------------------------------------------
------------------------------------------------------------------------
------------------------------------------------------------------------
------------------------------------LELIQMVHSCLDQDPEQRPT----------------
-----ADELLDRPLL
>OTHER_AAK1/46-313 AAK1_HUMAN AAK1 Q2M2I8
VTVD----------------EVLAEGG------------------FAIVFLVRT--s---------------
------------------------------------------------------------------------
-------NGMKCALKRMF--vnnehd----------------------------------------------
------------------------------------------------------------------------
---------------------------------------LQVCKREIQIMRDL--s----------------
------------------------------GHKNIVGYIDSSINNV--ssgdvw------------------
------------------------------------------------------------------------
------------------------------------------------------------------------
---------------------------------------------------------------------EVL
ILMDFCRG-------------GQVVNLMNQ--rlqt------------------------------------
------------------------------------------------------------------------
------------------------------------------------------------------------
------------------------------------------------------------------------
------------------------------------------------------------------------
------------------------------------------------------------------------
------------------------------------------------------------------------
---------GFTENEVLQIFCDTCEAVARLHQC--kt-----------------------------------
----PIIHRDL--------KVENILLHD--------------------------------------------
------------------------------------------------------------------------
------------------------------------------------------------------------
------------------------------------------------------------------------
------------------------------------------------------------------------
------------------------------------------------------------------------
------------------------------------------------------------------------
-----------RGHYVLCDFGSATNKFQNPQT--egvnavede-----------------------------
------------------------------------------------------------------------
------------------------------------------------------------------------
------------------------------------------------------------------------
------------------------------------------------------------------------
------------------------------------------------------------------------
------------------------------------------------------------------------
------------------------------------------------------------------------
------IKKYTTLSYRAPEMVNL--ysg--------------------------------------------
------------------------------------------------------------------------
------KIIT-TKADIWALGCLLYKLCYF---------------TLPFGE----------------------
------------------------------------------------------------------------
--------------------------------------------------------------SQVAICDG--
nftipdnsrys-------------------------------------------------------------
------------------------------------------------------------------------
------------------------------------------------------------------------
------------------------------------------------------------------------
------------------------------------------------------------------------
------------------------------------------------------------------------
------------------------------------QDMHCLIRYMLEPDPDKRPD----------------
-----IYQVSYFSFK
>OTHER_BMP2K/51-317 BMP2K_HUMAN BMP2K Q9NSY1
VTLE----------------ESLAEGG------------------FSTVFLVRT--h---------------
------------------------------------------------------------------------
-------GGIRCALKRMY--vnnmpd----------------------------------------------
------------------------------------------------------------------------
---------------------------------------LNVCKREITIMKEL--s----------------
------------------------------GHKNIVGYLDCAVNSI--sdnvw-------------------
------------------------------------------------------------------------
------------------------------------------------------------------------
---------------------------------------------------------------------EVL
ILMEYCRA-------------GQVVNQMNK--klqt------------------------------------
------------------------------------------------------------------------
------------------------------------------------------------------------
------------------------------------------------------------------------
------------------------------------------------------------------------
------------------------------------------------------------------------
------------------------------------------------------------------------
---------GFTEPEVLQIFCDTCEAVARLHQC--kt-----------------------------------
----PIIHRDL--------KVENILLND--------------------------------------------
------------------------------------------------------------------------
------------------------------------------------------------------------
------------------------------------------------------------------------
------------------------------------------------------------------------
------------------------------------------------------------------------
------------------------------------------------------------------------
-----------GGNYVLCDFGSATNKFLNPQK--dgvnvveee-----------------------------
------------------------------------------------------------------------
------------------------------------------------------------------------
------------------------------------------------------------------------
------------------------------------------------------------------------
------------------------------------------------------------------------
------------------------------------------------------------------------
------------------------------------------------------------------------
------IKKYTTLSYRAPEMINL--ygg--------------------------------------------
------------------------------------------------------------------------
------KPIT-TKADIWALGCLLYKLCFF---------------TLPFGE----------------------
------------------------------------------------------------------------
--------------------------------------------------------------SQVAICDG--
nftipdnsrys-------------------------------------------------------------
------------------------------------------------------------------------
------------------------------------------------------------------------
------------------------------------------------------------------------
------------------------------------------------------------------------
------------------------------------------------------------------------
------------------------------------RNIHCLIRFMLEPDPEHRPD----------------
-----IFQVSYFAFK
>OTHER_CDC7/58-569 CDC7_HUMAN CDC7 O00311
FKIE----------------DKIGEGT------------------FSSVYLATA--qlqvg-----------
------------------------------------------------------------------------
-------PEEKIALKHLI--ptsh------------------------------------------------
------------------------------------------------------------------------
---------------------------------------PIRIAAELQCLTVA--g----------------
------------------------------GQDNVMGVKYCFRKND--------------------------
------------------------------------------------------------------------
------------------------------------------------------------------------
---------------------------------------------------------------------HVV
IAMPYLEH-------------ESFLDILN-------------------------------------------
------------------------------------------------------------------------
------------------------------------------------------------------------
------------------------------------------------------------------------
------------------------------------------------------------------------
------------------------------------------------------------------------
------------------------------------------------------------------------
---------SLSFQEVREYMLNLFKALKRIHQF---------------------------------------
----GIVHRDV--------KPSNFLYNR--r-----------------------------------------
------------------------------------------------------------------------
------------------------------------------------------------------------
------------------------------------------------------------------------
------------------------------------------------------------------------
------------------------------------------------------------------------
------------------------------------------------------------------------
-----------LKKYALVDFGLAQGTHDTKIE--llkfvqseaqqercsqnkshiitgnkiplsgpvpkeld
qqsttkasvkrpytnaqiqikqgkdgkegsvglsvqrsvfgernfnihssishespavklmkqsktvdvlsr
klatkkkaistkvmnsavmrktasscpasltcdcyatdkvcsiclsrrqqv---------------------
------------------------------------------------------------------------
------------------------------------------------------------------------
------------------------------------------------------------------------
------------------------------------------------------------------------
------------------------------------------------------------------------
------APRAGTPGFRAPEVLTK--c----------------------------------------------
------------------------------------------------------------------------
------PNQT-TAIDMWSAGVIFLSLLSG--r------------YPFYKA----------------------
------------------------------------------------------------------------
---------------------------------------------------------SDDLTALAQIMTI--
rgsretiqaaktfgksilcskevpaqdlrklcerlrgmdsstpkltsdiqghashqpaisektdhkasclvq
tppgqysgnsfkkgdsnscehcfdeyntnlegwnevp-----------------------------------
------------------------------------------------------------------------
------------------------------------------------------------------------
------------------------------------------------------------------------
------------------------------------------------------------------------
------------------------------------DEAYDLLDKLLDLNPASRIT----------------
-----AEEALLHPFF
>OTHER_CHUK/15-309 IKKA_HUMAN CHUK O15111
WEMR----------------ERLGTGG------------------FGNVCLYQH--re--------------
------------------------------------------------------------------------
-------LDLKIAIKSCR--lelstkn---------------------------------------------
------------------------------------------------------------------------
---------------------------------------RERWCHEIQIMKKL-------------------
------------------------------NHANVVKACDVPEELN--ilihd-------------------
------------------------------------------------------------------------
------------------------------------------------------------------------
---------------------------------------------------------------------VPL
LAMEYCSG-------------GDLRKLLNK--pencc-----------------------------------
------------------------------------------------------------------------
------------------------------------------------------------------------
------------------------------------------------------------------------
------------------------------------------------------------------------
------------------------------------------------------------------------
------------------------------------------------------------------------
---------GLKESQILSLLSDIGSGIRYLHEN---------------------------------------
----KIIHRDL--------KPENIVLQD--vgg---------------------------------------
------------------------------------------------------------------------
------------------------------------------------------------------------
------------------------------------------------------------------------
------------------------------------------------------------------------
------------------------------------------------------------------------
------------------------------------------------------------------------
-----------KIIHKIIDLGYAKDVDQGSLC----------------------------------------
------------------------------------------------------------------------
------------------------------------------------------------------------
------------------------------------------------------------------------
------------------------------------------------------------------------
------------------------------------------------------------------------
------------------------------------------------------------------------
------------------------------------------------------------------------
------TSFVGTLQYLAPELFEN-------------------------------------------------
------------------------------------------------------------------------
------KPYT-ATVDYWSFGTMVFECIAG---------------YRPFLH--h-------------------
------------------------------------------------------------------------
---------------------------------------------------------LQPFTWHEKIKKK--
dpkcifaceemsgevrfsshlpqpnslcslvv----------------------------------------
------------------------------------------------------------------------
------------------------------------------------------------------------
------------------------------------------------------------------------
------------------------------------------------------------------------
------------------------------------------------------------------------
------------------------------------EPMENWLQLMLNWDPQQRGG--pvdltlkqpr----
-----CFVLMDHILN
>OTHER_DSTYK/648-908 DUSTY_HUMAN DSTYK Q6XUX3
LHRK--pklg----------QELGRGQ------------------YGVVYLCDN--wg--------------
------------------------------------------------------------------------
-------GHFPCALKSVV--ppdekh----------------------------------------------
------------------------------------------------------------------------
---------------------------------------WNDLALEFHYMRSL--p----------------
------------------------------KHERLVDLHGSVIDYN--ygggssi-----------------
------------------------------------------------------------------------
------------------------------------------------------------------------
---------------------------------------------------------------------AVL
LIMERLHR-------------DLYTGLKA-------------------------------------------
------------------------------------------------------------------------
------------------------------------------------------------------------
------------------------------------------------------------------------
------------------------------------------------------------------------
------------------------------------------------------------------------
------------------------------------------------------------------------
---------GLTLETRLQIALDVVEGIRFLHSQ---------------------------------------
----GLVHRDI--------KLKNVLLDK--------------------------------------------
------------------------------------------------------------------------
------------------------------------------------------------------------
------------------------------------------------------------------------
------------------------------------------------------------------------
------------------------------------------------------------------------
------------------------------------------------------------------------
-----------QNRAKITDLGFCKPEAMMS------------------------------------------
------------------------------------------------------------------------
------------------------------------------------------------------------
------------------------------------------------------------------------
------------------------------------------------------------------------
------------------------------------------------------------------------
------------------------------------------------------------------------
------------------------------------------------------------------------
------GSIVGTPIHMAPELFT--------------------------------------------------
------------------------------------------------------------------------
------GKYD-NSVDVYAFGILFWYICSG-----------------------svklpeaferc---------
------------------------------------------------------------------------
---------------------------------------------------------ASKDHLWNNVRRG--
arperlpvfd--------------------------------------------------------------
------------------------------------------------------------------------
------------------------------------------------------------------------
------------------------------------------------------------------------
------------------------------------------------------------------------
------------------------------------------------------------------------
------------------------------------EECWQLMEACWDGDPLKRPL----------------
-----LGIVQPMLQG
>OTHER_ERN1/569-832 ERN1_HUMAN ERN1 O75460
ISFC--pk------------DVLGHGA--e---------------GTIVYRGMF------------------
------------------------------------------------------------------------
-------DNRDVAVKRIL--pec-------------------------------------------------
------------------------------------------------------------------------
---------------------------------------FSFADREVQLLRES--d----------------
------------------------------EHPNVIRYFCTEKDRQ--------------------------
------------------------------------------------------------------------
------------------------------------------------------------------------
---------------------------------------------------------------------FQY
IAIELCA--------------ATLQEYVEQ--kdf-------------------------------------
------------------------------------------------------------------------
------------------------------------------------------------------------
------------------------------------------------------------------------
------------------------------------------------------------------------
------------------------------------------------------------------------
------------------------------------------------------------------------
---------AHLGLEPITLLQQTTSGLAHLHSL---------------------------------------
----NIVHRDL--------KPHNILISM--pnahg-------------------------------------
------------------------------------------------------------------------
------------------------------------------------------------------------
------------------------------------------------------------------------
------------------------------------------------------------------------
------------------------------------------------------------------------
------------------------------------------------------------------------
-----------KIKAMISDFGLCKKLAVGRHS--fsrr----------------------------------
------------------------------------------------------------------------
------------------------------------------------------------------------
------------------------------------------------------------------------
------------------------------------------------------------------------
------------------------------------------------------------------------
------------------------------------------------------------------------
------------------------------------------------------------------------
------SGVPGTEGWIAPEMLSE--dck--------------------------------------------
------------------------------------------------------------------------
------ENPT-YTVDIFSAGCVFYYVISE--g------------SHPFGK----------------------
------------------------------------------------------------------------
-----------------------------------------------------------SLQRQANILLG--
acsldclhpekhed----------------------------------------------------------
------------------------------------------------------------------------
------------------------------------------------------------------------
------------------------------------------------------------------------
------------------------------------------------------------------------
------------------------------------------------------------------------
------------------------------------VIARELIEKMIAMDPQKRPS----------------
-----AKHVLKHPFF
>OTHER_ERN2/518-781 ERN2_HUMAN ERN2 Q76MJ5
ISFN--pk------------DVLGRGA--g---------------GTFVFRGQF------------------
------------------------------------------------------------------------
-------EGRAVAVKRLL--rec-------------------------------------------------
------------------------------------------------------------------------
---------------------------------------FGLVRREVQLLQES--d----------------
------------------------------RHPNVLRYFCTERGPQ--------------------------
------------------------------------------------------------------------
------------------------------------------------------------------------
---------------------------------------------------------------------FHY
IALELCR--------------ASLQEYVEN--pdl-------------------------------------
------------------------------------------------------------------------
------------------------------------------------------------------------
------------------------------------------------------------------------
------------------------------------------------------------------------
------------------------------------------------------------------------
------------------------------------------------------------------------
---------DRGGLEPEVVLQQLMSGLAHLHSL---------------------------------------
----HIVHRDL--------KPGNILITG--pdsqg-------------------------------------
------------------------------------------------------------------------
------------------------------------------------------------------------
------------------------------------------------------------------------
------------------------------------------------------------------------
------------------------------------------------------------------------
------------------------------------------------------------------------
-----------LGRVVLSDFGLCKKLPAGRCS--fslh----------------------------------
------------------------------------------------------------------------
------------------------------------------------------------------------
------------------------------------------------------------------------
------------------------------------------------------------------------
------------------------------------------------------------------------
------------------------------------------------------------------------
------------------------------------------------------------------------
------SGIPGTEGWMAPELLQL--lpp--------------------------------------------
------------------------------------------------------------------------
------DSPT-SAVDIFSAGCVFYYVLSG--g------------SHPFGD----------------------
------------------------------------------------------------------------
-----------------------------------------------------------SLYRQANILTG--
apclahleeevhdk----------------------------------------------------------
------------------------------------------------------------------------
------------------------------------------------------------------------
------------------------------------------------------------------------
------------------------------------------------------------------------
------------------------------------------------------------------------
------------------------------------VVARDLVGAMLSPLPQPRPS----------------
-----APQVLAHPFF
>OTHER_GAK/40-315 GAK_HUMAN GAK O14976
LRVR----------------RVLAEGG------------------FAFVYEAQD--vg--------------
------------------------------------------------------------------------
-------SGREYALKRLL--sneeek----------------------------------------------
------------------------------------------------------------------------
---------------------------------------NRAIIQEVCFMKKL--s----------------
------------------------------GHPNIVQFCSAASIGK--eesdtgqa----------------
------------------------------------------------------------------------
------------------------------------------------------------------------
---------------------------------------------------------------------EFL
LLTELCK--------------GQLVEFLKK--mesrg-----------------------------------
------------------------------------------------------------------------
------------------------------------------------------------------------
------------------------------------------------------------------------
------------------------------------------------------------------------
------------------------------------------------------------------------
------------------------------------------------------------------------
---------PLSCDTVLKIFYQTCRAVQHMHRQ--kp-----------------------------------
----PIIHRDL--------KVENLLLSN--------------------------------------------
------------------------------------------------------------------------
------------------------------------------------------------------------
------------------------------------------------------------------------
------------------------------------------------------------------------
------------------------------------------------------------------------
------------------------------------------------------------------------
-----------QGTIKLCDFGSATTISHYPDY--swsaqrralveee-------------------------
------------------------------------------------------------------------
------------------------------------------------------------------------
------------------------------------------------------------------------
------------------------------------------------------------------------
------------------------------------------------------------------------
------------------------------------------------------------------------
------------------------------------------------------------------------
------ITRNTTPMYRTPEIIDL--ysn--------------------------------------------
------------------------------------------------------------------------
------FPIG-EKQDIWALGCILYLLCFR---------------QHPFED----------------------
------------------------------------------------------------------------
-------------------------------------------------------------GAKLRIVNG--
kysipphdtqy-------------------------------------------------------------
------------------------------------------------------------------------
------------------------------------------------------------------------
------------------------------------------------------------------------
------------------------------------------------------------------------
------------------------------------------------------------------------
------------------------------------TVFHSLIRAMLQVNPEERLS----------------
-----IAEVVHQLQE
>OTHER_IKBKB/15-308 IKKB_HUMAN IKBKB O14920
WEMK----------------ERLGTGG------------------FGNVIRWHN--qe--------------
------------------------------------------------------------------------
-------TGEQIAIKQCR--qelsprn---------------------------------------------
------------------------------------------------------------------------
---------------------------------------RERWCLEIQIMRRL-------------------
------------------------------THPNVVAARDVPEGMQ--nlapnd------------------
------------------------------------------------------------------------
------------------------------------------------------------------------
---------------------------------------------------------------------LPL
LAMEYCQG-------------GDLRKYLNQ--fencc-----------------------------------
------------------------------------------------------------------------
------------------------------------------------------------------------
------------------------------------------------------------------------
------------------------------------------------------------------------
------------------------------------------------------------------------
------------------------------------------------------------------------
---------GLREGAILTLLSDIASALRYLHEN---------------------------------------
----RIIHRDL--------KPENIVLQQ--geq---------------------------------------
------------------------------------------------------------------------
------------------------------------------------------------------------
------------------------------------------------------------------------
------------------------------------------------------------------------
------------------------------------------------------------------------
------------------------------------------------------------------------
-----------RLIHKIIDLGYAKELDQGSLC----------------------------------------
------------------------------------------------------------------------
------------------------------------------------------------------------
------------------------------------------------------------------------
------------------------------------------------------------------------
------------------------------------------------------------------------
------------------------------------------------------------------------
------------------------------------------------------------------------
------TSFVGTLQYLAPELLEQ-------------------------------------------------
------------------------------------------------------------------------
------QKYT-VTVDYWSFGTLAFECITG---------------FRPFLP--n-------------------
------------------------------------------------------------------------
---------------------------------------------------------WQPVQWHSKVRQK--
sevdivvsedlngtvkfssslpypnnlnsvla----------------------------------------
------------------------------------------------------------------------
------------------------------------------------------------------------
------------------------------------------------------------------------
------------------------------------------------------------------------
------------------------------------------------------------------------
------------------------------------ERLEKWLQLMLMWHPRQRGT--dptygpng------
-----CFKALDDILN
>OTHER_IKBKE/9-304 IKKE_HUMAN IKBKE Q14164
WHTD----------------DLLGQGA------------------TASVYKARN--kk--------------
------------------------------------------------------------------------
-------SGELVAVKVFN--ttsylrp---------------------------------------------
------------------------------------------------------------------------
---------------------------------------REVQVREFEVLRKL-------------------
------------------------------NHQNIVKLFAVEETGG--sr----------------------
------------------------------------------------------------------------
------------------------------------------------------------------------
---------------------------------------------------------------------QKV
LVMEYCSS-------------GSLLSVLES--penaf-----------------------------------
------------------------------------------------------------------------
------------------------------------------------------------------------
------------------------------------------------------------------------
------------------------------------------------------------------------
------------------------------------------------------------------------
------------------------------------------------------------------------
---------GLPEDEFLVVLRCVVAGMNHLREN---------------------------------------
----GIVHRDI--------KPGNIMRLV--geeg--------------------------------------
------------------------------------------------------------------------
------------------------------------------------------------------------
------------------------------------------------------------------------
------------------------------------------------------------------------
------------------------------------------------------------------------
------------------------------------------------------------------------
-----------QSIYKLTDFGAARELDDDEKF----------------------------------------
------------------------------------------------------------------------
------------------------------------------------------------------------
------------------------------------------------------------------------
------------------------------------------------------------------------
------------------------------------------------------------------------
------------------------------------------------------------------------
------------------------------------------------------------------------
------VSVYGTEEYLHPDMYER--avlrkpqq---------------------------------------
------------------------------------------------------------------------
------KAFG-VTVDLWSIGVTLYHAATG---------------SLPFIP--fggp----------------
------------------------------------------------------------------------
---------------------------------------------------------RRNKEIMYRITTE--
kpagaiagaqrrengplewsytlpitcqlslglq--------------------------------------
------------------------------------------------------------------------
------------------------------------------------------------------------
------------------------------------------------------------------------
------------------------------------------------------------------------
------------------------------------------------------------------------
------------------------------------SQLVPILANILEVEQAKCWG----------------
-----FDQFFAETSD
>OTHER_MLKL/201-468 MLKL_HUMAN MLKL Q8NB16
LSGS--pw------------ILLRENE------------------VSTLYKGEY------------------
------------------------------------------------------------------------
-------HRAPVAIKVFK--klqagsiaiv------------------------------------------
------------------------------------------------------------------------
---------------------------------------RQTFNKEIKTMKKF-------------------
------------------------------ESPNILRIFGICIDET--vtpp--------------------
------------------------------------------------------------------------
------------------------------------------------------------------------
---------------------------------------------------------------------QFS
IVMEYCEL-------------GTLRELLDR--ek--------------------------------------
------------------------------------------------------------------------
------------------------------------------------------------------------
------------------------------------------------------------------------
------------------------------------------------------------------------
------------------------------------------------------------------------
------------------------------------------------------------------------
---------DLTLGKRMVLVLGAARGLYRLHHS--ea-----------------------------------
----PELHGKI--------RSSNFLVTQ--------------------------------------------
------------------------------------------------------------------------
------------------------------------------------------------------------
------------------------------------------------------------------------
------------------------------------------------------------------------
------------------------------------------------------------------------
------------------------------------------------------------------------
-----------GYQVKLAGFELRKTQTSMSLG--ttrek---------------------------------
------------------------------------------------------------------------
------------------------------------------------------------------------
------------------------------------------------------------------------
------------------------------------------------------------------------
------------------------------------------------------------------------
------------------------------------------------------------------------
------------------------------------------------------------------------
------TDRVKSTAYLSPQELED--vf---------------------------------------------
------------------------------------------------------------------------
------YQYD-VKSEIYSFGIVLWEIATG---------------DIPFQG----------------------
------------------------------------------------------------------------
---------------------------------------------------------CNSEKIRKLVAVK--
rqqeplgedcp-------------------------------------------------------------
------------------------------------------------------------------------
------------------------------------------------------------------------
------------------------------------------------------------------------
------------------------------------------------------------------------
------------------------------------------------------------------------
------------------------------------SELREIIDECRAHDPSVRPS----------------
-----VDEILKKLST
>OTHER_MOS/60-340 MOS_HUMAN MOS P00540
VCLL----------------QRLGAGG------------------FGSVYKATY------------------
------------------------------------------------------------------------
-------RGVPVAIKQVN--kctknrlas-------------------------------------------
------------------------------------------------------------------------
---------------------------------------RRSFWAELNVA-RL-------------------
------------------------------RHDNIVRVVAASTRTP--agsns-------------------
------------------------------------------------------------------------
------------------------------------------------------------------------
---------------------------------------------------------------------LGT
IIMEFGGN-------------VTLHQVIYG--aaghpegdagephcrtgg----------------------
------------------------------------------------------------------------
------------------------------------------------------------------------
------------------------------------------------------------------------
------------------------------------------------------------------------
------------------------------------------------------------------------
------------------------------------------------------------------------
---------QLSLGKCLKYSLDVVNGLLFLHSQ---------------------------------------
----SIVHLDL--------KPANILISE--qdvckisdf---------------------------------
------------------------------------------------------------------------
------------------------------------------------------------------------
------------------------------------------------------------------------
------------------------------------------------------------------------
------------------------------------------------------------------------
------------------------------------------------------------------------
-----------GCSEKLEDLLCFQTPS---------------------------------------------
------------------------------------------------------------------------
------------------------------------------------------------------------
------------------------------------------------------------------------
------------------------------------------------------------------------
------------------------------------------------------------------------
------------------------------------------------------------------------
------------------------------------------------------------------------
------YPLGGTYTHRAPELLKG-------------------------------------------------
------------------------------------------------------------------------
------EGVT-PKADIYSFAITLWQMTTK---------------QAPYSG----------------------
------------------------------------------------------------------------
---------------------------------------------------------ERQHILYAVVAYD--
lrpslsaavfedslpg--------------------------------------------------------
------------------------------------------------------------------------
------------------------------------------------------------------------
------------------------------------------------------------------------
------------------------------------------------------------------------
------------------------------------------------------------------------
------------------------------------QRLGDVIQRCWRPSAAQRPS----------------
-----ARLLLVDLTS
>OTHER_NRBP1/64-327 NRBP_HUMAN NRBP1 Q9UHY1
WQKR--reev----------NQRNVPG------------------IDSAYLAMD--te--------------
------------------------------------------------------------------------
-------EGVEVVWNEVQ--fserk-----------------------------------------------
------------------------------------------------------------------------
---------------------------------------NYKLQEEKVRAVFD--nliql------------
------------------------------EHLNIVKFHKYWADIK--enka--------------------
------------------------------------------------------------------------
------------------------------------------------------------------------
---------------------------------------------------------------------RVI
FITEYMSS-------------GSLKQFLKK--tkknhk----------------------------------
------------------------------------------------------------------------
------------------------------------------------------------------------
------------------------------------------------------------------------
------------------------------------------------------------------------
------------------------------------------------------------------------
------------------------------------------------------------------------
---------TMNEKAWKRWCTQILSALSYLHSC--dp-----------------------------------
----PIIHGNL--------TCDTIFIQH--------------------------------------------
------------------------------------------------------------------------
------------------------------------------------------------------------
------------------------------------------------------------------------
------------------------------------------------------------------------
------------------------------------------------------------------------
------------------------------------------------------------------------
-----------NGLIKIGSVAPDTINNHVKTC----------------------------------------
------------------------------------------------------------------------
------------------------------------------------------------------------
------------------------------------------------------------------------
------------------------------------------------------------------------
------------------------------------------------------------------------
------------------------------------------------------------------------
------------------------------------------------------------------------
------REEQKNLHFFAPEYGEV-------------------------------------------------
------------------------------------------------------------------------
------TNVT-TAVDIYSFGMCALEMAVL-----------------------eiqgng--------------
------------------------------------------------------------------------
---------------------------------------------------------ESSYVPQEAISSA--
iqlled------------------------------------------------------------------
------------------------------------------------------------------------
------------------------------------------------------------------------
------------------------------------------------------------------------
------------------------------------------------------------------------
------------------------------------------------------------------------
------------------------------------PLQREFIQKCLQSEPARRPT----------------
-----ARELLFHPAL
>OTHER_NRBP12/37-306 NRBP2_HUMAN NRBP2 Q9NSY0
WQKR--reqv----------NQGNMPG------------------LQSTFLAMD--te--------------
------------------------------------------------------------------------
-------EGVEVVWNELH--fgdrk-----------------------------------------------
------------------------------------------------------------------------
---------------------------------------AFAAHEEKIQTVFE--qlvlv------------
------------------------------DHPNIVKLHKYWLDTS--eaca--------------------
------------------------------------------------------------------------
------------------------------------------------------------------------
---------------------------------------------------------------------RVI
FITEYVSS-------------GSLKQFLKK--tkknhk----------------------------------
------------------------------------------------------------------------
------------------------------------------------------------------------
------------------------------------------------------------------------
------------------------------------------------------------------------
------------------------------------------------------------------------
------------------------------------------------------------------------
---------AMNARAWKRWCTQILSALSFLHAC--sp-----------------------------------
----PIIHGNL--------TSDTIFIQH--------------------------------------------
------------------------------------------------------------------------
------------------------------------------------------------------------
------------------------------------------------------------------------
------------------------------------------------------------------------
------------------------------------------------------------------------
------------------------------------------------------------------------
-----------NGLIKIGSVWHRIFSNALPDD--lrspirae------------------------------
------------------------------------------------------------------------
------------------------------------------------------------------------
------------------------------------------------------------------------
------------------------------------------------------------------------
------------------------------------------------------------------------
------------------------------------------------------------------------
------------------------------------------------------------------------
------REELRNLHFFPPEYGE--------------------------------------------------
------------------------------------------------------------------------
------VADG-TAVDIFSFGMCALEMAVL-----------------------eiqtng--------------
------------------------------------------------------------------------
----------------------------------------------------------DTRVTEEAIARA--
rhslsd------------------------------------------------------------------
------------------------------------------------------------------------
------------------------------------------------------------------------
------------------------------------------------------------------------
------------------------------------------------------------------------
------------------------------------------------------------------------
------------------------------------PNMREFILCCLARDPARRPS----------------
-----AHSLLFHRVL
>OTHER_PAN3/480-751 PAN3_HUMAN PAN3 Q58A45
HSLF----------------PLEPLPP--pnriqkssnfgy----ITSCYKAVN--sk--------------
------------------------------------------------------------------------
-------DDLPYCLRRIH--gfrlv-----------------------------------------------
------------------------------------------------------------------------
---------------------------------------NTKCMVLVDMWKKI-------------------
------------------------------QHSNIVTLREVFTTKA--faep--------------------
------------------------------------------------------------------------
------------------------------------------------------------------------
---------------------------------------------------------------------SLV
FAYDFHAG-------------GETMMSRHF--ndpnadayftkrkwgqhegplprqhag-------------
------------------------------------------------------------------------
------------------------------------------------------------------------
------------------------------------------------------------------------
------------------------------------------------------------------------
------------------------------------------------------------------------
------------------------------------------------------------------------
---------LLPESLIWAYIVQLSSALRTIHTA---------------------------------------
----GLACRVM--------DPTKILITG--------------------------------------------
------------------------------------------------------------------------
------------------------------------------------------------------------
------------------------------------------------------------------------
------------------------------------------------------------------------
------------------------------------------------------------------------
------------------------------------------------------------------------
-----------KTRLRVNCVGVFDVLTFDNSQ--nnnplal-------------------------------
------------------------------------------------------------------------
------------------------------------------------------------------------
------------------------------------------------------------------------
------------------------------------------------------------------------
------------------------------------------------------------------------
------------------------------------------------------------------------
------------------------------------------------------------------------
------------------------------------------------------------------------
------------------------------------------------------------------------
------MAQY-QQADLISLGKVVLALACN-----------------------slagiqr-------------
------------------------------------------------------------------------
---------------------------------------------------------ENLQKAMELVTIN--
ys----------------------------------------------------------------------
------------------------------------------------------------------------
------------------------------------------------------------------------
------------------------------------------------------------------------
------------------------------------------------------------------------
------------------------------------------------------------------------
------------------------------------SDLKNLILYLLTDQNRMRS-----------------
-----VNDIMPMIGA
>OTHER_PBK/32-320 TOPK_HUMAN PBK Q96KB5
SPFM----------------QKLGFGT------------------GVNVYLMKR--sprgl-----------
------------------------------------------------------------------------
-------SHSPWAVKKIN--picndhyrsvy-----------------------------------------
------------------------------------------------------------------------
---------------------------------------QKRLMDEAKILKSL-------------------
------------------------------HHPNIVGYRAFTEAND--g-----------------------
------------------------------------------------------------------------
------------------------------------------------------------------------
---------------------------------------------------------------------SLC
LAMEYGGE-------------KSLNDLIEE--rykasqd---------------------------------
------------------------------------------------------------------------
------------------------------------------------------------------------
------------------------------------------------------------------------
------------------------------------------------------------------------
------------------------------------------------------------------------
------------------------------------------------------------------------
---------PFPAAIILKVALNMARGLKYLHQE--k------------------------------------
----KLLHGDI--------KSSNVVIKG--d-----------------------------------------
------------------------------------------------------------------------
------------------------------------------------------------------------
------------------------------------------------------------------------
------------------------------------------------------------------------
------------------------------------------------------------------------
------------------------------------------------------------------------
-----------FETIKICDVGVSLPLDENMTV--tdpe----------------------------------
------------------------------------------------------------------------
------------------------------------------------------------------------
------------------------------------------------------------------------
------------------------------------------------------------------------
------------------------------------------------------------------------
------------------------------------------------------------------------
------------------------------------------------------------------------
------ACYIGTEPWKPKEAVEE--n----------------------------------------------
------------------------------------------------------------------------
------GVIT-DKADIFAFGLTLWEMMTL---------------SIPHIN--lsnddddedktfdesd----
------------------------------------------------------------------------
---------------------------------------------------------FDDEAYYAALGTR--
ppinmeeldesy------------------------------------------------------------
------------------------------------------------------------------------
------------------------------------------------------------------------
------------------------------------------------------------------------
------------------------------------------------------------------------
------------------------------------------------------------------------
------------------------------------QKVIELFSVCTNEDPKDRPS----------------
-----AAHIVEALET
>OTHER_PDIK1L/8-331 PDK1L_HUMAN PDIK1L Q8N165
YDLI----------------REVGRGS------------------YGVVYEAVI--rk--------------
------------------------------------------------------------------------
-------TSARVAVKKIR--chapen----------------------------------------------
------------------------------------------------------------------------
---------------------------------------VELALREFWALSSI--ks---------------
------------------------------QHPNVIHLEECILQKD--gmvqkmshgsnsslylqlvetslk
geiafdprsay-------------------------------------------------------------
------------------------------------------------------------------------
---------------------------------------------------------------------YLW
FVMDFCDG-------------GDMNEYLLS--r---------------------------------------
------------------------------------------------------------------------
------------------------------------------------------------------------
------------------------------------------------------------------------
------------------------------------------------------------------------
------------------------------------------------------------------------
------------------------------------------------------------------------
---------KPNRKTNTSFMLQLSSALAFLHKN---------------------------------------
----QIIHRDL--------KPDNILISQ--trldtsdl----------------------------------
------------------------------------------------------------------------
------------------------------------------------------------------------
------------------------------------------------------------------------
------------------------------------------------------------------------
------------------------------------------------------------------------
------------------------------------------------------------------------
-----------EPTLKVADFGLSKVCSASGQN--peepvsvnkcfl--------------------------
------------------------------------------------------------------------
------------------------------------------------------------------------
------------------------------------------------------------------------
------------------------------------------------------------------------
------------------------------------------------------------------------
------------------------------------------------------------------------
------------------------------------------------------------------------
------STACGTDFYMAPEVWE--------------------------------------------------
------------------------------------------------------------------------
------GHYT-AKADIFALGIIIWAMLER-----------------------itfidt--------------
------------------------------------------------------------------------
---------------------------------------------------------ETKKELLGSYVKQ--
gteivpvgeallenpkmellipvkkksmn-------------------------------------------
------------------------------------------------------------------------
------------------------------------------------------------------------
------------------------------------------------------------------------
------------------------------------------------------------------------
------------------------------------------------------------------------
------------------------------------GRMKQLIKEMLAANPQDRPD----------------
-----AFELELRLVQ
>OTHER_PEAK1/1327-1665 PEAK1_HUMAN PEAK1 Q9H792
FRLT--sd------------KPCCEAG------------------DAVYYTASY--akd-------------
------------------------------------------------------------------------
-------PLNNYAVKICK--skake-----------------------------------------------
------------------------------------------------------------------------
---------------------------------------SQQYYHSLAVRQSL--a----------------
------------------------------VHFNIQQDCGHFLAEV--pnrllpwedpddpekdeddmeete
edakgetdgknpkpcseaassqkenqgvmskkqrs-------------------------------------
------------------------------------------------------------------------
---------------------------------------------------------------------HVV
VITREVPC-------------LTVADFVRD--slaqhgkspdl-----------------------------
------------------------------------------------------------------------
------------------------------------------------------------------------
------------------------------------------------------------------------
------------------------------------------------------------------------
------------------------------------------------------------------------
------------------------------------------------------------------------
-----------YERQVCLLLLQLCSGLEHLKPY---------------------------------------
----HVTHCDL--------RLENLLLVH--yqpggtaqgfgpaepsptssy---------------------
------------------------------------------------------------------------
------------------------------------------------------------------------
------------------------------------------------------------------------
------------------------------------------------------------------------
------------------------------------------------------------------------
------------------------------------------------------------------------
-----------PTRLIVSNFSQAKQKSHLVD-----------------------------------------
------------------------------------------------------------------------
------------------------------------------------------------------------
------------------------------------------------------------------------
------------------------------------------------------------------------
------------------------------------------------------------------------
------------------------------------------------------------------------
------------------------------------------------------------------------
------PEILRDQSRLAPEIITA-------------------------------------------------
------------------------------------------------------------------------
-------TQY-KKCDEFQTGILIYEMLHL---------------PNPFDE----------------------
------------------------------------------------------------------------
------------------------------------------------------------------------
npelkereytradlpripfrspys------------------------------------------------
------------------------------------------------------------------------
------------------------------------------------------------------------
------------------------------------------------------------------------
------------------------------------------------------------------------
------------------------------------------------------------------------
------------------------------------RGLQQLASCLLNPNPSERIL----------------
-----ISDAKGILQC
>OTHER_PEAK3/171-397 PEAK3_HUMAN PEAK3 Q6ZS72
FRLL--ds------------SPCAESG------------------DALYYRVVR--ahed------------
------------------------------------------------------------------------
-------AWHILVAKVPK--pgadv-----------------------------------------------
------------------------------------------------------------------------
---------------------------------------PHPWGLELQASLSP-------------------
-------------------------------HFNLQGLCGLVPEGT--lpgapwr-----------------
------------------------------------------------------------------------
------------------------------------------------------------------------
---------------------------------------------------------------------GAV
ALAAEVPE-------------RTVAQWLAE--actqppee--------------------------------
------------------------------------------------------------------------
------------------------------------------------------------------------
------------------------------------------------------------------------
------------------------------------------------------------------------
------------------------------------------------------------------------
------------------------------------------------------------------------
-----------FVWAVALLLLQLSAALKFLEAW---------------------------------------
----GAALVEL--------RPENLLLVA--prgcattg----------------------------------
------------------------------------------------------------------------
------------------------------------------------------------------------
------------------------------------------------------------------------
------------------------------------------------------------------------
------------------------------------------------------------------------
------------------------------------------------------------------------
-----------PPRLLLTDFGRVCLQPPGPPG--spgp----------------------------------
------------------------------------------------------------------------
------------------------------------------------------------------------
------------------------------------------------------------------------
------------------------------------------------------------------------
------------------------------------------------------------------------
------------------------------------------------------------------------
------------------------------------------------------------------------
------------------------------------------------------------------------
------------------------------------------------------------------------
--------------HAPQLGSLLRALLSL-------------------------------------------
------------------------------------------------------------------------
------------------------------------------------------------------------
aapst-------------------------------------------------------------------
------------------------------------------------------------------------
------------------------------------------------------------------------
------------------------------------------------------------------------
------------------------------------------------------------------------
------------------------------------------------------------------------
------------------------------------TPLAAGLELLAAQLTRLRPS----------------
-----ASRTRGALQA
>OTHER_PINK1/156-509 PINK1_HUMAN PINK1 Q9BXM7
YLIG----------------QSIGKGC------------------SAAVYEATM--ptlpqnlevtkstgll
pgrgpgtsapgegqerapga----------------------------------------------------
-------PAFPLAIKMMW--nisagssseai-----------------------------------------
------------------------------------------------------------------------
---------------------------------------LNTMSQELVPASRV--alageygavtyrkskrg
pkqla-------------------------PHPNIIRVLRAFTSSV--pllpgalvdypdvlpsrlhpeglg
hgr---------------------------------------------------------------------
------------------------------------------------------------------------
---------------------------------------------------------------------TLF
LVMKNYPC--------------TLRQYLCV--n---------------------------------------
------------------------------------------------------------------------
------------------------------------------------------------------------
------------------------------------------------------------------------
------------------------------------------------------------------------
------------------------------------------------------------------------
------------------------------------------------------------------------
---------TPSPRLAAMMLLQLLEGVDHLVQQ---------------------------------------
----GIAHRDL--------KSDNILVEL--dpdg--------------------------------------
------------------------------------------------------------------------
------------------------------------------------------------------------
------------------------------------------------------------------------
------------------------------------------------------------------------
------------------------------------------------------------------------
------------------------------------------------------------------------
-----------CPWLVIADFGCCLADESIGLQ--lpfsswy-------------------------------
------------------------------------------------------------------------
------------------------------------------------------------------------
------------------------------------------------------------------------
------------------------------------------------------------------------
------------------------------------------------------------------------
------------------------------------------------------------------------
------------------------------------------------------------------------
------VDRGGNGCLMAPEVSTA--rpgpra-----------------------------------------
------------------------------------------------------------------------
------VIDY-SKADAWAVGAIAYEIFGL---------------VNPFYG----------------------
------------------------------------------------------------------------
-----------------------------------------------------------QGKAHLESRSY--
qeaqlpalpesvp-----------------------------------------------------------
------------------------------------------------------------------------
------------------------------------------------------------------------
------------------------------------------------------------------------
------------------------------------------------------------------------
------------------------------------------------------------------------
------------------------------------PDVRQLVRALLQREASKRPS----------------
-----ARVAANVLHL
>OTHER_PKMYT1/110-359 PMYT1_HUMAN PKMYT1 Q99640
FQRL----------------SRLGHGS------------------YGEVFKVRS--ke--------------
------------------------------------------------------------------------
-------DGRLYAVKRSM--spfrgpkd--------------------------------------------
------------------------------------------------------------------------
---------------------------------------RARKLAEVGSHEKV--g----------------
------------------------------QHPCCVRLEQAWEEGG--------------------------
------------------------------------------------------------------------
------------------------------------------------------------------------
---------------------------------------------------------------------ILY
LQTELCG--------------PSLQQHCEA--wga-------------------------------------
------------------------------------------------------------------------
------------------------------------------------------------------------
------------------------------------------------------------------------
------------------------------------------------------------------------
------------------------------------------------------------------------
------------------------------------------------------------------------
---------SLPEAQVWGYLRDTLLALAHLHSQ---------------------------------------
----GLVHLDV--------KPANIFLGP--------------------------------------------
------------------------------------------------------------------------
------------------------------------------------------------------------
------------------------------------------------------------------------
------------------------------------------------------------------------
------------------------------------------------------------------------
------------------------------------------------------------------------
-----------RGRCKLGDFGLLVELGTAGAG----------------------------------------
------------------------------------------------------------------------
------------------------------------------------------------------------
------------------------------------------------------------------------
------------------------------------------------------------------------
------------------------------------------------------------------------
------------------------------------------------------------------------
------------------------------------------------------------------------
------EVQEGDPRYMAPELLQ--------------------------------------------------
------------------------------------------------------------------------
------GSYG-TAADVFSLGLTILEVACN-----------------------mel-----------------
------------------------------------------------------------------------
---------------------------------------------------------PHGGEGWQQLRQG--
ylppeftagls-------------------------------------------------------------
------------------------------------------------------------------------
------------------------------------------------------------------------
------------------------------------------------------------------------
------------------------------------------------------------------------
------------------------------------------------------------------------
------------------------------------SELRSVLVMMLEPDPKLRAT----------------
-----AEALLALPVL
>OTHER_PRAG1/992-1327 PRAG1_HUMAN PRAG1 Q86YV5
FKLT--cn------------KPCCDSG------------------DAIYYCATC--sed-------------
------------------------------------------------------------------------
-------PGSTYAVKICK--apepktvsy-------------------------------------------
------------------------------------------------------------------------
-------------------------------------------------------cspsvp-----------
------------------------------VHFNIQQDCGHFV-----asvpssmlsspdapkdpvpalpth
ppaqeqd-----------------------------------------------------------------
------------------------------------------------------------------------
---------------------------------------------------------------------CVV
VITREVPH-------------QTASDFVRD--saashqaepea-----------------------------
------------------------------------------------------------------------
------------------------------------------------------------------------
------------------------------------------------------------------------
------------------------------------------------------------------------
------------------------------------------------------------------------
------------------------------------------------------------------------
-----------YERRVCFLLLQLCNGLEHLKEH---------------------------------------
----GIIHRDL--------CLENLLLVH--ctlqagpgpapapapapapaaaappcssaappaggtlspaag
paspegprekq-------------------------------------------------------------
------------------------------------------------------------------------
------------------------------------------------------------------------
------------------------------------------------------------------------
------------------------------------------------------------------------
------------------------------------------------------------------------
-----------LPRLIISNFLKAKQKPGGTPN----------------------------------------
------------------------------------------------------------------------
------------------------------------------------------------------------
------------------------------------------------------------------------
------------------------------------------------------------------------
------------------------------------------------------------------------
------------------------------------------------------------------------
------------------------------------------------------------------------
------LQQKKSQARLAPEIVS--------------------------------------------------
------------------------------------------------------------------------
------ASQY-RKFDEFQTGILIYELLHQ---------------PNPFEV----------------------
------------------------------------------------------------------------
------------------------------------------------------------------------
raqlrerdyrqedlpplpalslys------------------------------------------------
------------------------------------------------------------------------
------------------------------------------------------------------------
------------------------------------------------------------------------
------------------------------------------------------------------------
------------------------------------------------------------------------
------------------------------------PGLQQLAHLLLEADPIKRIR----------------
-----IGEAKRVLQC
>OTHER_PXK/146-396 PXK_HUMAN PXK Q7Z7A4
WEVV----------------EPLKDIG------------------WRIRKKYFL--mkiknq----------
------------------------------------------------------------------------
-------PKERLVLSWAD--lgpdkyls--------------------------------------------
------------------------------------------------------------------------
---------------------------------------DKDFQCLIKLLPSC-------------------
------------------------------LHPYIYRVTFATANES--------------------------
------------------------------------------------------------------------
------------------------------------------------------------------------
---------------------------------------------------------------------SAL
LIRMFNEK-------------GTLKDLIYK--akpkdpflkkycnpkkiq----------------------
------------------------------------------------------------------------
------------------------------------------------------------------------
------------------------------------------------------------------------
------------------------------------------------------------------------
------------------------------------------------------------------------
------------------------------------------------------------------------
---------GLELQQIKTYGRQILEVLKFLHDK---------------------------------------
----GFPYGHL--------HASNVMLD---------------------------------------------
------------------------------------------------------------------------
------------------------------------------------------------------------
------------------------------------------------------------------------
------------------------------------------------------------------------
------------------------------------------------------------------------
------------------------------------------------------------------------
-----------GDTCRLLDLE---------------------------------------------------
------------------------------------------------------------------------
------------------------------------------------------------------------
------------------------------------------------------------------------
------------------------------------------------------------------------
------------------------------------------------------------------------
------------------------------------------------------------------------
------------------------------------------------------------------------
------NSLLGLPSFYRSYFSQF--rk---------------------------------------------
------------------------------------------------------------------------
------INTL-ESVDVHCFGHLLYEMTYG-------------------------------------------
------------------------------------------------------------------------
------------------------------------------------------------------------
rppdsvpvdsfppaps--------------------------------------------------------
------------------------------------------------------------------------
------------------------------------------------------------------------
------------------------------------------------------------------------
------------------------------------------------------------------------
------------------------------------------------------------------------
------------------------------------MAVVAVLESTLSCEACKNGM--pt------------
-----ISRLLQMPLF
>OTHER_RNASEL/361-586 RN5A_HUMAN RNASEL Q05823
LKFF--idek----------YKIADTS------------------EGGIYLGFY------------------
------------------------------------------------------------------------
-------EKQEVAVKTFC--eg--------------------------------------------------
------------------------------------------------------------------------
---------------------------------------SPRAQREVSCLQSS--r----------------
------------------------------ENSHLVTFYGSESHRG--------------------------
------------------------------------------------------------------------
------------------------------------------------------------------------
---------------------------------------------------------------------HLF
VCVTLCE--------------QTLEACLDV--hrgedve---------------------------------
------------------------------------------------------------------------
------------------------------------------------------------------------
------------------------------------------------------------------------
------------------------------------------------------------------------
------------------------------------------------------------------------
------------------------------------------------------------------------
---------NEEDEFARNVLSSIFKAVQELHLS--c------------------------------------
----GYTHQDL--------QPQNILIDS--------------------------------------------
------------------------------------------------------------------------
------------------------------------------------------------------------
------------------------------------------------------------------------
------------------------------------------------------------------------
------------------------------------------------------------------------
------------------------------------------------------------------------
-----------KKAAHLADFDKSIKWAGD-------------------------------------------
------------------------------------------------------------------------
------------------------------------------------------------------------
------------------------------------------------------------------------
------------------------------------------------------------------------
------------------------------------------------------------------------
------------------------------------------------------------------------
------------------------------------------------------------------------
------------------------------------------------------------------------
------------------------------------------------------------------------
-------PQE-VKRDLEDLGRLVLYVVKK-------------------------------------------
------------------------------------------------------------------------
------------------------------------------------------------------------
gsisfedlkaqsneevvqlspd--------------------------------------------------
------------------------------------------------------------------------
------------------------------------------------------------------------
------------------------------------------------------------------------
------------------------------------------------------------------------
------------------------------------------------------------------------
------------------------------------EETKDLIHRLFHPGEHVRDC----------------
-----LSDLLGHPFF
>OTHER_RPS6KC1/337-1059 KS6C1_HUMAN RPS6KC1 Q96S38
LKAF----------------RVLGV--------------------IDKVLLVMD--tr--------------
------------------------------------------------------------------------
-------TEQTFILKGLR--ks--------------------------------------------------
------------------------------------------------------------------------
---------------------------------------SEYSRNRKTIIPR--------------------
------------------------------CVPNMVCLHKYIISEE--------------------------
------------------------------------------------------------------------
------------------------------------------------------------------------
---------------------------------------------------------------------SVF
LVLQHAEG-------------GKLWSYISK--flnrspeesfdikevkkptlakvhlqqptsspqdsssfes
rgsdggsmlkalplkssltpssqddsnqeddgqdsspkwpdsgssseeecttsyltlcneygqekiepgsln
eepfmktegngvdtkaiksfpahlaadsdspstqlrahelkffpnddpeavssprtsdslsrsknspmeffr
idskdsasellgldfgeklyslkseplkpfftlpdgdsasrsfntseskvefkaqdtisrgsddsvpvisfk
daafddvsgtdegrpdllvnlpgelestreaaamgptkftqtnigiienklleapdvlclrlsteqcqahee
kgieelsdpsgpksysitekhyaqedprmlfvaavdhsssgdmsllpssdpkfqglgvvesavtannteesl
fricsplsganeyiastdtlkteevllftdqtddlakeeptslfqrdsetkgesglvlegdkeihqifedld
kklalasrfYIPEGCIQRWAAEMVVALDALHRE---------------------------------------
----GIVCRDL--------NPNNILLND--------------------------------------------
------------------------------------------------------------------------
------------------------------------------------------------------------
------------------------------------------------------------------------
------------------------------------------------------------------------
------------------------------------------------------------------------
------------------------------------------------------------------------
-----------RGHIQLTYFSRWSEVEDSC------------------------------------------
------------------------------------------------------------------------
------------------------------------------------------------------------
------------------------------------------------------------------------
------------------------------------------------------------------------
------------------------------------------------------------------------
------------------------------------------------------------------------
------------------------------------------------------------------------
------DSDAIERMYCAPEVGAI-------------------------------------------------
------------------------------------------------------------------------
------TEET-EACDWWSLGAVLFELLTG-----------------------ktlvechpagintht-----
------------------------------------------------------------------------
------------------------------------------------------------------------
tlnmpecvs---------------------------------------------------------------
------------------------------------------------------------------------
------------------------------------------------------------------------
------------------------------------------------------------------------
------------------------------------------------------------------------
------------------------------------------------------------------------
------------------------------------EEARSLIQQLLQFNPLERLG--agvag---------
-----VEDIKSHPFF
>OTHER_RPS6KL1/150-539 RPKL1_HUMAN RPS6KL1 Q9Y6S9
LRGC----------------RVVGV--------------------IEKVQLVQD--pa--------------
------------------------------------------------------------------------
-------TGGTFVVKSLP--r---------------------------------------------------
------------------------------------------------------------------------
---------------------------------------CHMVSRERLTIIPH-------------------
------------------------------GVPYMTKLLRYFVSED--------------------------
------------------------------------------------------------------------
------------------------------------------------------------------------
---------------------------------------------------------------------SIF
LHLEHVQG-------------GTLWSHLLS--qahsrhsglssgstqermkaqlnphlnlltparlpsghap
gqdrialepprtspnlllageapstrpqreaegeptartstsgssdlpkapgghlhlqarragqnsdagppr
gltwvpegagpvlggcgrgmdqsclsadgagrgcgratw---------------------------------
------------------------------------------------------------------------
------------------------------------------------------------------------
------------------------------------------------------------------------
------------------------------------------------------------------------
---------SVREEQVKQWAAEMLVALEALHEQ---------------------------------------
----GVLCRDL--------HPGNLLLDQ--------------------------------------------
------------------------------------------------------------------------
------------------------------------------------------------------------
------------------------------------------------------------------------
------------------------------------------------------------------------
------------------------------------------------------------------------
------------------------------------------------------------------------
-----------AGHIRLTYFGQWSEVEPQC------------------------------------------
------------------------------------------------------------------------
------------------------------------------------------------------------
------------------------------------------------------------------------
------------------------------------------------------------------------
------------------------------------------------------------------------
------------------------------------------------------------------------
------------------------------------------------------------------------
------CGEAVDNLYSAPEVGGI-------------------------------------------------
------------------------------------------------------------------------
------SELT-EACDWWSFGSLLYELLTG-------------------------------------------
------------------------------------------------------------------------
------------------------------------------------------------------------
malsqshpsgiqahtqlqlpewls------------------------------------------------
------------------------------------------------------------------------
------------------------------------------------------------------------
------------------------------------------------------------------------
------------------------------------------------------------------------
------------------------------------------------------------------------
------------------------------------RPAASLLTELLQFEPTRRLG--mgegg---------
-----VSKLKSHPFF
>OTHER_SBK1/53-315 SBK1_HUMAN SBK1 Q52WX2
YELV----------------RELGKGT------------------YGKVDLVVY--kg--------------
------------------------------------------------------------------------
-------TGTKMALKFVN--ksktk-----------------------------------------------
------------------------------------------------------------------------
---------------------------------------LKNFLREVSITNSL--s----------------
------------------------------SSPFIIKVFDVVFETE--d-----------------------
------------------------------------------------------------------------
------------------------------------------------------------------------
---------------------------------------------------------------------CYV
FAQEYAPA-------------GDLFDIIPP--qv--------------------------------------
------------------------------------------------------------------------
------------------------------------------------------------------------
------------------------------------------------------------------------
------------------------------------------------------------------------
------------------------------------------------------------------------
------------------------------------------------------------------------
---------GLPEDTVKRCVQQLGLALDFMHGR---------------------------------------
----QLVHRDI--------KPENVLLFD--re----------------------------------------
------------------------------------------------------------------------
------------------------------------------------------------------------
------------------------------------------------------------------------
------------------------------------------------------------------------
------------------------------------------------------------------------
------------------------------------------------------------------------
-----------CRRVKLADFGMTRRVGCRV------------------------------------------
------------------------------------------------------------------------
------------------------------------------------------------------------
------------------------------------------------------------------------
------------------------------------------------------------------------
------------------------------------------------------------------------
------------------------------------------------------------------------
------------------------------------------------------------------------
------KRVSGTIPYTAPEVCQA--gradg------------------------------------------
------------------------------------------------------------------------
------LAVD-TGVDVWAFGVLIFCVLTG---------------NFPWEA--asga----------------
------------------------------------------------------------------------
---------------------------------------------------------DAFFEEFVRWQRG--
rlpglpsqwrrft-----------------------------------------------------------
------------------------------------------------------------------------
------------------------------------------------------------------------
------------------------------------------------------------------------
------------------------------------------------------------------------
------------------------------------------------------------------------
------------------------------------EPALRMFQRLLALEPERRGP----------------
-----AKEVFRFLKH
>OTHER_SBK2/62-327 SBK2_HUMAN SBK2 P0C263
YEEV----------------RPLGQGC------------------YGRVLLVTH--rq--------------
------------------------------------------------------------------------
-------KGTPLALKQLP--kprts-----------------------------------------------
------------------------------------------------------------------------
---------------------------------------LRGFLYEFCVGLSL--g----------------
------------------------------AHSAIVTAYGIGIESA--h-----------------------
------------------------------------------------------------------------
------------------------------------------------------------------------
---------------------------------------------------------------------SYS
FLTEPVLH-------------GDLMAFIQP--kv--------------------------------------
------------------------------------------------------------------------
------------------------------------------------------------------------
------------------------------------------------------------------------
------------------------------------------------------------------------
------------------------------------------------------------------------
------------------------------------------------------------------------
---------GLPQPAVHRCAAQLASALEYIHAR---------------------------------------
----GLVYRDL--------KPENVLVCD--pa----------------------------------------
------------------------------------------------------------------------
------------------------------------------------------------------------
------------------------------------------------------------------------
------------------------------------------------------------------------
------------------------------------------------------------------------
------------------------------------------------------------------------
-----------CRRFKLTDFGHTRPRGTLL------------------------------------------
------------------------------------------------------------------------
------------------------------------------------------------------------
------------------------------------------------------------------------
------------------------------------------------------------------------
------------------------------------------------------------------------
------------------------------------------------------------------------
------------------------------------------------------------------------
------RLAGPPIPYTAPELCAP--pplpeg-----------------------------------------
------------------------------------------------------------------------
------LPIQ-PALDAWALGVLLFCLLTG---------------YFPWDR--plaea---------------
------------------------------------------------------------------------
---------------------------------------------------------DPFYEDFLIWQAS--
gqprdrpqpwfgla----------------------------------------------------------
------------------------------------------------------------------------
------------------------------------------------------------------------
------------------------------------------------------------------------
------------------------------------------------------------------------
------------------------------------------------------------------------
------------------------------------AAADALLRGLLDPHPRRRSA----------------
-----VIAIREHLGR
>OTHER_SBK3/43-306 SBK3_HUMAN SBK3 P0C264
YHLI----------------RKLGSGS------------------YGRVLLAQP--hq--------------
------------------------------------------------------------------------
-------GGPAVALKLLR--rdlvl-----------------------------------------------
------------------------------------------------------------------------
---------------------------------------RSTFLREFCVGRCV--s----------------
------------------------------AHPGLLQTLAGPLQTP--r-----------------------
------------------------------------------------------------------------
------------------------------------------------------------------------
---------------------------------------------------------------------YFA
FAQEYAPC-------------GDLSGMLQE--r---------------------------------------
------------------------------------------------------------------------
------------------------------------------------------------------------
------------------------------------------------------------------------
------------------------------------------------------------------------
------------------------------------------------------------------------
------------------------------------------------------------------------
---------GLPELLVKRVVAQLAGALDFLHSR---------------------------------------
----GLVHADV--------KPDNVLVFD--pv----------------------------------------
------------------------------------------------------------------------
------------------------------------------------------------------------
------------------------------------------------------------------------
------------------------------------------------------------------------
------------------------------------------------------------------------
------------------------------------------------------------------------
-----------CSRVALGDLGLTRPEGSPT------------------------------------------
------------------------------------------------------------------------
------------------------------------------------------------------------
------------------------------------------------------------------------
------------------------------------------------------------------------
------------------------------------------------------------------------
------------------------------------------------------------------------
------------------------------------------------------------------------
------PAPPVPLPTAPPELCLL--lppdt------------------------------------------
------------------------------------------------------------------------
------LPLR-PAVDSWGLGVLLFCAATA---------------CFPWDV--alap----------------
------------------------------------------------------------------------
---------------------------------------------------------NPEFEAFAGWVTT--
kpqppqppppwdqfa---------------------------------------------------------
------------------------------------------------------------------------
------------------------------------------------------------------------
------------------------------------------------------------------------
------------------------------------------------------------------------
------------------------------------------------------------------------
------------------------------------PPALALLQGLLDLDPETRSP----------------
-----PLAVLDFLGD
>OTHER_SCYL1/14-263 SCYL1_HUMAN SCYL1 Q96KG9
FELI--pep-----------PEGGLPG------------------PWALHRGRK--ka--------------
------------------------------------------------------------------------
-------TGSPVSIFVYD--vkpgaeeq--------------------------------------------
------------------------------------------------------------------------
---------------------------------------TQVAKAAFKRFKTL-------------------
------------------------------RHPNILAYIDGLETEK--------------------------
------------------------------------------------------------------------
------------------------------------------------------------------------
---------------------------------------------------------------------CLH
VVTEAVTP-------------LGIYLKARV--eag-------------------------------------
------------------------------------------------------------------------
------------------------------------------------------------------------
------------------------------------------------------------------------
------------------------------------------------------------------------
------------------------------------------------------------------------
------------------------------------------------------------------------
---------GLKELEISWGLHQIVKALSFLVND--c------------------------------------
----SLIHNNV--------CMAAVFVDR--------------------------------------------
------------------------------------------------------------------------
------------------------------------------------------------------------
------------------------------------------------------------------------
------------------------------------------------------------------------
------------------------------------------------------------------------
------------------------------------------------------------------------
-----------AGEWKLGGLDYMYSAQGNGGG--ppr-----------------------------------
------------------------------------------------------------------------
------------------------------------------------------------------------
------------------------------------------------------------------------
------------------------------------------------------------------------
------------------------------------------------------------------------
------------------------------------------------------------------------
------------------------------------------------------------------------
------KGIPELEQYDPPELADS--sgrv-------------------------------------------
------------------------------------------------------------------------
------VREK-WSADMWRLGCLIWEVFNG-------------------------------------------
------------------------------------------------------------------------
------------------------------------------------------------------------
plpraaalrnpgkip---------------------------------------------------------
------------------------------------------------------------------------
------------------------------------------------------------------------
------------------------------------------------------------------------
------------------------------------------------------------------------
------------------------------------------------------------------------
------------------------------------KTLVPHYCELVGANPKVRPN----------------
-----PARFLQNCRA
>OTHER_SCYL2/32-327 SCYL2_HUMAN SCYL2 Q6P3W7
FDVG--rhi-----------ASGGNGL------------------AWKIFNGTK--ks--------------
------------------------------------------------------------------------
-------tkqeVAVFVFD--kklidkyqkfekdqi-------------------------------------
------------------------------------------------------------------------
---------------------------------------IDSLKRGVQQLTRL-------------------
------------------------------RHPRLLTVQHPLEESR--d-----------------------
------------------------------------------------------------------------
------------------------------------------------------------------------
---------------------------------------------------------------------CLA
FCTEPVFA-------------SLANVLGNW--enlpspispdikdy--------------------------
------------------------------------------------------------------------
------------------------------------------------------------------------
------------------------------------------------------------------------
------------------------------------------------------------------------
------------------------------------------------------------------------
------------------------------------------------------------------------
---------KLYDVETKYGLLQVSEGLSFLHSS--v------------------------------------
----KMVHGNI--------TPENIILNK--sg----------------------------------------
------------------------------------------------------------------------
------------------------------------------------------------------------
------------------------------------------------------------------------
------------------------------------------------------------------------
------------------------------------------------------------------------
------------------------------------------------------------------------
-----------AWKIMGFDFCVSSTNPSEQEP--kfpckewdpnlp--------------------------
------------------------------------------------------------------------
------------------------------------------------------------------------
------------------------------------------------------------------------
------------------------------------------------------------------------
------------------------------------------------------------------------
------------------------------------------------------------------------
------------------------------------------------------------------------
------SLCLPNPEYLAPEYILS-------------------------------------------------
------------------------------------------------------------------------
------VSCE-TASDMYSLGTVMYAVFNK---------------GKPIFE--vnkqdiy-------------
------------------------------------------------------------------------
---------------------------------------------------------KSFSRQLDQLSRL--
gsssltnip---------------------------------------------------------------
------------------------------------------------------------------------
------------------------------------------------------------------------
------------------------------------------------------------------------
------------------------------------------------------------------------
------------------------------------------------------------------------
------------------------------------EEVREHVKLLLNVTPTVRPD----------------
-----ADQMTKIPFF
>OTHER_SCYL3/11-245 PACE1_HUMAN SCYL3 Q8IZE3
YTLR--e-------------PPFTLPS------------------GLAVYPAVL--q---------------
------------------------------------------------------------------------
-------DGKFASVFVYK--ren-------------------------------------------------
------------------------------------------------------------------------
---------------------------------------EDKVNKAAKHLKTL-------------------
------------------------------RHPCLLRFLSCTVEAD--------------------------
------------------------------------------------------------------------
------------------------------------------------------------------------
---------------------------------------------------------------------GIH
LVTERVQP-------------LEVALETLS--s---------------------------------------
------------------------------------------------------------------------
------------------------------------------------------------------------
------------------------------------------------------------------------
------------------------------------------------------------------------
------------------------------------------------------------------------
------------------------------------------------------------------------
-------------AEVCAGIYDILLALIFLHDR--g------------------------------------
----HLTHNNV--------CLSSVFVSE--------------------------------------------
------------------------------------------------------------------------
------------------------------------------------------------------------
------------------------------------------------------------------------
------------------------------------------------------------------------
------------------------------------------------------------------------
------------------------------------------------------------------------
-----------DGHWKLGGMETVCKVSQATPE--flrs----------------------------------
------------------------------------------------------------------------
------------------------------------------------------------------------
------------------------------------------------------------------------
------------------------------------------------------------------------
------------------------------------------------------------------------
------------------------------------------------------------------------
------------------------------------------------------------------------
------IQSIRDPASIPPEEMSP--efttlp-----------------------------------------
------------------------------------------------------------------------
------ECHG-HARDAFSFGTLVESLLTI-------------------------------------------
------------------------------------------------------------------------
------------------------------------------------------------------------
lneqvsadvls-------------------------------------------------------------
------------------------------------------------------------------------
------------------------------------------------------------------------
------------------------------------------------------------------------
------------------------------------------------------------------------
------------------------------------------------------------------------
------------------------------------SFQQTLHSTLLNPIPKCRPA----------------
-----LCTLLSHDFF
>OTHER_STK16/20-292 STK16_HUMAN STK16 O75716
YLFI----------------QKLGEGG------------------FSYVDLVEG--lh--------------
------------------------------------------------------------------------
-------DGHFYALKRIL--cheqqd----------------------------------------------
------------------------------------------------------------------------
---------------------------------------REEAQREADMHRLF-------------------
------------------------------NHPNILRLVAYCLRER--gakh--------------------
------------------------------------------------------------------------
------------------------------------------------------------------------
---------------------------------------------------------------------EAW
LLLPFFKR-------------GTLWNEIER--lkdkgn----------------------------------
------------------------------------------------------------------------
------------------------------------------------------------------------
------------------------------------------------------------------------
------------------------------------------------------------------------
------------------------------------------------------------------------
------------------------------------------------------------------------
---------FLTEDQILWLLLGICRGLEAIHAK---------------------------------------
----GYAHRDL--------KPTNILLGD--------------------------------------------
------------------------------------------------------------------------
------------------------------------------------------------------------
------------------------------------------------------------------------
------------------------------------------------------------------------
------------------------------------------------------------------------
------------------------------------------------------------------------
-----------EGQPVLMDLGSMNQACIHVEG--srqaltlqdw----------------------------
------------------------------------------------------------------------
------------------------------------------------------------------------
------------------------------------------------------------------------
------------------------------------------------------------------------
------------------------------------------------------------------------
------------------------------------------------------------------------
------------------------------------------------------------------------
------AAQRCTISYRAPELFSV--qsh--------------------------------------------
------------------------------------------------------------------------
------CVID-ERTDVWSLGCVLYAMMFG---------------EGPYDM--vf------------------
------------------------------------------------------------------------
---------------------------------------------------------QKGDSVALAVQNQ--
lsipqsprhs--------------------------------------------------------------
------------------------------------------------------------------------
------------------------------------------------------------------------
------------------------------------------------------------------------
------------------------------------------------------------------------
------------------------------------------------------------------------
------------------------------------SALRQLLNSMMTVDPHQRPH----------------
-----IPLLLSQLEA
>OTHER_STK31/710-972 STK31_HUMAN STK31 Q9BXU1
IGLL----------------KYMNSGG------------------LLTMSLERD--lldaepmkelsskrpl
vrsev-------------------------------------------------------------------
-------NGQIILLKGYS--vdvdteakv-------------------------------------------
------------------------------------------------------------------------
---------------------------------------IERAATYHRAWREA--e----------------
------------------------------GDSGLLPLIFLFLCKS--dp----------------------
------------------------------------------------------------------------
------------------------------------------------------------------------
---------------------------------------------------------------------MAY
LMVPYYPR-------------ANLNAVQAN--m---------------------------------------
------------------------------------------------------------------------
------------------------------------------------------------------------
------------------------------------------------------------------------
------------------------------------------------------------------------
------------------------------------------------------------------------
------------------------------------------------------------------------
---------PLNSEETLKVMKGVAQGLHTLHKA---------------------------------------
----DIIHGSL--------HQNNVFALN--------------------------------------------
------------------------------------------------------------------------
------------------------------------------------------------------------
------------------------------------------------------------------------
------------------------------------------------------------------------
------------------------------------------------------------------------
------------------------------------------------------------------------
-----------REQGIVGDFDFTKSVSQRASV----------------------------------------
------------------------------------------------------------------------
------------------------------------------------------------------------
------------------------------------------------------------------------
------------------------------------------------------------------------
------------------------------------------------------------------------
------------------------------------------------------------------------
------------------------------------------------------------------------
------NMMVGDLSLMSPELKMG-------------------------------------------------
------------------------------------------------------------------------
------KPAS-PGSDLYAYGCLLLWLSVQ-------------------------------------------
------------------------------------------------------------------------
------------------------------------------------------------------------
nqefeinkdgipkvdqfhld----------------------------------------------------
------------------------------------------------------------------------
------------------------------------------------------------------------
------------------------------------------------------------------------
------------------------------------------------------------------------
------------------------------------------------------------------------
------------------------------------DKVKSLLCSLIC--YRSSMT----------------
-----AEQVLNAECF
>OTHER_STK35/202-529 STK35_HUMAN STK35 Q8TDR2
YSLL----------------AEIGRGS------------------YGVVYEAVA--gr--------------
------------------------------------------------------------------------
-------SGARVAVKKIR--cdapen----------------------------------------------
------------------------------------------------------------------------
---------------------------------------VELALAEFWALTSL--kr---------------
------------------------------RHQNVVQFEECVLQRN--glaqrmshgnkssqlylrlvetsl
kgerilgyaeepc-----------------------------------------------------------
------------------------------------------------------------------------
---------------------------------------------------------------------YLW
FVMEFCEG-------------GDLNQYVLS--r---------------------------------------
------------------------------------------------------------------------
------------------------------------------------------------------------
------------------------------------------------------------------------
------------------------------------------------------------------------
------------------------------------------------------------------------
------------------------------------------------------------------------
---------RPDPATNKSFMLQLTSAIAFLHKN---------------------------------------
----HIVHRDL--------KPDNILITE--rsg---------------------------------------
------------------------------------------------------------------------
------------------------------------------------------------------------
------------------------------------------------------------------------
------------------------------------------------------------------------
------------------------------------------------------------------------
------------------------------------------------------------------------
-----------TPILKVADFGLSKVCAGLAPR--gkegnqdnknvnvnkywl--------------------
------------------------------------------------------------------------
------------------------------------------------------------------------
------------------------------------------------------------------------
------------------------------------------------------------------------
------------------------------------------------------------------------
------------------------------------------------------------------------
------------------------------------------------------------------------
------SSACGSDFYMAPEVWE--------------------------------------------------
------------------------------------------------------------------------
------GHYT-AKADIFALGIIIWAMIER---------------ITFIDS----------------------
------------------------------------------------------------------------
---------------------------------------------------------ETKKELLGTYIKQ--
gteivpvgeallenpkmelhipqkrrtsms------------------------------------------
------------------------------------------------------------------------
------------------------------------------------------------------------
------------------------------------------------------------------------
------------------------------------------------------------------------
------------------------------------------------------------------------
------------------------------------EGIKQLLKDMLAANPQDRPD----------------
-----AFELETRMDQ
>OTHER_STK36/4-254 STK36_HUMAN STK36 Q9NRP7
YHVL----------------EMIGEGS------------------FGRVYKGRR--ky--------------
------------------------------------------------------------------------
-------SAQVVALKFIP--klgrseke--------------------------------------------
------------------------------------------------------------------------
---------------------------------------LRNLQREIEIMRGL-------------------
------------------------------RHPNIVHMLDSFETDK--------------------------
------------------------------------------------------------------------
------------------------------------------------------------------------
---------------------------------------------------------------------EVV
VVTDYAE--------------GELFQILED--dg--------------------------------------
------------------------------------------------------------------------
------------------------------------------------------------------------
------------------------------------------------------------------------
------------------------------------------------------------------------
------------------------------------------------------------------------
------------------------------------------------------------------------
---------KLPEDQVQAIAAQLVSALYYLHSH---------------------------------------
----RILHRDM--------KPQNILLAK--------------------------------------------
------------------------------------------------------------------------
------------------------------------------------------------------------
------------------------------------------------------------------------
------------------------------------------------------------------------
------------------------------------------------------------------------
------------------------------------------------------------------------
-----------GGGIKLCDFGFARAMSTNTMV--l-------------------------------------
------------------------------------------------------------------------
------------------------------------------------------------------------
------------------------------------------------------------------------
------------------------------------------------------------------------
------------------------------------------------------------------------
------------------------------------------------------------------------
------------------------------------------------------------------------
------TSIKGTPLYMSPELVEE-------------------------------------------------
------------------------------------------------------------------------
------RPYD-HTADLWSVGCILYELAVG---------------TPPFYA----------------------
------------------------------------------------------------------------
---------------------------------------------------------TSIFQLVSLILKD--
pvrwpstis---------------------------------------------------------------
------------------------------------------------------------------------
------------------------------------------------------------------------
------------------------------------------------------------------------
------------------------------------------------------------------------
------------------------------------------------------------------------
------------------------------------PCFKNFLQGLLTKDPRQRLS----------------
-----WPDLLYHPFI
>OTHER_STKLD1/28-297 STKL1_HUMAN STKLD1 Q8NE28
YQVL----------------YQLNPGA------------------LGVNLVVEE--me--------------
------------------------------------------------------------------------
-------TKVKHVIKQVE--cmddhy----------------------------------------------
------------------------------------------------------------------------
---------------------------------------ASQALEELMPLLKL-------------------
------------------------------RHAHISVYQELF------------------------------
------------------------------------------------------------------------
------------------------------------------------------------------------
----------------------------------------------------------------------IT
WNGEISS--------------LYLCLVMEF--nelsfqeviedkrkakk-----------------------
------------------------------------------------------------------------
------------------------------------------------------------------------
------------------------------------------------------------------------
------------------------------------------------------------------------
------------------------------------------------------------------------
------------------------------------------------------------------------
---------IIDSEWMQNVLGQVLDALEYLHHL---------------------------------------
----DIIHRNL--------KPSNIILIS--------------------------------------------
------------------------------------------------------------------------
------------------------------------------------------------------------
------------------------------------------------------------------------
------------------------------------------------------------------------
------------------------------------------------------------------------
------------------------------------------------------------------------
-----------SDHCKLQDLSSNVLMTDKAKW--nira----------------------------------
------------------------------------------------------------------------
------------------------------------------------------------------------
------------------------------------------------------------------------
------------------------------------------------------------------------
------------------------------------------------------------------------
------------------------------------------------------------------------
------------------------------------------------------------------------
------EEDPFRKSWMAPEALN--------------------------------------------------
------------------------------------------------------------------------
------FSFS-QKSDIWSLGCIILDMTSC-----------------------sfmdg---------------
------------------------------------------------------------------------
---------------------------------------------------------TEAMHLRKSLRQS--
pgslkavlktmeekqipdv-----------------------------------------------------
------------------------------------------------------------------------
------------------------------------------------------------------------
------------------------------------------------------------------------
------------------------------------------------------------------------
------------------------------------------------------------------------
------------------------------------ETFRNLLPLMLQIDPSDRIT----------------
-----IKDVVHITFL
>OTHER_TBCK/1-273 TBCK_HUMAN TBCK Q8TEA7
---M----------------FPLKDAE------------------MGAFTFFAS------------------
------------------------------------------------------------------------
-------ALPHDVCGSNG--lpltpn----------------------------------------------
------------------------------------------------------------------------
---------------------------------------SIKILGRFQILKTI-------------------
------------------------------THPRLCQYVDISRGKH--e-----------------------
------------------------------------------------------------------------
------------------------------------------------------------------------
---------------------------------------------------------------------RLV
VVAEHCE--------------RSLEDLLRE--rk--------------------------------------
------------------------------------------------------------------------
------------------------------------------------------------------------
------------------------------------------------------------------------
------------------------------------------------------------------------
------------------------------------------------------------------------
------------------------------------------------------------------------
---------PVSCSTVLCIAFEVLQGLQYMNKH---------------------------------------
----GIVHRAL--------SPHNILLDR--------------------------------------------
------------------------------------------------------------------------
------------------------------------------------------------------------
------------------------------------------------------------------------
------------------------------------------------------------------------
------------------------------------------------------------------------
------------------------------------------------------------------------
-----------KGHIKLAKFGLYHMTAHGDDV----------------------------------------
------------------------------------------------------------------------
------------------------------------------------------------------------
------------------------------------------------------------------------
------------------------------------------------------------------------
------------------------------------------------------------------------
------------------------------------------------------------------------
------------------------------------------------------------------------
------DFPIGYPSYLAPEVIAQ--gifkttdhmpskkp---------------------------------
------------------------------------------------------------------------
------LPSG-PKSDVWSLGIILFELCVG---------------RKLFQS----------------------
------------------------------------------------------------------------
---------------------------------------------------------LDISERLKFLLTL--
dcvddtlivlaeehgcldiikelp------------------------------------------------
------------------------------------------------------------------------
------------------------------------------------------------------------
------------------------------------------------------------------------
------------------------------------------------------------------------
------------------------------------------------------------------------
------------------------------------ETVIDLLNKCLTFHPSKRPT----------------
-----PDQLMKDKVF
>OTHER_TBK1/7-304 TBK1_HUMAN TBK1 Q9UHD2
HLWL--ls------------DILGQGA------------------TANVFRGRH--kk--------------
------------------------------------------------------------------------
-------TGDLFAIKVFN--nisflrp---------------------------------------------
------------------------------------------------------------------------
---------------------------------------VDVQMREFEVLKKL-------------------
------------------------------NHKNIVKLFAIEEETT--tr----------------------
------------------------------------------------------------------------
------------------------------------------------------------------------
---------------------------------------------------------------------HKV
LIMEFCPC-------------GSLYTVLEE--psnay-----------------------------------
------------------------------------------------------------------------
------------------------------------------------------------------------
------------------------------------------------------------------------
------------------------------------------------------------------------
------------------------------------------------------------------------
------------------------------------------------------------------------
---------GLPESEFLIVLRDVVGGMNHLREN---------------------------------------
----GIVHRDI--------KPGNIMRVI--gedg--------------------------------------
------------------------------------------------------------------------
------------------------------------------------------------------------
------------------------------------------------------------------------
------------------------------------------------------------------------
------------------------------------------------------------------------
------------------------------------------------------------------------
-----------QSVYKLTDFGAARELEDDEQF----------------------------------------
------------------------------------------------------------------------
------------------------------------------------------------------------
------------------------------------------------------------------------
------------------------------------------------------------------------
------------------------------------------------------------------------
------------------------------------------------------------------------
------------------------------------------------------------------------
------VSLYGTEEYLHPDMYER--avlrkdhq---------------------------------------
------------------------------------------------------------------------
------KKYG-ATVDLWSIGVTFYHAATG---------------SLPFRP--fegpr---------------
------------------------------------------------------------------------
---------------------------------------------------------RNKEVMYKIITGK--
psgaisgvqkaengpidwsgdmpvscslsrglq---------------------------------------
------------------------------------------------------------------------
------------------------------------------------------------------------
------------------------------------------------------------------------
------------------------------------------------------------------------
------------------------------------------------------------------------
------------------------------------VLLTPVLANILEADQEKCWG----------------
-----FDQFFAETSD
>OTHER_TLK1/456-734 TLK1_HUMAN TLK1 Q9UKI8
YLLL----------------HLLGRGG------------------FSEVYKAFD--ly--------------
------------------------------------------------------------------------
-------EQRYAAVKIHQ--lnkswrdekkeny---------------------------------------
------------------------------------------------------------------------
---------------------------------------HKHACREYRIHKEL-------------------
------------------------------DHPRIVKLYDYFSLDT--d-----------------------
------------------------------------------------------------------------
------------------------------------------------------------------------
---------------------------------------------------------------------TFC
TVLEYCEG-------------NDLDFYLKQ--hk--------------------------------------
[truncated: 1,802,094 more chars]
